# Supplementary material for: Crystal structure of tris­(trans-1,2-cyclo­hexa­ne­diamine-κ2 N,N′)chromium(III) tetra­chlorido­zincate chloride trihydrate from synchrotron data
Source: Acta Crystallogr E Crystallogr Commun. 2016 Apr 12;72(Pt 5):671–4. doi: 10.1107/S2056989016005788 (PMC4908525; doi:10.1107/S2056989016005788)
Supplement: Supplementary file 1 [file e-72-00671-sup1.cif]

##############################################################################
#                                                                            #
# This CIF contains the data in a paper accepted for publication in          #
# Acta Crystallographica Section E. It conforms to the requirements of       #
# Notes for Authors for Acta Crystallographica Section E, and has been       #
# peer reviewed under the auspices of the IUCr Commission on Journals.       #
#                                                                            #
# Full details of the Crystallographic Information File format               #
# are given in the paper "The Crystallographic Information File (CIF):       #
# a New Standard Archive File for Crystallography" by S. R. Hall, F. H.      #
# Allen and I. D. Brown [Acta Cryst. (1991), A47, 655-685].                  #
#                                                                            #
# The current version of the core CIF dictionary is obtainable from          #
# ftp://ftp.iucr.org/pub/cif_core.dic.                                       #
#                                                                            #
# Software is freely available for graphical display of the structure(s)     #
# in this CIF. For information consult the CIF software page                 #
# http://www.iucr.org/resources/cif/software.                                #
#                                                                            #
# This file may be used for bona fide research purposes within the           #
# scientific community so long as proper attribution is given to the journal # 
# article from which it was obtained.                                        #
#                                                                            #
##############################################################################
data_I
_database_code_depnum_ccdc_archive 'CCDC 1472901'
_audit_creation_method     'SHELXL-2014/7'
_journal_date_recd_electronic     2016-04-01
_journal_date_accepted     2016-04-07
_journal_name_full     'Acta Crystallographica, Section E'
_journal_year     2016
_journal_volume     72
_journal_issue      5
_journal_page_first     671
_journal_page_last     674
_journal_paper_category     GM
_journal_paper_doi     10.1107/S2056989016005788
_journal_coeditor_code     WM5284
_publ_contact_author_name     'Jong-Ha Choi'
_publ_contact_author_address
;
Department of Chemistry, Andong National University,
Andong 36729, Republic of Korea.
;
_publ_contact_author_email     jhchoi@anu.ac.kr
_publ_contact_author_fax     '82 54 820 5452'
_publ_contact_author_phone     '+82-54-820-5458'
_publ_section_title
;
Crystal structure of
tris(<i>trans</i>-1,2-cyclohexanediamine-\k^2^<i>N</i>,<i>N</i>')chromium(III)
tetrachloridozincate chloride trihydrate from synchrotron data
;
loop_
    _publ_author_name
    _publ_author_footnote
    _publ_author_address
    'Moon, Dohyun' .
;
Pohang Accelerator Laboratory, POSTECH, Pohang 37673, Republic of Korea
;
    'Choi, Jong-Ha' .
;
Department of Chemistry, Andong National University, Andong 36729,
Republic of Korea
;
_publ_section_synopsis
;
The Cr^III^ ion in the title compound is coordinated by six N atoms of three
chelating 1,2-cyclohexanediamine (chxn) ligands, displaying a distorted
octahedral environment. The crystal packing is stabilized by extensive
hydrogen-bonding interactions between the N---H groups of the chxn ligands,
O---H groups or O atoms of the water molecules, chloride ions and Cl atoms of
the disordered [ZnCl~4~]^2-^ anions.
;
_chemical_name_systematic
;\
Tris(<i>trans</i>-1,2-cyclohexanediamine-\k^2^<i>N</i>,<i>N</i>')\
chromium(III) tetrachloridozincate chloride trihydrate
;
_chemical_name_common     ?
_chemical_formula_moiety     'C18 H42  Cr N6, 3(H2 O), Zn Cl4, Cl'
_chemical_formula_sum     'C18 H48 Cl5 Cr N6 O3 Zn'
_chemical_formula_iupac     '[Cr (C6 H14 N2)3] [Zn Cl4] Cl , 3H2 O'
_chemical_formula_weight     691.24
_chemical_melting_point     ?
_shelx_space_group_comment
;
The symmetry employed for this shelxl refinement is uniquely defined
by the following loop, which should always be used as a source of
symmetry information in preference to the above space-group names.
They are only intended as comments.
;
_space_group_crystal_system     monoclinic
_space_group_name_H-M_alt     'P 21/c'
_space_group_name_Hall     '-P 2ybc'
loop_
    _space_group_symop_operation_xyz
    'x, y, z'
    '-x, y+1/2, -z+1/2'
    '-x, -y, -z'
    'x, -y-1/2, z-1/2'
_cell_length_a     10.594(2)
_cell_length_b     13.075(3)
_cell_length_c     22.384(5)
_cell_angle_alpha     90
_cell_angle_beta     100.87(3)
_cell_angle_gamma     90
_cell_volume     3045.0(11)
_cell_formula_units_Z     4
_cell_measurement_reflns_used     39315
_cell_measurement_theta_min     0.361
_cell_measurement_theta_max     33.547
_cell_measurement_temperature     100(2)
_exptl_crystal_description     'block'
_exptl_crystal_colour     'yellow'
_exptl_crystal_size_max     0.25
_exptl_crystal_size_mid     0.15
_exptl_crystal_size_min     0.05
_exptl_crystal_density_diffrn     1.508
_exptl_crystal_density_meas     ?
_exptl_crystal_density_method     ?
_exptl_crystal_F_000     1444
_exptl_absorpt_coefficient_mu     1.152
_exptl_absorpt_correction_type     empirical
_exptl_absorpt_process_details
;
(<i>HKL3000sm Scalepack</i>; Otwinowski & Minor, 1997)
;
_shelx_estimated_absorpt_T_min     0.762
_shelx_estimated_absorpt_T_max     0.945
_exptl_absorpt_correction_T_min     0.762
_exptl_absorpt_correction_T_max     0.945
_diffrn_ambient_temperature     100(2)
_diffrn_radiation_type     synchrotron
_diffrn_radiation_wavelength     0.62998
_diffrn_measurement_device_type     'ADSC Q210 CCD area detector'
_diffrn_measurement_method     'omega scan'
_diffrn_detector_area_resol_mean     ?
_diffrn_reflns_number     23113
_diffrn_reflns_av_R_equivalents     0.0338
_diffrn_reflns_theta_min     1.735
_diffrn_reflns_theta_max     25.999
_diffrn_reflns_theta_full     22.209
_diffrn_measured_fraction_theta_max     0.941
_diffrn_measured_fraction_theta_full     0.944
_diffrn_reflns_limit_h_min     -14
_diffrn_reflns_limit_h_max     13
_diffrn_reflns_limit_k_min     -18
_diffrn_reflns_limit_k_max     18
_diffrn_reflns_limit_l_min     -31
_diffrn_reflns_limit_l_max     23
_refine_special_details     ?
_reflns_number_total     8090
_reflns_number_gt     7647
_reflns_threshold_expression     'I > 2\s(I)'
_refine_ls_structure_factor_coef     Fsqd
_refine_ls_matrix_type     full
_refine_ls_R_factor_all     0.0293
_refine_ls_R_factor_gt     0.0273
_refine_ls_wR_factor_gt     0.0717
_refine_ls_wR_factor_ref     0.0726
_refine_ls_goodness_of_fit_ref     1.051
_refine_ls_restrained_S_all     1.051
_refine_ls_number_reflns     8090
_refine_ls_number_parameters     371
_refine_ls_number_restraints     15
_refine_ls_hydrogen_treatment     mixed
_refine_ls_weighting_scheme     calc
_refine_ls_weighting_details
              'w=1/[\s^2^(Fo^2^)+(0.0353P)^2^+1.5820P] where P=(Fo^2^+2Fc^2^)/3'
_atom_sites_solution_hydrogens     mixed
_atom_sites_solution_primary     ?
_atom_sites_solution_secondary     ?
_refine_ls_shift/su_max     0.001
_refine_ls_shift/su_mean     0.000
_refine_diff_density_max     1.066
_refine_diff_density_min     -1.138
_refine_ls_extinction_method     none
_refine_ls_extinction_coef     .
loop_
    _atom_type_symbol
    _atom_type_description
    _atom_type_scat_dispersion_real
    _atom_type_scat_dispersion_imag
    _atom_type_scat_source
    'C' 'C' 0.0020 0.0010
                         'International Tables Vol C Tables 4.2.6.8 and 6.1.1.4'
    'H' 'H' 0.0000 0.0000
                         'International Tables Vol C Tables 4.2.6.8 and 6.1.1.4'
    'N' 'N' 0.0050 0.0020
                         'International Tables Vol C Tables 4.2.6.8 and 6.1.1.4'
    'O' 'O' 0.0090 0.0050
                         'International Tables Vol C Tables 4.2.6.8 and 6.1.1.4'
    'Cl' 'Cl' 0.1230 0.1260
                         'International Tables Vol C Tables 4.2.6.8 and 6.1.1.4'
    'Cr' 'Cr' 0.2900 0.4910
                         'International Tables Vol C Tables 4.2.6.8 and 6.1.1.4'
    'Zn' 'Zn' 0.3260 1.1820
                         'International Tables Vol C Tables 4.2.6.8 and 6.1.1.4'
_computing_data_collection
;
<i>PAL BL2D-SMDC</i> (Shin <i>et al.</i>,  2016)
;
_computing_cell_refinement
;
<i>HKL3000sm</i> (Otwinowski & Minor, 1997)
;
_computing_data_reduction
;
<i>HKL3000sm</i> (Otwinowski & Minor, 1997)
;
_computing_structure_solution
;
<i>SHELXT2014</i> (Sheldrick, 2015<i>a</i>)
;
_computing_structure_refinement
;
<i>SHELXL2014</i> (Sheldrick, 2015<i>b</i>)
;
_computing_molecular_graphics
;
<i>DIAMOND</i> (Putz & Brandenburg, 2014)
;
_computing_publication_material
;
<i>publCIF</i> (Westrip, 2010)
;
loop_
    _atom_site_type_symbol
    _atom_site_label
    _atom_site_fract_x
    _atom_site_fract_y
    _atom_site_fract_z
    _atom_site_U_iso_or_equiv
    _atom_site_adp_type
    _atom_site_calc_flag
    _atom_site_occupancy
    _atom_site_disorder_assembly
    _atom_site_disorder_group
    Cr Cr1 0.74469(2) 0.93268(2) 0.34326(2) 0.00945(5) Uani d 1 . .
    N N1 0.64213(11) 0.83929(8) 0.39272(5) 0.0148(2) Uani d 1 . .
    H H1A 0.6540 0.8610 0.4320 0.018 Uiso calc 1 . .
    H H1B 0.5567 0.8427 0.3766 0.018 Uiso calc 1 . .
    N N2 0.86651(10) 0.80619(8) 0.35251(5) 0.01418(19) Uani d 1 . .
    H H2A 0.8570 0.7719 0.3166 0.017 Uiso calc 1 . .
    H H2B 0.9497 0.8270 0.3629 0.017 Uiso calc 1 . .
    N N3 0.64039(10) 0.87915(8) 0.26146(5) 0.01276(18) Uani d 1 . .
    H H3A 0.6636 0.8136 0.2552 0.015 Uiso calc 1 . .
    H H3B 0.5550 0.8799 0.2625 0.015 Uiso calc 1 . .
    N N4 0.84308(11) 1.01181(8) 0.28504(5) 0.01452(19) Uani d 1 . .
    H H4A 0.8202 1.0790 0.2836 0.017 Uiso calc 1 . .
    H H4B 0.9293 1.0076 0.2991 0.017 Uiso calc 1 . .
    N N5 0.61717(10) 1.05117(7) 0.35045(5) 0.01305(18) Uani d 1 . .
    H H5A 0.6204 1.0989 0.3212 0.016 Uiso calc 1 . .
    H H5B 0.5355 1.0265 0.3453 0.016 Uiso calc 1 . .
    N N6 0.85476(11) 1.00563(8) 0.41871(5) 0.0163(2) Uani d 1 . .
    H H6A 0.8540 0.9680 0.4529 0.020 Uiso calc 1 . .
    H H6B 0.9376 1.0115 0.4135 0.020 Uiso calc 1 . .
    C C1 0.68832(12) 0.73168(8) 0.39046(6) 0.0125(2) Uani d 1 . .
    H H1 0.6558 0.7035 0.3489 0.015 Uiso calc 1 . .
    C C2 0.64271(14) 0.66233(9) 0.43714(6) 0.0179(2) Uani d 1 . .
    H H2C 0.5480 0.6558 0.4273 0.021 Uiso calc 1 . .
    H H2D 0.6665 0.6929 0.4782 0.021 Uiso calc 1 . .
    C C3 0.70450(15) 0.55615(9) 0.43674(6) 0.0208(3) Uani d 1 . .
    H H3C 0.6773 0.5126 0.4682 0.025 Uiso calc 1 . .
    H H3D 0.6748 0.5234 0.3967 0.025 Uiso calc 1 . .
    C C4 0.85043(15) 0.56437(10) 0.44909(6) 0.0220(3) Uani d 1 . .
    H H4C 0.8885 0.4953 0.4484 0.026 Uiso calc 1 . .
    H H4D 0.8806 0.5941 0.4900 0.026 Uiso calc 1 . .
    C C5 0.89466(13) 0.63175(9) 0.40110(6) 0.0175(2) Uani d 1 . .
    H H5C 0.9895 0.6380 0.4102 0.021 Uiso calc 1 . .
    H H5D 0.8694 0.5998 0.3605 0.021 Uiso calc 1 . .
    C C6 0.83391(12) 0.73752(9) 0.40071(5) 0.0126(2) Uani d 1 . .
    H H6 0.8654 0.7702 0.4412 0.015 Uiso calc 1 . .
    C C7 0.66650(12) 0.94593(8) 0.21109(5) 0.0120(2) Uani d 1 . .
    H H7 0.6215 1.0126 0.2134 0.014 Uiso calc 1 . .
    C C8 0.61868(13) 0.89995(10) 0.14856(6) 0.0169(2) Uani d 1 . .
    H H8A 0.5241 0.8921 0.1417 0.020 Uiso calc 1 . .
    H H8B 0.6570 0.8313 0.1464 0.020 Uiso calc 1 . .
    C C9 0.65520(14) 0.96868(11) 0.09937(6) 0.0221(3) Uani d 1 . .
    H H9A 0.6104 1.0351 0.0992 0.026 Uiso calc 1 . .
    H H9B 0.6273 0.9363 0.0590 0.026 Uiso calc 1 . .
    C C10 0.80021(14) 0.98656(11) 0.11056(6) 0.0208(3) Uani d 1 . .
    H H10A 0.8213 1.0329 0.0789 0.025 Uiso calc 1 . .
    H H10B 0.8446 0.9207 0.1075 0.025 Uiso calc 1 . .
    C C11 0.84846(13) 1.03355(9) 0.17347(6) 0.0162(2) Uani d 1 . .
    H H11A 0.9432 1.0405 0.1805 0.019 Uiso calc 1 . .
    H H11B 0.8110 1.1026 0.1752 0.019 Uiso calc 1 . .
    C C12 0.81033(11) 0.96599(9) 0.22289(5) 0.0123(2) Uani d 1 . .
    H H12 0.8560 0.8990 0.2232 0.015 Uiso calc 1 . .
    C C13 0.65454(12) 1.09834(9) 0.41220(6) 0.0133(2) Uani d 1 . .
    H H13 0.6297 1.0503 0.4428 0.016 Uiso calc 1 . .
    C C14 0.58832(14) 1.20051(9) 0.41731(7) 0.0199(2) Uani d 1 . .
    H H14A 0.4940 1.1905 0.4100 0.024 Uiso calc 1 . .
    H H14B 0.6084 1.2482 0.3861 0.024 Uiso calc 1 . .
    C C15 0.63376(16) 1.24644(10) 0.48076(7) 0.0253(3) Uani d 1 . .
    H H15A 0.5931 1.3142 0.4829 0.030 Uiso calc 1 . .
    H H15B 0.6064 1.2016 0.5116 0.030 Uiso calc 1 . .
    C C16 0.77959(17) 1.25828(12) 0.49508(8) 0.0303(3) Uani d 1 . .
    H H16A 0.8063 1.2837 0.5372 0.036 Uiso calc 1 . .
    H H16B 0.8060 1.3094 0.4672 0.036 Uiso calc 1 . .
    C C17 0.84742(15) 1.15638(11) 0.48828(7) 0.0255(3) Uani d 1 . .
    H H17A 0.9413 1.1678 0.4942 0.031 Uiso calc 1 . .
    H H17B 0.8309 1.1081 0.5200 0.031 Uiso calc 1 . .
    C C18 0.79971(13) 1.10982(9) 0.42553(6) 0.0164(2) Uani d 1 . .
    H H18 0.8250 1.1561 0.3942 0.020 Uiso calc 1 . .
    Zn Zn1A 0.76131(2) 0.36294(2) 0.25952(2) 0.01355(6) Uani d 0.94 A 1
    Cl Cl1A 0.63241(4) 0.50140(3) 0.26301(2) 0.01450(9) Uani d 0.94 A 1
    Cl Cl2A 0.86823(7) 0.38639(5) 0.18121(3) 0.02463(12) Uani d 0.94 A 1
    Cl Cl3A 0.62548(10) 0.22658(7) 0.23764(4) 0.01813(15) Uani d 0.94 A 1
    Cl Cl4A 0.89500(4) 0.34751(3) 0.34937(2) 0.02371(8) Uani d 0.94 A 1
    Zn Zn1B 0.7716(6) 0.3345(4) 0.2463(3) 0.0287(10) Uani d 0.06 B 2
    Cl Cl1B 0.9326(9) 0.2641(8) 0.3181(5) 0.056(3) Uani d 0.06 B 2
    Cl Cl2B 0.6709(11) 0.4742(7) 0.2722(6) 0.040(2) Uani d 0.06 B 2
    Cl Cl3B 0.8504(18) 0.3625(15) 0.1645(9) 0.062(5) Uani d 0.06 B 2
    Cl Cl4B 0.6062(18) 0.2271(16) 0.2239(8) 0.031(4) Uani d 0.06 B 2
    Cl Cl5 0.76791(6) 0.60816(3) 0.03343(2) 0.04180(13) Uani d 1 . .
    O O1W 0.94431(12) 0.64959(9) 0.15743(6) 0.0304(3) Uani d 1 . .
    H H1O1 0.8960(19) 0.6389(15) 0.1230(6) 0.037 Uiso d 1 . .
    H H2O1 0.982(2) 0.7057(11) 0.1558(10) 0.037 Uiso d 1 . .
    O O2W 0.78942(13) 0.69376(8) 0.23958(5) 0.0276(2) Uani d 1 . .
    H H1O2 0.7480(18) 0.6407(11) 0.2436(10) 0.033 Uiso d 1 . .
    H H2O2 0.8389(18) 0.6809(15) 0.2159(9) 0.033 Uiso d 1 . .
    O O3W 0.40117(10) 0.95853(9) 0.39920(5) 0.0259(2) Uani d 1 . .
    H H1O3 0.3764(19) 1.0020(13) 0.4223(8) 0.031 Uiso d 1 . .
    H H2O3 0.3341(14) 0.9374(15) 0.3769(8) 0.031 Uiso d 1 . .
loop_
    _atom_site_aniso_label
    _atom_site_aniso_U_11
    _atom_site_aniso_U_22
    _atom_site_aniso_U_33
    _atom_site_aniso_U_12
    _atom_site_aniso_U_13
    _atom_site_aniso_U_23
    Cr1 0.00941(9) 0.00891(8) 0.01117(9) -0.00020(6) 0.00483(7) 0.00071(6)
    N1 0.0136(5) 0.0139(4) 0.0196(5) 0.0054(3) 0.0102(4) 0.0066(4)
    N2 0.0111(5) 0.0135(4) 0.0204(5) 0.0001(3) 0.0094(4) 0.0001(4)
    N3 0.0125(5) 0.0125(4) 0.0143(5) -0.0047(3) 0.0050(4) 0.0004(3)
    N4 0.0151(5) 0.0154(4) 0.0142(5) -0.0072(4) 0.0057(4) -0.0016(4)
    N5 0.0126(5) 0.0117(4) 0.0145(5) 0.0015(3) 0.0019(4) 0.0012(3)
    N6 0.0112(5) 0.0196(5) 0.0178(5) 0.0035(4) 0.0023(4) -0.0034(4)
    C1 0.0119(5) 0.0119(5) 0.0154(5) 0.0019(4) 0.0066(4) 0.0035(4)
    C2 0.0235(7) 0.0145(5) 0.0191(6) 0.0009(4) 0.0124(5) 0.0052(4)
    C3 0.0355(8) 0.0122(5) 0.0169(6) 0.0012(5) 0.0109(5) 0.0025(4)
    C4 0.0328(8) 0.0146(5) 0.0184(6) 0.0089(5) 0.0042(5) 0.0027(4)
    C5 0.0185(6) 0.0141(5) 0.0205(6) 0.0070(4) 0.0053(5) -0.0009(4)
    C6 0.0118(5) 0.0117(5) 0.0152(5) 0.0026(4) 0.0045(4) 0.0004(4)
    C7 0.0127(5) 0.0122(4) 0.0121(5) -0.0024(4) 0.0050(4) 0.0008(4)
    C8 0.0162(6) 0.0203(6) 0.0143(5) -0.0045(4) 0.0033(4) -0.0025(4)
    C9 0.0229(7) 0.0294(7) 0.0139(6) -0.0025(5) 0.0038(5) 0.0017(5)
    C10 0.0225(7) 0.0270(6) 0.0149(6) -0.0026(5) 0.0089(5) 0.0008(5)
    C11 0.0170(6) 0.0176(5) 0.0162(5) -0.0049(4) 0.0088(4) 0.0019(4)
    C12 0.0127(5) 0.0126(5) 0.0130(5) -0.0030(4) 0.0058(4) -0.0004(4)
    C13 0.0140(5) 0.0108(5) 0.0156(5) 0.0015(4) 0.0041(4) -0.0001(4)
    C14 0.0227(6) 0.0123(5) 0.0265(7) 0.0055(4) 0.0096(5) 0.0000(4)
    C15 0.0329(8) 0.0169(6) 0.0294(7) 0.0023(5) 0.0145(6) -0.0063(5)
    C16 0.0357(9) 0.0223(6) 0.0345(8) -0.0063(6) 0.0104(7) -0.0146(6)
    C17 0.0231(7) 0.0269(7) 0.0256(7) -0.0030(5) 0.0020(6) -0.0132(5)
    C18 0.0149(6) 0.0145(5) 0.0202(6) -0.0010(4) 0.0047(4) -0.0048(4)
    Zn1A 0.00992(9) 0.01085(11) 0.02095(13) 0.00062(7) 0.00562(8) 0.00178(7)
    Cl1A 0.01152(18) 0.01180(19) 0.02058(16) 0.00198(12) 0.00407(13)
                                                                    -0.00062(13)
    Cl2A 0.0129(2) 0.0329(3) 0.0317(3) 0.00436(17) 0.0133(2) 0.0052(2)
    Cl3A 0.0171(4) 0.01019(19) 0.0277(4) -0.0013(2) 0.0058(3) -0.0002(2)
    Cl4A 0.02115(17) 0.01976(15) 0.02746(18) 0.00188(11) -0.00247(13)
                                                                     0.00251(12)
    Zn1B 0.029(2) 0.027(2) 0.034(3) -0.0094(19) 0.0149(16) -0.0010(17)
    Cl1B 0.037(4) 0.069(6) 0.059(6) -0.013(4) -0.002(4) 0.028(5)
    Cl2B 0.037(5) 0.019(4) 0.071(7) -0.017(3) 0.030(5) -0.020(4)
    Cl3B 0.041(9) 0.085(12) 0.066(11) 0.026(7) 0.028(8) -0.001(7)
    Cl4B 0.010(4) 0.034(5) 0.045(8) 0.010(3) -0.008(4) -0.004(5)
    Cl5 0.0815(4) 0.03036(19) 0.01572(16) -0.0234(2) 0.01466(19) -0.00282(13)
    O1W 0.0211(5) 0.0298(5) 0.0381(7) -0.0013(4) 0.0000(5) 0.0111(5)
    O2W 0.0423(7) 0.0146(4) 0.0300(6) -0.0058(4) 0.0168(5) -0.0031(4)
    O3W 0.0156(5) 0.0347(6) 0.0285(5) 0.0001(4) 0.0071(4) -0.0024(4)
_geom_special_details
;
 All esds (except the esd in the dihedral angle between two l.s. planes)
 are estimated using the full covariance matrix.  The cell esds are taken
 into account individually in the estimation of esds in distances, angles
 and torsion angles; correlations between esds in cell parameters are only
 used when they are defined by crystal symmetry.  An approximate (isotropic)
 treatment of cell esds is used for estimating esds involving l.s. planes.
;
loop_
    _geom_bond_atom_site_label_1
    _geom_bond_atom_site_label_2
    _geom_bond_site_symmetry_2
    _geom_bond_distance
    _geom_bond_publ_flag
    Cr1 N3 . 2.0737(12) ?
    Cr1 N5 . 2.0817(10) ?
    Cr1 N2 . 2.0839(11) ?
    Cr1 N1 . 2.0859(11) ?
    Cr1 N4 . 2.0899(11) ?
    Cr1 N6 . 2.0928(12) ?
    N1 C1 . 1.4937(15) ?
    N1 H1A . 0.9100 ?
    N1 H1B . 0.9100 ?
    N2 C6 . 1.4932(15) ?
    N2 H2A . 0.9100 ?
    N2 H2B . 0.9100 ?
    N3 C7 . 1.4927(15) ?
    N3 H3A . 0.9100 ?
    N3 H3B . 0.9100 ?
    N4 C12 . 1.4942(15) ?
    N4 H4A . 0.9100 ?
    N4 H4B . 0.9100 ?
    N5 C13 . 1.4971(16) ?
    N5 H5A . 0.9100 ?
    N5 H5B . 0.9100 ?
    N6 C18 . 1.5009(16) ?
    N6 H6A . 0.9100 ?
    N6 H6B . 0.9100 ?
    C1 C6 . 1.5179(17) ?
    C1 C2 . 1.5289(16) ?
    C1 H1 . 1.0000 ?
    C2 C3 . 1.5356(18) ?
    C2 H2C . 0.9900 ?
    C2 H2D . 0.9900 ?
    C3 C4 . 1.522(2) ?
    C3 H3C . 0.9900 ?
    C3 H3D . 0.9900 ?
    C4 C5 . 1.529(2) ?
    C4 H4C . 0.9900 ?
    C4 H4D . 0.9900 ?
    C5 C6 . 1.5247(16) ?
    C5 H5C . 0.9900 ?
    C5 H5D . 0.9900 ?
    C6 H6 . 1.0000 ?
    C7 C12 . 1.5194(17) ?
    C7 C8 . 1.5197(17) ?
    C7 H7 . 1.0000 ?
    C8 C9 . 1.5267(19) ?
    C8 H8A . 0.9900 ?
    C8 H8B . 0.9900 ?
    C9 C10 . 1.527(2) ?
    C9 H9A . 0.9900 ?
    C9 H9B . 0.9900 ?
    C10 C11 . 1.5330(19) ?
    C10 H10A . 0.9900 ?
    C10 H10B . 0.9900 ?
    C11 C12 . 1.5283(16) ?
    C11 H11A . 0.9900 ?
    C11 H11B . 0.9900 ?
    C12 H12 . 1.0000 ?
    C13 C18 . 1.5178(18) ?
    C13 C14 . 1.5232(16) ?
    C13 H13 . 1.0000 ?
    C14 C15 . 1.533(2) ?
    C14 H14A . 0.9900 ?
    C14 H14B . 0.9900 ?
    C15 C16 . 1.525(2) ?
    C15 H15A . 0.9900 ?
    C15 H15B . 0.9900 ?
    C16 C17 . 1.535(2) ?
    C16 H16A . 0.9900 ?
    C16 H16B . 0.9900 ?
    C17 C18 . 1.5270(19) ?
    C17 H17A . 0.9900 ?
    C17 H17B . 0.9900 ?
    C18 H18 . 1.0000 ?
    Zn1A Cl4A . 2.2400(9) ?
    Zn1A Cl1A . 2.2779(6) ?
    Zn1A Cl2A . 2.2799(9) ?
    Zn1A Cl3A . 2.2856(10) ?
    Zn1B Cl3B . 2.18(2) ?
    Zn1B Cl4B . 2.23(2) ?
    Zn1B Cl2B . 2.246(11) ?
    Zn1B Cl1B . 2.304(11) ?
    Cl1B O1W 2_745 1.993(11) ?
    O1W Cl1B 2_755 1.993(11) ?
    O1W H1O1 . 0.853(9) ?
    O1W H2O1 . 0.841(9) ?
    O2W H1O2 . 0.834(9) ?
    O2W H2O2 . 0.829(9) ?
    O3W H1O3 . 0.843(9) ?
    O3W H2O3 . 0.835(9) ?
loop_
    _geom_angle_atom_site_label_1
    _geom_angle_atom_site_label_2
    _geom_angle_atom_site_label_3
    _geom_angle_site_symmetry_1
    _geom_angle_site_symmetry_3
    _geom_angle
    _geom_angle_publ_flag
    N3 Cr1 N5 . . 94.24(5) ?
    N3 Cr1 N2 . . 92.11(5) ?
    N5 Cr1 N2 . . 169.03(4) ?
    N3 Cr1 N1 . . 91.55(5) ?
    N5 Cr1 N1 . . 89.09(4) ?
    N2 Cr1 N1 . . 81.81(4) ?
    N3 Cr1 N4 . . 82.06(4) ?
    N5 Cr1 N4 . . 94.99(5) ?
    N2 Cr1 N4 . . 94.74(5) ?
    N1 Cr1 N4 . . 172.64(4) ?
    N3 Cr1 N6 . . 171.68(4) ?
    N5 Cr1 N6 . . 82.49(5) ?
    N2 Cr1 N6 . . 92.35(5) ?
    N1 Cr1 N6 . . 96.04(5) ?
    N4 Cr1 N6 . . 90.58(5) ?
    C1 N1 Cr1 . . 109.07(7) ?
    C1 N1 H1A . . 109.9 ?
    Cr1 N1 H1A . . 109.9 ?
    C1 N1 H1B . . 109.9 ?
    Cr1 N1 H1B . . 109.9 ?
    H1A N1 H1B . . 108.3 ?
    C6 N2 Cr1 . . 109.01(7) ?
    C6 N2 H2A . . 109.9 ?
    Cr1 N2 H2A . . 109.9 ?
    C6 N2 H2B . . 109.9 ?
    Cr1 N2 H2B . . 109.9 ?
    H2A N2 H2B . . 108.3 ?
    C7 N3 Cr1 . . 109.01(7) ?
    C7 N3 H3A . . 109.9 ?
    Cr1 N3 H3A . . 109.9 ?
    C7 N3 H3B . . 109.9 ?
    Cr1 N3 H3B . . 109.9 ?
    H3A N3 H3B . . 108.3 ?
    C12 N4 Cr1 . . 109.05(7) ?
    C12 N4 H4A . . 109.9 ?
    Cr1 N4 H4A . . 109.9 ?
    C12 N4 H4B . . 109.9 ?
    Cr1 N4 H4B . . 109.9 ?
    H4A N4 H4B . . 108.3 ?
    C13 N5 Cr1 . . 108.39(7) ?
    C13 N5 H5A . . 110.0 ?
    Cr1 N5 H5A . . 110.0 ?
    C13 N5 H5B . . 110.0 ?
    Cr1 N5 H5B . . 110.0 ?
    H5A N5 H5B . . 108.4 ?
    C18 N6 Cr1 . . 109.12(8) ?
    C18 N6 H6A . . 109.9 ?
    Cr1 N6 H6A . . 109.9 ?
    C18 N6 H6B . . 109.9 ?
    Cr1 N6 H6B . . 109.9 ?
    H6A N6 H6B . . 108.3 ?
    N1 C1 C6 . . 106.11(9) ?
    N1 C1 C2 . . 112.82(10) ?
    C6 C1 C2 . . 111.69(10) ?
    N1 C1 H1 . . 108.7 ?
    C6 C1 H1 . . 108.7 ?
    C2 C1 H1 . . 108.7 ?
    C1 C2 C3 . . 110.02(10) ?
    C1 C2 H2C . . 109.7 ?
    C3 C2 H2C . . 109.7 ?
    C1 C2 H2D . . 109.7 ?
    C3 C2 H2D . . 109.7 ?
    H2C C2 H2D . . 108.2 ?
    C4 C3 C2 . . 110.76(11) ?
    C4 C3 H3C . . 109.5 ?
    C2 C3 H3C . . 109.5 ?
    C4 C3 H3D . . 109.5 ?
    C2 C3 H3D . . 109.5 ?
    H3C C3 H3D . . 108.1 ?
    C3 C4 C5 . . 110.38(11) ?
    C3 C4 H4C . . 109.6 ?
    C5 C4 H4C . . 109.6 ?
    C3 C4 H4D . . 109.6 ?
    C5 C4 H4D . . 109.6 ?
    H4C C4 H4D . . 108.1 ?
    C6 C5 C4 . . 109.98(11) ?
    C6 C5 H5C . . 109.7 ?
    C4 C5 H5C . . 109.7 ?
    C6 C5 H5D . . 109.7 ?
    C4 C5 H5D . . 109.7 ?
    H5C C5 H5D . . 108.2 ?
    N2 C6 C1 . . 106.74(10) ?
    N2 C6 C5 . . 113.24(10) ?
    C1 C6 C5 . . 111.78(10) ?
    N2 C6 H6 . . 108.3 ?
    C1 C6 H6 . . 108.3 ?
    C5 C6 H6 . . 108.3 ?
    N3 C7 C12 . . 106.99(10) ?
    N3 C7 C8 . . 112.78(9) ?
    C12 C7 C8 . . 112.19(10) ?
    N3 C7 H7 . . 108.2 ?
    C12 C7 H7 . . 108.2 ?
    C8 C7 H7 . . 108.2 ?
    C7 C8 C9 . . 110.21(10) ?
    C7 C8 H8A . . 109.6 ?
    C9 C8 H8A . . 109.6 ?
    C7 C8 H8B . . 109.6 ?
    C9 C8 H8B . . 109.6 ?
    H8A C8 H8B . . 108.1 ?
    C8 C9 C10 . . 110.83(12) ?
    C8 C9 H9A . . 109.5 ?
    C10 C9 H9A . . 109.5 ?
    C8 C9 H9B . . 109.5 ?
    C10 C9 H9B . . 109.5 ?
    H9A C9 H9B . . 108.1 ?
    C9 C10 C11 . . 111.28(11) ?
    C9 C10 H10A . . 109.4 ?
    C11 C10 H10A . . 109.4 ?
    C9 C10 H10B . . 109.4 ?
    C11 C10 H10B . . 109.4 ?
    H10A C10 H10B . . 108.0 ?
    C12 C11 C10 . . 110.21(10) ?
    C12 C11 H11A . . 109.6 ?
    C10 C11 H11A . . 109.6 ?
    C12 C11 H11B . . 109.6 ?
    C10 C11 H11B . . 109.6 ?
    H11A C11 H11B . . 108.1 ?
    N4 C12 C7 . . 106.28(10) ?
    N4 C12 C11 . . 113.29(9) ?
    C7 C12 C11 . . 111.54(10) ?
    N4 C12 H12 . . 108.5 ?
    C7 C12 H12 . . 108.5 ?
    C11 C12 H12 . . 108.5 ?
    N5 C13 C18 . . 107.70(10) ?
    N5 C13 C14 . . 112.66(10) ?
    C18 C13 C14 . . 111.25(10) ?
    N5 C13 H13 . . 108.4 ?
    C18 C13 H13 . . 108.4 ?
    C14 C13 H13 . . 108.4 ?
    C13 C14 C15 . . 110.15(11) ?
    C13 C14 H14A . . 109.6 ?
    C15 C14 H14A . . 109.6 ?
    C13 C14 H14B . . 109.6 ?
    C15 C14 H14B . . 109.6 ?
    H14A C14 H14B . . 108.1 ?
    C16 C15 C14 . . 111.29(12) ?
    C16 C15 H15A . . 109.4 ?
    C14 C15 H15A . . 109.4 ?
    C16 C15 H15B . . 109.4 ?
    C14 C15 H15B . . 109.4 ?
    H15A C15 H15B . . 108.0 ?
    C15 C16 C17 . . 111.45(12) ?
    C15 C16 H16A . . 109.3 ?
    C17 C16 H16A . . 109.3 ?
    C15 C16 H16B . . 109.3 ?
    C17 C16 H16B . . 109.3 ?
    H16A C16 H16B . . 108.0 ?
    C18 C17 C16 . . 110.94(13) ?
    C18 C17 H17A . . 109.5 ?
    C16 C17 H17A . . 109.5 ?
    C18 C17 H17B . . 109.5 ?
    C16 C17 H17B . . 109.5 ?
    H17A C17 H17B . . 108.0 ?
    N6 C18 C13 . . 106.80(10) ?
    N6 C18 C17 . . 112.82(11) ?
    C13 C18 C17 . . 111.57(11) ?
    N6 C18 H18 . . 108.5 ?
    C13 C18 H18 . . 108.5 ?
    C17 C18 H18 . . 108.5 ?
    Cl4A Zn1A Cl1A . . 108.81(2) ?
    Cl4A Zn1A Cl2A . . 112.38(3) ?
    Cl1A Zn1A Cl2A . . 107.91(3) ?
    Cl4A Zn1A Cl3A . . 112.84(3) ?
    Cl1A Zn1A Cl3A . . 105.66(4) ?
    Cl2A Zn1A Cl3A . . 108.92(3) ?
    Cl3B Zn1B Cl4B . . 109.0(8) ?
    Cl3B Zn1B Cl2B . . 110.8(6) ?
    Cl4B Zn1B Cl2B . . 100.3(7) ?
    Cl3B Zn1B Cl1B . . 107.6(6) ?
    Cl4B Zn1B Cl1B . . 110.7(6) ?
    Cl2B Zn1B Cl1B . . 118.1(5) ?
    O1W Cl1B Zn1B 2_745 . 148.4(7) ?
    Cl1B O1W H1O1 2_755 . 128.5(15) ?
    Cl1B O1W H2O1 2_755 . 20.4(15) ?
    H1O1 O1W H2O1 . . 108.4(17) ?
    H1O2 O2W H2O2 . . 108.0(17) ?
    H1O3 O3W H2O3 . . 105.2(17) ?
loop_
    _geom_torsion_atom_site_label_1
    _geom_torsion_atom_site_label_2
    _geom_torsion_atom_site_label_3
    _geom_torsion_atom_site_label_4
    _geom_torsion_site_symmetry_1
    _geom_torsion_site_symmetry_2
    _geom_torsion_site_symmetry_3
    _geom_torsion_site_symmetry_4
    _geom_torsion
    _geom_torsion_publ_flag
    Cr1 N1 C1 C6 . . . . 43.74(11) ?
    Cr1 N1 C1 C2 . . . . 166.35(9) ?
    N1 C1 C2 C3 . . . . -174.32(11) ?
    C6 C1 C2 C3 . . . . -54.88(14) ?
    C1 C2 C3 C4 . . . . 56.88(15) ?
    C2 C3 C4 C5 . . . . -58.90(14) ?
    C3 C4 C5 C6 . . . . 57.83(14) ?
    Cr1 N2 C6 C1 . . . . 43.07(10) ?
    Cr1 N2 C6 C5 . . . . 166.49(8) ?
    N1 C1 C6 N2 . . . . -57.08(12) ?
    C2 C1 C6 N2 . . . . 179.59(10) ?
    N1 C1 C6 C5 . . . . 178.59(10) ?
    C2 C1 C6 C5 . . . . 55.27(13) ?
    C4 C5 C6 N2 . . . . -176.70(11) ?
    C4 C5 C6 C1 . . . . -56.10(14) ?
    Cr1 N3 C7 C12 . . . . 43.41(10) ?
    Cr1 N3 C7 C8 . . . . 167.23(8) ?
    N3 C7 C8 C9 . . . . -176.66(11) ?
    C12 C7 C8 C9 . . . . -55.76(14) ?
    C7 C8 C9 C10 . . . . 56.43(15) ?
    C8 C9 C10 C11 . . . . -57.35(15) ?
    C9 C10 C11 C12 . . . . 55.91(15) ?
    Cr1 N4 C12 C7 . . . . 42.38(10) ?
    Cr1 N4 C12 C11 . . . . 165.21(8) ?
    N3 C7 C12 N4 . . . . -56.47(11) ?
    C8 C7 C12 N4 . . . . 179.35(9) ?
    N3 C7 C12 C11 . . . . 179.60(9) ?
    C8 C7 C12 C11 . . . . 55.42(13) ?
    C10 C11 C12 N4 . . . . -174.49(11) ?
    C10 C11 C12 C7 . . . . -54.61(14) ?
    Cr1 N5 C13 C18 . . . . 43.53(10) ?
    Cr1 N5 C13 C14 . . . . 166.59(9) ?
    N5 C13 C14 C15 . . . . -178.16(11) ?
    C18 C13 C14 C15 . . . . -57.11(15) ?
    C13 C14 C15 C16 . . . . 56.49(16) ?
    C14 C15 C16 C17 . . . . -55.32(18) ?
    C15 C16 C17 C18 . . . . 54.00(18) ?
    Cr1 N6 C18 C13 . . . . 40.46(11) ?
    Cr1 N6 C18 C17 . . . . 163.39(10) ?
    N5 C13 C18 N6 . . . . -55.59(12) ?
    C14 C13 C18 N6 . . . . -179.51(10) ?
    N5 C13 C18 C17 . . . . -179.30(10) ?
    C14 C13 C18 C17 . . . . 56.79(14) ?
    C16 C17 C18 N6 . . . . -174.93(12) ?
    C16 C17 C18 C13 . . . . -54.69(16) ?
loop_
    _geom_hbond_atom_site_label_D
    _geom_hbond_atom_site_label_H
    _geom_hbond_atom_site_label_A
    _geom_hbond_site_symmetry_A
    _geom_hbond_distance_DH
    _geom_hbond_distance_HA
    _geom_hbond_distance_DA
    _geom_hbond_angle_DHA
    N1 H1A Cl5 4_576 0.91 2.40 3.2535(15) 157.1
    N1 H1B O3W . 0.91 2.36 3.0178(16) 128.9
    N2 H2A O2W . 0.91 2.01 2.9051(17) 165.5
    N2 H2B Cl2A 2_755 0.91 2.45 3.2197(14) 142.1
    N2 H2B Cl3B 2_755 0.91 2.36 3.180(18) 150.0
    N3 H3A O2W . 0.91 2.13 2.9832(16) 156.2
    N3 H3B Cl1A 2_655 0.91 2.52 3.2574(13) 138.2
    N3 H3B Cl3A 2_655 0.91 2.77 3.4547(16) 133.0
    N3 H3B Cl2B 2_655 0.91 2.67 3.471(10) 146.9
    N3 H3B Cl4B 2_655 0.91 2.68 3.35(2) 130.7
    N4 H4A Cl1B 1_565 0.91 2.74 3.473(11) 138.0
    N4 H4B Cl2A 2_755 0.91 2.64 3.4267(15) 145.7
    N4 H4B O1W 2_755 0.91 2.39 2.9804(17) 122.9
    N5 H5A Cl3A 1_565 0.91 2.51 3.4245(14) 178.0
    N5 H5A Cl4B 1_565 0.91 2.73 3.634(19) 172.5
    N5 H5B Cl1A 2_655 0.91 2.74 3.3664(16) 126.7
    N5 H5B O3W . 0.91 2.22 2.9724(17) 139.9
    N6 H6A Cl5 4_576 0.91 2.39 3.2474(14) 157.7
    O1W H1O1 Cl5 . 0.853(9) 2.235(9) 3.0878(17) 179(2)
    O1W H2O1 Cl4A 2_755 0.841(9) 2.279(10) 3.1170(13) 174(2)
    O2W H1O2 Cl1A . 0.834(9) 2.282(9) 3.1140(12) 175(2)
    O2W H1O2 Cl2B . 0.834(9) 2.453(14) 3.271(9) 167(2)
    O2W H2O2 O1W . 0.829(9) 1.919(10) 2.7468(19) 177(2)
    O3W H1O3 Cl5 2_655 0.843(9) 2.412(12) 3.2139(13) 159.2(18)
    O3W H2O3 Cl2A 2_655 0.835(9) 2.383(10) 3.2153(17) 174.6(19)
    O3W H2O3 Cl3B 2_655 0.835(9) 2.23(2) 3.05(2) 167(2)
_shelx_hkl_file
;
   0   0 -16 1799.26   65.32
   0   0 -17    0.30    0.99
   0   0 -18   28.49    1.95
   0   0 -19    0.53    1.60
   0   0 -20 1370.58   46.39
   0   0 -21    1.98    1.75
   0   0 -22  401.96   17.62
   0   0 -23    2.01    1.81
   0   0 -24  478.38   21.30
   0   0 -25    0.27    2.04
   0   0 -26  646.22   22.56
   0   0 -27   -0.65    1.12
   0   0 -28   21.60    1.70
   0   0 -29    0.06    1.21
   0   0 -30    0.77    1.30
   0   0 -31   -2.01    1.96
   0   0 -32   28.29    2.63
   0   0 -33    1.70    2.54
   0   0 -34  185.87    6.42
   0   1 -34    8.23    2.08
   0   1 -33    2.09    2.11
   0   1 -32   39.57    2.49
   0   1 -31  211.31    6.66
   0   1 -30   35.89    3.48
   0   1 -29  327.22   14.31
   0   1 -28    5.28    2.32
   0   1 -27  488.84   19.48
   0   1 -26   88.77    4.59
   0   1 -25   72.15    4.65
   0   1 -24  142.05    8.15
   0   1 -23  257.07   10.10
   0   1 -22   51.64    2.99
   0   1 -21  807.86   33.35
   0   1 -20  317.92   11.70
   0   1 -19  287.62   11.42
   0   1 -18    2.19    1.47
   0   1 -17 2814.04   91.13
   0   1 -16  714.86   28.41
   0   1 -15    1.11    0.82
   0   1 -14  736.32   25.79
   0   1 -13   61.25    3.45
   0   1 -12  380.49   13.54
   0   1 -11 2128.30   69.08
   0   1 -10 1133.93   38.04
   0   1  -9 3329.53  108.33
   0   1  -8  873.51   30.66
   0   1  -7 2658.40   86.61
   0   1  -6  827.52   27.26
   0   1  -5    7.23    0.75
   0  -1   5    7.38    0.74
   0  -1   4   81.25    3.36
   0  -1   3  307.15    9.71
   0  -1   2  326.42   10.79
   0   1   2  301.44    9.68
   0   1   3  269.45    8.83
   0  -1  -4   68.14    2.60
   0  -1  -5    5.34    0.54
   0  -1 -21  827.06   28.73
   0  -1 -22   50.04    2.42
   0  -1 -23  288.17    8.38
   0  -1 -24  155.80    5.36
   0  -1 -25   54.32    2.31
   0  -1 -26   95.47    3.42
   0  -1 -27  547.28   15.10
   0  -1 -28    5.96    1.75
   0  -1 -29  318.73   11.12
   0  -1 -30   34.44    2.27
   0  -1 -31  213.51    7.41
   0  -1 -32   43.53    3.06
   0  -1 -33    4.97    2.43
   0  -1 -34   10.07    2.78
   0   2 -34    0.09    1.74
   0   2 -33    2.15    1.58
   0   2 -32   65.24    4.71
   0   2 -31   90.23    5.61
   0   2 -30    5.79    2.81
   0   2 -29   63.73    3.65
   0   2 -28    2.09    2.48
   0   2 -27   80.71    4.93
   0   2 -26   33.28    2.50
   0   2 -25   94.12    6.23
   0   2 -24   22.96    2.53
   0   2 -23   47.07    3.52
   0   2 -22   10.93    1.87
   0   2 -21 1047.48   38.43
   0   2 -20    6.23    1.27
   0   2 -19  145.93    8.58
   0   2 -18  270.04   10.58
   0   2 -17    4.66    1.00
   0   2 -16 1070.42   35.77
   0   2 -15   96.65    4.30
   0   2 -14  174.89    6.85
   0   2 -13  629.46   22.42
   0   2 -12  125.43    6.10
   0   2 -11 3115.98  101.71
   0   2 -10    8.78    1.17
   0   2  -9 2829.18   91.94
   0   2  -8 3287.03  111.97
   0  -2   8 3236.19  102.59
   0   2  -7 1490.14   50.40
   0  -2   7 1555.91   49.79
   0   2  -6   21.13    1.45
   0  -2   6   17.09    0.99
   0   2  -4 1532.95   49.77
   0  -2   4 1669.96   53.07
   0  -2   2  693.39   22.79
   0   2   4 1455.64   45.94
   0   2   6   21.13    1.15
   0  -2  -6   18.58    1.14
   0  -2  -7 1324.33   41.30
   0  -2  -8 2896.64   92.61
   0  -2  -9 2578.35   85.51
   0  -2 -10    5.55    0.93
   0  -2 -11 3200.14  102.43
   0  -2 -12  127.70    4.73
   0  -2 -13  661.55   22.74
   0  -2 -14  157.75    7.00
   0  -2 -15  103.19    4.64
   0  -2 -16 1096.06   37.78
   0  -2 -17    3.91    1.27
   0  -2 -18  283.42   10.25
   0  -2 -19  149.80    6.61
   0  -2 -20   13.05    1.72
   0  -2 -21 1107.81   37.81
   0  -2 -22    5.45    1.64
   0  -2 -23   53.69    3.12
   0  -2 -24   19.64    2.91
   0  -2 -25   84.75    3.69
   0  -2 -26   29.90    2.13
   0  -2 -27   80.68    3.25
   0  -2 -28    2.31    1.29
   0  -2 -29   68.93    3.57
   0  -2 -30    3.99    2.10
   0  -2 -31   97.54    4.37
   0  -2 -32   66.97    3.68
   0  -2 -33    4.06    2.50
   0  -2 -34   -0.72    2.21
   0   3 -34    2.98    3.59
   0   3 -33   59.79    4.19
   0   3 -32   15.18    3.62
   0   3 -31    4.03    3.21
   0   3 -30  322.25   12.41
   0   3 -29   27.83    3.17
   0   3 -28  118.00    5.50
   0   3 -27   27.77    3.21
   0   3 -26   33.60    2.71
   0   3 -25   76.49    4.89
   0   3 -24  232.31    9.00
   0   3 -23  293.52   12.05
   0   3 -22   -0.30    1.86
   0   3 -21  122.39    5.49
   0   3 -20 1187.75   39.63
   0   3 -19  118.54    5.27
   0   3 -18    4.27    1.59
   0   3 -17  304.83   12.07
   0   3 -16   18.10    1.46
   0   3 -15   41.37    2.72
   0   3 -14  133.21    6.46
   0   3 -13 1332.13   49.04
   0   3 -12  616.85   22.90
   0   3 -11  405.86   17.17
   0  -3  11  421.69   14.84
   0   3 -10 4781.35  152.41
   0  -3  10 5146.26  159.26
   0   3  -9  228.74    9.54
   0  -3   9  223.35    7.84
   0   3  -8 2252.73   73.17
   0  -3   8 2291.95   71.89
   0   3  -7  155.60    6.44
   0  -3   7  156.19    5.60
   0   3  -6  156.37    7.21
   0  -3   6  162.94    6.18
   0   3  -5  447.64   15.98
   0  -3   5  450.18   15.10
   0   3  -4  519.85   18.49
   0  -3   4  546.03   18.77
   0  -3   3  156.84    5.64
   0  -3   2    1.04    0.47
   0  -3   1  585.27   19.66
   0  -3   0    0.42    0.47
   0   3   4  513.55   17.21
   0  -3  -4  533.44   17.80
   0   3   5  392.03   12.68
   0  -3  -5  410.51   14.01
   0   3   6  136.58    4.88
   0  -3  -6  139.03    5.16
   0   3   7  133.80    5.05
   0  -3  -7  141.79    5.34
   0   3   8 1872.63   59.49
   0  -3  -8 1908.24   61.47
   0  -3  -9  175.18    6.93
   0  -3 -11  395.63   14.69
   0  -3 -12  644.54   23.02
   0  -3 -13 1399.09   48.79
   0  -3 -14  140.28    5.17
   0  -3 -15   38.19    2.26
   0  -3 -16   22.95    1.94
   0  -3 -17  321.56   13.73
   0  -3 -18    3.00    1.45
   0  -3 -19  154.35    8.06
   0  -3 -20 1362.93   47.93
   0  -3 -21  149.40    6.18
   0  -3 -22    0.92    1.19
   0  -3 -23  337.29   13.97
   0  -3 -24  292.10   11.13
   0  -3 -25   88.71    4.53
   0  -3 -26   34.68    3.07
   0  -3 -27   31.13    3.12
   0  -3 -28  123.26    4.29
   0  -3 -29   33.18    2.23
   0  -3 -30  360.37   10.79
   0  -3 -31    5.48    2.32
   0  -3 -32   24.87    2.51
   0  -3 -33   72.96    3.86
   0  -3 -34   -0.45    2.69
   0   4 -34   23.73    3.08
   0   4 -33  110.76    6.49
   0   4 -32  148.94    6.97
   0   4 -31   16.20    3.35
   0   4 -30    3.48    3.07
   0   4 -29   72.24    4.70
   0   4 -28   77.11    4.87
   0   4 -27  149.34    7.50
   0   4 -26   47.05    3.06
   0   4 -25    4.53    1.89
   0   4 -24   14.54    2.21
   0   4 -23    3.28    1.87
   0   4 -22   49.98    2.81
   0   4 -21  198.51    8.22
   0   4 -20   91.56    4.51
   0   4 -19  143.89    6.26
   0   4 -18  924.66   32.85
   0   4 -17  522.01   20.83
   0   4 -16   22.12    1.78
   0   4 -15  359.25   13.91
   0   4 -14  505.00   20.79
   0   4 -13  370.83   14.73
   0  -4  13  392.13   13.73
   0   4 -12  623.65   23.97
   0  -4  12  629.83   21.13
   0   4 -11   16.65    1.34
   0  -4  11   14.42    1.30
   0   4 -10 4117.10  134.69
   0  -4  10 4381.48  138.49
   0   4  -9  209.99    8.34
   0  -4   9  207.39    7.65
   0   4  -8   65.31    3.25
   0  -4   8   68.70    2.93
   0   4  -7  441.50   15.63
   0  -4   7  442.71   15.24
   0   4  -6 1781.95   58.69
   0  -4   6 1775.25   56.65
   0   4  -5  203.12    7.47
   0  -4   5  206.57    7.94
   0   4  -4   48.07    2.16
   0  -4   4   45.79    2.05
   0   4  -3  364.58   13.44
   0  -4   3  343.62   11.94
   0  -4   2  103.41    3.86
   0  -4   1 1368.32   44.32
   0  -4   0 1475.31   46.70
   0   4   1   -0.46    0.65
   0  -4  -1 1274.87   40.75
   0  -4  -2  106.32    3.81
   0   4   4   51.86    2.48
   0   4   5  175.88    6.59
   0  -4  -5  186.19    6.96
   0   4   6 1495.28   46.89
   0  -4  -6 1624.47   51.25
   0   4   7  382.94   13.38
   0  -4  -7  395.53   13.44
   0   4   8   67.99    2.61
   0  -4  -8   67.74    2.72
   0   4   9  172.34    6.26
   0  -4  -9  181.36    7.39
   0   4  10 3893.18  123.17
   0  -4 -10 3939.39  124.73
   0  -4 -11   12.88    1.14
   0  -4 -12  588.48   20.49
   0  -4 -13  370.68   13.42
   0  -4 -14  504.50   18.00
   0  -4 -15  308.29   11.16
   0  -4 -16   18.18    1.79
   0  -4 -17  520.47   18.14
   0  -4 -18  998.96   35.38
   0  -4 -19  166.01    7.67
   0  -4 -20   94.11    5.13
   0  -4 -21  212.04    9.83
   0  -4 -22   62.61    3.83
   0  -4 -23    4.22    1.84
   0  -4 -24    9.44    1.57
   0  -4 -25    1.24    1.39
   0  -4 -26   51.89    3.57
   0  -4 -27  163.21    7.12
   0  -4 -28   88.22    4.63
   0  -4 -29   74.11    4.42
   0  -4 -30    2.54    2.17
   0  -4 -31   13.92    2.62
   0  -4 -32  168.72    5.76
   0  -4 -33  123.64    4.67
   0  -4 -34   25.05    3.30
   0   5 -33   26.20    4.44
   0   5 -32   27.16    3.19
   0   5 -31  111.61    6.11
   0   5 -30    5.00    2.82
   0   5 -29   36.91    3.47
   0   5 -28   18.23    2.89
   0   5 -27   29.65    3.03
   0   5 -26  536.59   19.97
   0   5 -25  115.04    5.16
   0   5 -24 1572.05   53.86
   0   5 -23   95.21    5.47
   0   5 -22 1010.55   36.75
   0   5 -21    0.44    1.93
   0   5 -20  163.35    6.62
   0   5 -19  222.27    8.87
   0   5 -18    2.95    1.64
   0   5 -17  185.73    7.26
   0   5 -16  943.20   33.00
   0   5 -15 1792.29   63.75
   0  -5  15 1891.45   61.19
   0   5 -14 3062.97  105.08
   0  -5  14 3258.90  105.26
   0   5 -13   92.40    4.60
   0  -5  13  102.54    4.56
   0   5 -12 3017.04  101.91
   0  -5  12 3055.29   96.35
   0   5 -11    7.69    1.14
   0  -5  11    8.55    1.37
   0   5 -10   25.03    1.81
   0  -5  10   24.44    1.61
   0   5  -9  208.99    9.49
   0  -5   9  211.21    8.15
   0   5  -8 1611.79   55.36
   0  -5   8 1623.95   52.35
   0   5  -7    1.44    0.99
   0  -5   7    1.46    0.75
   0   5  -6   65.63    3.32
   0  -5   6   64.33    2.65
   0   5  -5 1095.90   36.36
   0  -5   5 1126.44   36.48
   0   5  -4  660.55   21.95
   0  -5   4  673.72   21.95
   0   5  -3  116.53    4.23
   0  -5   3  113.70    4.25
   0   5  -2 2614.73   81.52
   0  -5   2 2587.41   80.39
   0  -5   1 1317.30   43.28
   0  -5   0    0.03    0.58
   0  -5  -1 1221.22   38.23
   0  -5  -2 2387.39   73.96
   0  -5  -3  122.63    4.56
   0   5   6   54.51    2.29
   0  -5  -6   59.59    2.37
   0   5   7    1.27    0.95
   0  -5  -7    1.00    0.84
   0   5   8 1435.87   45.84
   0  -5  -8 1483.32   46.90
   0   5   9  209.28    7.66
   0  -5  -9  198.90    6.87
   0   5  10   30.15    1.96
   0  -5 -10   28.26    1.73
   0   5  11    4.99    1.06
   0  -5 -11    5.88    1.06
   0  -5 -12 2842.73   89.31
   0  -5 -13   93.93    4.03
   0  -5 -14 3108.71   99.14
   0  -5 -15 1857.77   62.25
   0  -5 -16  968.84   31.87
   0  -5 -17  198.37    7.79
   0  -5 -18    1.72    1.48
   0  -5 -19  227.43    9.06
   0  -5 -20  189.89    7.90
   0  -5 -21    3.01    1.23
   0  -5 -22 1090.25   37.23
   0  -5 -23  110.53    5.49
   0  -5 -24 1759.92   58.03
   0  -5 -25  124.97    5.92
   0  -5 -26  625.90   21.88
   0  -5 -27   33.86    3.20
   0  -5 -28   22.18    2.35
   0  -5 -29   41.36    3.33
   0  -5 -30    2.10    3.03
   0  -5 -31  125.22    6.21
   0  -5 -32   38.12    3.27
   0  -5 -33   31.51    2.67
   0   6 -33  371.68   14.64
   0   6 -32  168.99    8.98
   0   6 -31   15.45    2.84
   0   6 -30    0.61    3.19
   0   6 -29   12.39    3.22
   0   6 -28    7.76    2.85
   0   6 -27    0.90    1.78
   0   6 -26   41.48    2.89
   0   6 -25    9.27    2.41
   0   6 -24   20.00    2.54
   0   6 -23  199.21    8.06
   0   6 -22   -0.20    1.43
   0   6 -21    2.18    1.96
   0   6 -20    6.05    1.88
   0   6 -19    1.16    1.31
   0   6 -18   31.11    3.00
   0   6 -17 1413.15   49.35
   0  -6  17 1473.03   48.26
   0   6 -16  366.38   13.81
   0  -6  16  368.48   14.22
   0   6 -15 2088.92   69.52
   0  -6  15 2088.76   66.66
   0   6 -14    1.89    1.60
   0  -6  14    9.50    1.67
   0   6 -13  586.07   21.24
   0  -6  13  629.32   22.63
   0   6 -12  190.58    8.45
   0  -6  12  204.34    7.97
   0   6 -11 3096.75  100.31
   0  -6  11 3146.23  101.36
   0   6 -10   61.39    3.78
   0  -6  10   61.44    2.81
   0   6  -9  830.91   27.98
   0  -6   9  812.16   26.45
   0   6  -8 1357.41   45.31
   0  -6   8 1388.30   44.25
   0   6  -7 1964.83   66.94
   0  -6   7 2005.99   63.81
   0   6  -6 3577.59  117.83
   0  -6   6 3579.06  113.60
   0   6  -5 2542.89   83.66
   0  -6   5 2412.09   77.49
   0   6  -4  350.61   12.36
   0  -6   4  367.68   12.49
   0   6  -2 2047.20   66.38
   0  -6   2 2077.46   66.59
   0  -6   0  358.72   11.70
   0   6   2   -3.81    1.30
   0  -6  -2 1981.46   62.44
   0   6   6 3267.08  105.23
   0   6   7 1878.86   59.68
   0  -6  -7 1943.90   62.22
   0   6   8 1218.00   38.14
   0  -6  -8 1344.15   43.51
   0   6   9  833.84   28.49
   0  -6  -9  816.09   26.53
   0   6  10   59.29    2.45
   0  -6 -10   61.42    2.89
   0   6  11 2851.42   92.29
   0  -6 -11 2948.61   92.80
   0   6  12  178.37    7.06
   0  -6 -12  174.14    6.60
   0   6  13  573.65   20.69
   0  -6 -13  576.72   19.99
   0  -6 -14    2.36    0.93
   0  -6 -15 1954.80   63.26
   0  -6 -16  332.90   12.69
   0  -6 -17 1426.37   48.25
   0  -6 -18   33.93    2.76
   0  -6 -19   -0.06    1.06
   0  -6 -20    7.84    1.80
   0  -6 -21    1.26    1.73
   0  -6 -22    0.00    1.15
   0  -6 -23  221.53    8.72
   0  -6 -24   20.68    2.03
   0  -6 -25   14.27    2.06
   0  -6 -26   41.86    3.19
   0  -6 -27   -0.20    1.84
   0  -6 -28    9.27    3.09
   0  -6 -29   16.57    3.54
   0  -6 -30    1.47    2.43
   0  -6 -31   15.23    3.99
   0  -6 -32  196.07    8.80
   0  -6 -33  411.91   15.04
   0   7 -32    7.76    3.83
   0   7 -31   -4.28    3.53
   0   7 -30    1.27    3.13
   0   7 -29    8.79    2.44
   0   7 -28   22.78    2.49
   0   7 -27   34.95    3.26
   0   7 -26    1.06    2.63
   0   7 -25  708.27   24.49
   0   7 -24  170.87    7.22
   0   7 -23 1375.08   46.18
   0   7 -22   81.74    5.21
   0   7 -21  596.78   21.48
   0   7 -20    6.98    2.26
   0   7 -19   13.69    2.37
   0  -7  19    9.71    1.81
   0   7 -18   35.11    3.52
   0  -7  18   40.82    2.90
   0   7 -17   12.71    2.03
   0  -7  17   12.58    2.14
   0   7 -16   90.05    4.60
   0  -7  16   80.60    4.10
   0   7 -15 1390.46   50.06
   0  -7  15 1438.93   49.89
   0   7 -14   18.26    2.08
   0  -7  14   17.48    1.99
   0   7 -13 3245.08  105.54
   0  -7  13 3268.41  104.98
   0   7 -12    3.83    1.46
   0  -7  12    2.43    1.07
   0   7 -11 1079.34   36.27
   0  -7  11 1120.22   37.29
   0   7 -10    5.01    1.16
   0  -7  10    4.99    1.40
   0   7  -9  191.16    8.96
   0  -7   9  196.00    7.41
   0   7  -8 1199.13   39.68
   0  -7   8 1185.33   38.23
   0   7  -7  820.27   29.19
   0  -7   7  805.02   26.40
   0   7  -6   11.77    1.37
   0  -7   6   11.24    1.35
   0   7  -5    4.74    0.92
   0  -7   5    4.79    1.29
   0   7  -4 2195.80   71.41
   0  -7   4 2234.06   70.57
   0   7  -3 2486.33   78.35
   0  -7   3 2384.19   74.84
   0   7  -2    2.88    1.08
   0  -7   2    2.19    1.09
   0   7  -1  126.17    5.46
   0  -7   1  141.12    5.80
   0  -7   0   -0.60    1.10
   0  -7  -1  125.62    4.95
   0  -7  -2    2.13    1.12
   0  -7  -3 2302.68   72.86
   0   7   6   13.90    1.10
   0   7   7  729.75   24.27
   0  -7  -7  800.55   27.35
   0   7   8 1034.03   33.53
   0  -7  -8 1081.49   33.85
   0   7   9  193.33    7.58
   0  -7  -9  183.35    6.73
   0   7  10    8.10    1.08
   0  -7 -10    7.83    1.44
   0   7  11  987.75   32.33
   0  -7 -11  984.21   31.45
   0   7  12    3.90    0.97
   0  -7 -12    3.43    0.99
   0   7  13 3055.17   98.12
   0  -7 -13 3062.82   98.12
   0   7  14   16.29    1.58
   0  -7 -14   16.36    1.53
   0  -7 -15 1300.81   42.86
   0  -7 -16   79.77    3.81
   0  -7 -17    9.06    1.70
   0  -7 -18   42.59    2.55
   0  -7 -19   10.46    2.02
   0  -7 -20    2.48    1.30
   0  -7 -21  662.58   23.29
   0  -7 -22   93.69    4.55
   0  -7 -23 1543.48   48.84
   0  -7 -24  181.83    7.61
   0  -7 -25  767.87   28.24
   0  -7 -26    3.11    2.53
   0  -7 -27   44.34    3.66
   0  -7 -28   26.91    2.63
   0  -7 -29   12.09    2.62
   0  -7 -30    4.14    3.51
   0  -7 -31   -2.16    3.53
   0  -7 -32    8.22    2.86
   0   8 -32  188.42    8.53
   0   8 -31   45.25    3.98
   0   8 -30  170.80    7.86
   0   8 -29   -1.46    3.50
   0   8 -28  117.43    6.49
   0   8 -27    7.78    3.24
   0   8 -26    2.07    2.92
   0   8 -25  118.77    6.05
   0   8 -24   12.31    2.07
   0   8 -23   33.10    3.06
   0   8 -22  311.51   14.14
   0   8 -21    2.34    1.46
   0   8 -20  283.79   12.84
   0  -8  20  285.41   11.58
   0   8 -19  518.04   19.18
   0  -8  19  520.24   19.93
   0   8 -18  527.97   19.33
   0  -8  18  523.58   19.64
   0   8 -17   54.90    3.18
   0  -8  17   58.45    4.07
   0   8 -16  738.28   25.06
   0  -8  16  723.27   25.50
   0   8 -15   88.84    4.03
   0  -8  15   97.17    5.02
   0   8 -14 2460.26   85.04
   0  -8  14 2399.72   77.44
   0   8 -13  525.31   18.11
   0  -8  13  519.43   19.24
   0   8 -12  318.96   12.68
   0  -8  12  330.62   11.84
   0   8 -11    5.07    1.66
   0  -8  11    1.92    1.11
   0   8 -10  119.39    4.81
   0  -8  10  133.47    5.75
   0   8  -9 1030.31   36.59
   0  -8   9 1093.62   35.36
   0   8  -8 1656.93   53.95
   0  -8   8 1715.48   55.00
   0   8  -7 4011.31  129.81
   0  -8   7 3919.46  121.11
   0   8  -6 3982.32  126.67
   0  -8   6 3915.14  123.71
   0   8  -5 2964.90   94.97
   0  -8   5 2895.35   91.42
   0   8  -4 5450.39  173.91
   0  -8   4 5211.14  161.76
   0   8  -3  113.22    4.51
   0  -8   3  117.24    4.61
   0   8  -2 1199.04   40.60
   0  -8   2 1198.81   40.06
   0   8  -1 1958.41   61.57
   0  -8   1 1947.29   63.07
   0   8   0 3296.90  105.27
   0  -8   0 3287.28  101.60
   0  -8  -1 1947.18   62.48
   0  -8  -2 1129.21   36.95
   0  -8  -3  102.30    4.15
   0  -8  -4 5272.22  164.22
   0   8   8 1513.36   50.34
   0   8   9  972.31   32.32
   0  -8  -9 1011.42   32.76
   0   8  10   94.70    3.91
   0  -8 -10  106.87    4.45
   0   8  11    3.79    1.41
   0  -8 -11    3.47    1.50
   0   8  12  344.14   12.62
   0  -8 -12  342.70   12.15
   0   8  13  500.29   19.31
   0  -8 -13  498.24   16.54
   0   8  14 2193.14   75.05
   0  -8 -14 2341.78   74.16
   0   8  15   97.18    4.47
   0  -8 -15   94.09    5.00
   0  -8 -16  678.80   24.24
   0  -8 -17   54.80    3.09
   0  -8 -18  513.20   18.76
   0  -8 -19  528.12   20.31
   0  -8 -20  280.71   10.92
   0  -8 -21    1.23    1.97
   0  -8 -22  322.41   13.54
   0  -8 -23   37.92    2.84
   0  -8 -24   15.95    2.83
   0  -8 -25  139.00    6.39
   0  -8 -26   -0.81    2.57
   0  -8 -27    8.11    3.04
   0  -8 -28  128.51    6.78
   0  -8 -29    3.58    3.59
   0  -8 -30  198.29    9.84
   0  -8 -31   52.84    5.12
   0   9 -31    3.39    3.87
   0   9 -30    7.63    2.65
   0   9 -29    9.44    2.61
   0   9 -28   64.62    4.06
   0   9 -27  120.36    5.92
   0   9 -26   85.19    4.99
   0   9 -25  334.45   14.99
   0   9 -24  293.51   11.37
   0   9 -23 1190.08   40.48
   0   9 -22  376.71   15.96
   0   9 -21  435.79   15.56
   0  -9  21  432.04   15.62
   0   9 -20   37.43    3.13
   0  -9  20   42.84    3.08
   0   9 -19  188.98    9.79
   0  -9  19  192.02    8.45
   0   9 -18   19.69    2.46
   0  -9  18   14.70    2.59
   0   9 -17  379.97   14.52
   0  -9  17  376.00   14.04
   0   9 -16    9.16    2.18
   0  -9  16    8.53    2.24
   0   9 -15 1178.51   42.80
   0  -9  15 1196.41   39.64
   0   9 -14  698.33   23.92
   0  -9  14  722.70   27.12
   0   9 -13 1312.53   47.63
   0  -9  13 1312.35   46.93
   0   9 -12 1674.13   55.24
   0  -9  12 1675.01   56.94
   0   9 -11  286.61   11.29
   0  -9  11  291.37   10.87
   0   9 -10  398.92   14.50
   0  -9  10  399.79   15.04
   0   9  -9 1295.03   45.47
   0  -9   9 1281.20   43.47
   0   9  -8  833.48   28.88
   0  -9   8  856.19   28.89
   0   9  -7 1018.90   35.33
   0  -9   7 1042.84   34.57
   0   9  -6    1.76    1.37
   0  -9   6    1.77    1.10
   0   9  -5   74.49    3.82
   0  -9   5   75.68    3.84
   0   9  -4 1338.60   45.00
   0  -9   4 1368.16   44.31
   0   9  -3  952.75   32.45
   0  -9   3  994.26   32.48
   0   9  -2  401.84   14.11
   0  -9   2  389.52   13.95
   0   9  -1  102.04    4.38
   0  -9   1   98.88    3.99
   0   9   0    0.81    1.20
   0  -9   0   -0.43    1.40
   0  -9  -1   92.45    4.15
   0  -9  -2  361.82   13.21
   0  -9  -3  974.95   31.85
   0  -9  -4 1312.37   42.49
   0  -9  -5   76.00    3.43
   0  -9  -6    0.46    1.49
   0   9   8  848.70   28.75
   0   9   9 1285.74   43.82
   0  -9  -9 1255.14   41.50
   0   9  10  398.16   15.24
   0  -9 -10  390.32   14.02
   0   9  11  264.56   10.41
   0  -9 -11  281.31   10.13
   0   9  12 1556.96   52.66
   0  -9 -12 1598.87   50.76
   0   9  13 1184.01   39.32
   0  -9 -13 1190.98   38.67
   0   9  14  727.04   24.85
   0  -9 -14  700.62   23.83
   0   9  15 1089.94   37.01
   0  -9 -15 1135.73   39.93
   0   9  16    7.63    1.76
   0  -9 -16    8.79    1.75
   0  -9 -17  391.73   13.93
   0  -9 -18   18.82    2.23
   0  -9 -19  183.27    7.94
   0  -9 -20   44.58    2.78
   0  -9 -21  474.20   16.63
   0  -9 -22  411.81   15.25
   0  -9 -23 1300.74   43.85
   0  -9 -24  342.54   12.71
   0  -9 -25  369.81   14.05
   0  -9 -26   98.83    5.03
   0  -9 -27  159.07    7.12
   0  -9 -28   68.81    4.82
   0  -9 -29    9.63    3.74
   0  -9 -30    9.79    3.01
   0  -9 -31    2.34    3.15
   0  10 -30   10.24    4.21
   0  10 -29   -0.10    3.86
   0  10 -28   11.62    3.77
   0  10 -27   50.07    4.54
   0  10 -26   54.98    3.82
   0  10 -25  101.00    5.06
   0  10 -24   88.81    5.44
   0  10 -23  236.51    9.25
   0  10 -22  396.74   16.48
   0 -10  22  370.00   14.18
   0  10 -21   69.58    3.97
   0 -10  21   73.25    4.12
   0  10 -20  972.76   33.76
   0 -10  20  982.80   33.50
   0  10 -19   44.61    3.96
   0 -10  19   47.66    4.03
   0  10 -18  486.20   20.34
   0 -10  18  515.24   19.33
   0  10 -17  582.42   23.31
   0 -10  17  561.20   19.93
   0  10 -16   14.22    2.54
   0 -10  16   20.36    2.76
   0  10 -15  871.59   30.64
   0 -10  15  863.18   30.07
   0  10 -14  133.54    6.54
   0 -10  14  124.54    6.11
   0  10 -13    1.99    1.85
   0 -10  13    0.91    1.97
   0  10 -12  323.89   14.14
   0 -10  12  307.52   11.72
   0  10 -11    9.92    1.91
   0 -10  11   10.61    1.46
   0  10 -10  294.69   11.00
   0 -10  10  275.96   10.33
   0  10  -9   56.88    3.34
   0 -10   9   51.56    2.66
   0  10  -8  423.04   14.95
   0 -10   8  436.83   15.81
   0  10  -7  172.84    6.45
   0 -10   7  180.35    7.16
   0  10  -6  235.71   10.28
   0 -10   6  243.20    8.85
   0  10  -5 1295.89   44.22
   0 -10   5 1295.61   42.52
   0  10  -4  310.33   11.99
   0 -10   4  329.86   12.32
   0  10  -3  660.56   23.29
   0 -10   3  599.53   19.61
   0  10  -2  112.42    5.12
   0 -10   2  119.07    5.04
   0  10  -1   78.51    4.02
   0 -10   1   72.37    3.33
   0  10   0  776.90   26.24
   0 -10   0  799.99   27.09
   0  10   1   80.14    3.55
   0 -10  -1   76.14    3.50
   0 -10  -2  107.17    4.50
   0 -10  -3  622.04   21.19
   0 -10  -4  284.86   10.50
   0 -10  -5 1261.81   41.05
   0  10   6  215.59    9.72
   0 -10  -6  226.05    8.57
   0  10   8  454.55   15.86
   0  10   9   56.02    2.88
   0 -10  -9   49.61    3.01
   0  10  10  266.95   10.45
   0 -10 -10  296.40   11.19
   0  10  11    9.56    1.18
   0 -10 -11    6.84    1.65
   0  10  12  305.83   11.31
   0 -10 -12  304.67   11.37
   0  10  13    0.55    1.51
   0 -10 -13   -0.17    1.60
   0  10  14  117.35    5.77
   0 -10 -14  120.30    5.69
   0  10  15  871.34   29.90
   0 -10 -15  911.94   32.15
   0  10  16    8.72    1.79
   0 -10 -16   14.76    2.12
   0  10  17  605.33   22.42
   0 -10 -17  574.39   20.01
   0 -10 -18  458.19   16.44
   0 -10 -19   42.46    3.20
   0 -10 -20 1030.39   33.69
   0 -10 -21   74.80    3.85
   0 -10 -22  402.49   14.64
   0 -10 -23  259.39    9.89
   0 -10 -24   93.62    4.61
   0 -10 -25  120.70    5.85
   0 -10 -26   69.39    4.58
   0 -10 -27   52.79    3.84
   0 -10 -28   15.29    2.82
   0 -10 -29    0.81    2.65
   0 -10 -30    6.93    2.91
   0  11 -29  106.63    5.65
   0  11 -28    6.10    2.86
   0  11 -27   41.02    3.87
   0  11 -26   -0.14    3.57
   0  11 -25   36.79    3.89
   0  11 -24  244.45    9.75
   0  11 -23   23.80    3.36
   0 -11  23   20.26    3.64
   0  11 -22   71.33    3.93
   0 -11  22   65.72    4.83
   0  11 -21   98.53    5.38
   0 -11  21   97.17    5.49
   0  11 -20  104.38    6.27
   0 -11  20  105.52    5.37
   0  11 -19  228.35   10.00
   0 -11  19  240.82    9.82
   0  11 -18  482.26   17.31
   0 -11  18  480.06   20.16
   0  11 -17   69.96    3.93
   0 -11  17   74.95    4.49
   0  11 -16   45.65    3.70
   0 -11  16   50.74    3.24
   0  11 -15  394.82   16.13
   0 -11  15  404.67   16.49
   0  11 -14   74.30    4.02
   0 -11  14   79.40    4.39
   0  11 -13  245.76   10.90
   0 -11  13  247.56    9.95
   0  11 -12  119.13    5.31
   0 -11  12  120.52    6.41
   0  11 -11  144.55    6.33
   0 -11  11  134.74    5.94
   0  11 -10   -0.11    1.19
   0 -11  10    0.64    1.34
   0  11  -9  445.96   15.48
   0 -11   9  459.16   16.53
   0  11  -8   46.14    2.56
   0 -11   8   44.45    2.98
   0  11  -7  940.97   31.53
   0 -11   7  908.74   31.02
   0  11  -6    8.20    1.79
   0 -11   6    8.99    1.52
   0  11  -5   38.96    2.79
   0 -11   5   38.81    2.41
   0  11  -4  905.93   32.68
   0 -11   4  883.75   30.79
   0  11  -3   65.92    3.53
   0 -11   3   73.56    3.30
   0  11  -2  435.10   16.54
   0 -11   2  475.33   17.25
   0  11  -1  419.44   15.31
   0 -11   1  424.36   15.25
   0  11   0    1.91    1.53
   0 -11   0   -0.10    1.82
   0  11   1  426.84   15.40
   0 -11  -1  401.26   14.05
   0  11   2  449.76   16.47
   0 -11  -2  462.30   16.42
   0 -11  -3   70.12    3.42
   0 -11  -4  850.09   29.51
   0 -11  -5   32.31    2.44
   0 -11  -6   10.39    1.87
   0 -11  -7  879.71   30.12
   0  11   9  444.99   16.05
   0  11  10    1.39    1.26
   0 -11 -10   -0.26    1.22
   0  11  11  124.80    5.30
   0 -11 -11  133.08    5.59
   0  11  12  110.87    5.48
   0 -11 -12  115.16    5.18
   0  11  13  247.72    9.65
   0 -11 -13  228.93    9.13
   0  11  14   57.17    3.25
   0 -11 -14   66.24    3.79
   0  11  15  376.24   15.06
   0 -11 -15  384.02   15.89
   0  11  16   41.99    2.58
   0 -11 -16   48.57    3.09
   0  11  17   76.08    4.32
   0 -11 -17   68.30    3.30
   0  11  18  484.62   17.51
   0 -11 -18  479.00   18.66
   0 -11 -19  219.61    8.25
   0 -11 -20   97.78    4.57
   0 -11 -21  105.83    4.86
   0 -11 -22   78.03    3.92
   0 -11 -23   29.13    3.29
   0 -11 -24  255.49   10.42
   0 -11 -25   46.67    3.60
   0 -11 -26    1.33    3.56
   0 -11 -27   47.96    4.90
   0 -11 -28    5.91    4.11
   0 -11 -29  120.90    6.27
   0  12 -28   44.56    5.16
   0  12 -27   47.63    5.14
   0  12 -26   43.93    4.44
   0  12 -25   -1.18    2.49
   0  12 -24   -3.33    3.43
   0 -12  24   -2.84    3.64
   0  12 -23  767.15   26.18
   0 -12  23  739.53   26.36
   0  12 -22   90.47    5.50
   0 -12  22   80.88    5.51
   0  12 -21    1.75    2.97
   0 -12  21    5.68    3.44
   0  12 -20   42.80    3.09
   0 -12  20   26.85    3.66
   0  12 -19  251.75    9.88
   0 -12  19  230.43   10.75
   0  12 -18   77.05    4.04
   0 -12  18   78.15    4.11
   0  12 -17   16.49    2.22
   0 -12  17   15.43    2.39
   0  12 -16   42.34    2.87
   0 -12  16   39.80    3.72
   0  12 -15  437.41   15.49
   0 -12  15  413.31   15.20
   0  12 -14  215.69    9.30
   0 -12  14  223.59    9.48
   0  12 -13  141.77    5.77
   0 -12  13  134.85    5.71
   0  12 -12    4.95    2.22
   0 -12  12    4.48    2.36
   0  12 -11  555.15   20.67
   0 -12  11  512.84   18.46
   0  12 -10    3.54    1.37
   0 -12  10    1.13    1.94
   0  12  -9  570.67   19.97
   0 -12   9  591.60   22.31
   0  12  -8    3.14    1.39
   0 -12   8    3.15    1.98
   0  12  -7   48.60    3.23
   0 -12   7   48.87    2.99
   0  12  -6  269.69   11.04
   0 -12   6  267.96   10.23
   0  12  -5   12.17    1.69
   0 -12   5    8.22    1.66
   0  12  -4  168.83    6.64
   0 -12   4  166.57    7.39
   0  12  -3   62.68    3.00
   0 -12   3   68.48    3.76
   0  12  -2  312.99   12.09
   0 -12   2  342.24   13.20
   0  12  -1  566.67   20.20
   0 -12   1  587.99   20.35
   0  12   0   22.62    1.93
   0 -12   0   22.23    1.88
   0  12   1  566.15   21.35
   0 -12  -1  576.05   20.14
   0  12   2  322.92   11.92
   0 -12  -2  309.57   11.30
   0  12   3   64.62    3.77
   0 -12  -3   58.54    3.50
   0 -12  -4  155.61    6.42
   0  12   5   -3.51    1.34
   0 -12  -5   11.01    2.06
   0 -12  -6  267.13   10.11
   0  12   7   42.35    2.89
   0 -12  -7   44.37    3.07
   0 -12  -8    2.58    1.62
   0  12  10    3.23    1.83
   0  12  11  513.05   17.87
   0 -12 -11  553.54   20.36
   0  12  12    6.19    1.95
   0 -12 -12    4.88    1.49
   0  12  13  120.54    5.25
   0 -12 -13  136.82    5.93
   0  12  14  236.20    9.66
   0 -12 -14  219.12    8.96
   0  12  15  404.10   15.19
   0 -12 -15  406.77   13.70
   0  12  16   48.90    2.90
   0 -12 -16   48.42    3.57
   0  12  17   13.40    1.67
   0 -12 -17   14.87    2.83
   0  12  18   79.06    4.40
   0 -12 -18   88.93    4.72
   0 -12 -19  259.98   10.20
   0 -12 -20   36.72    2.83
   0 -12 -21    6.54    2.04
   0 -12 -22   93.23    5.38
   0 -12 -23  812.94   27.10
   0 -12 -24    3.97    3.48
   0 -12 -25    2.24    2.65
   0 -12 -26   49.19    4.02
   0 -12 -27   57.14    5.43
   0  13 -27   -1.60    4.53
   0  13 -26   26.26    3.63
   0  13 -25   47.99    5.06
   0  13 -24    5.93    2.82
   0 -13  24    4.53    4.52
   0  13 -23  335.11   14.25
   0 -13  23  310.96   16.44
   0  13 -22   76.67    4.76
   0 -13  22   68.14    6.57
   0  13 -21  745.87   26.81
   0 -13  21  727.52   28.94
   0  13 -20  211.83    9.78
   0 -13  20  218.42    9.63
   0  13 -19 1078.77   38.18
   0 -13  19  969.29   33.52
   0  13 -18  408.15   15.77
   0 -13  18  422.30   15.75
   0  13 -17  309.30   12.43
   0 -13  17  317.96   12.90
   0  13 -16   85.45    5.49
   0 -13  16   90.19    5.54
   0  13 -15  363.51   13.64
   0 -13  15  356.00   13.51
   0  13 -14   25.05    2.46
   0 -13  14   27.94    3.04
   0  13 -13   61.11    4.07
   0 -13  13   57.01    3.81
   0  13 -12   39.74    2.71
   0 -13  12   38.84    3.03
   0  13 -11  455.13   18.26
   0 -13  11  469.13   17.70
   0  13 -10   67.44    4.02
   0 -13  10   68.16    4.18
   0  13  -9  168.82    6.72
   0 -13   9  176.19    7.25
   0  13  -8  381.17   15.14
   0 -13   8  416.90   15.89
   0  13  -7  258.31    9.65
   0 -13   7  257.98   10.04
   0  13  -6    6.19    1.66
   0 -13   6    7.03    2.32
   0  13  -5   35.65    2.97
   0 -13   5   30.46    2.93
   0  13  -4  100.69    4.88
   0 -13   4   99.38    4.57
   0  13  -3    5.23    1.37
   0 -13   3    6.22    2.29
   0  13  -2  316.37   11.96
   0 -13   2  333.28   13.30
   0  13  -1  265.61   11.16
   0 -13   1  268.80   10.03
   0  13   0   -0.53    1.98
   0 -13   0   -1.77    2.05
   0  13   1  262.33   10.69
   0 -13  -1  267.65   10.48
   0  13   2  309.15   11.12
   0 -13  -2  297.69   11.33
   0  13   3    6.83    1.62
   0 -13  -3    6.43    1.68
   0  13   4  104.37    4.97
   0 -13  -4  107.24    5.10
   0  13   5   -5.23    1.90
   0 -13  -5   28.34    2.86
   0  13   6   -2.58    1.46
   0 -13  -6    4.07    1.57
   0  13   7  275.54   10.60
   0 -13  -7  257.71   10.03
   0  13   8  360.13   13.28
   0 -13  -8  364.04   13.84
   0 -13  -9  158.30    6.55
   0  13  11  457.36   16.57
   0 -13 -11  464.93   17.76
   0  13  12   36.03    2.52
   0 -13 -12   36.38    2.77
   0  13  13   52.95    2.86
   0 -13 -13   58.71    3.69
   0  13  14   22.46    2.64
   0 -13 -14   26.47    2.84
   0  13  15  366.13   14.26
   0 -13 -15  362.69   12.49
   0  13  16   73.91    4.21
   0 -13 -16   73.84    3.91
   0  13  17  310.66   11.13
   0 -13 -17  309.39   11.12
   0  13  18  384.92   14.59
   0 -13 -18  415.16   14.70
   0  13  19 1027.59   36.87
   0 -13 -19 1037.14   35.66
   0 -13 -20  212.50    8.40
   0 -13 -21  796.24   27.45
   0 -13 -22   83.13    4.80
   0 -13 -23  320.70   12.22
   0 -13 -24    5.45    3.76
   0 -13 -25   53.04    5.04
   0 -13 -26   23.81    3.56
   0  14 -25   14.70    4.44
   0 -14  25   15.35    5.52
   0  14 -24    7.92    4.46
   0 -14  24    0.69    4.75
   0  14 -23    1.65    3.93
   0 -14  23    5.61    4.88
   0  14 -22  219.80    9.71
   0 -14  22  200.16   11.46
   0  14 -21    1.04    2.28
   0 -14  21    1.49    3.99
   0  14 -20  393.44   13.92
   0 -14  20  377.12   14.61
   0  14 -19    3.45    3.13
   0 -14  19    5.57    3.72
   0  14 -18   10.39    3.08
   0 -14  18    9.44    2.66
   0  14 -17   -0.07    2.62
   0 -14  17    2.49    2.61
   0  14 -16    2.11    2.57
   0 -14  16    0.47    3.14
   0  14 -15   15.13    2.07
   0 -14  15   15.88    3.14
   0  14 -14   19.92    2.83
   0 -14  14   15.52    2.38
   0  14 -13  161.96    7.59
   0 -14  13  170.24    7.58
   0  14 -12  788.19   26.33
   0 -14  12  796.61   29.74
   0  14 -11   76.69    4.77
   0 -14  11   75.54    4.15
   0  14 -10 1841.19   60.33
   0 -14  10 1837.26   63.86
   0  14  -9   68.95    3.67
   0 -14   9   69.01    3.86
   0  14  -8  841.78   27.83
   0 -14   8  870.98   30.48
   0  14  -7  127.65    6.23
   0 -14   7  131.79    6.51
   0  14  -6  350.97   14.10
   0 -14   6  360.43   14.06
   0  14  -5  312.19   11.86
   0 -14   5  321.73   11.89
   0  14  -4  120.30    6.04
   0 -14   4  126.28    6.10
   0  14  -3  754.79   26.16
   0 -14   3  745.61   25.89
   0  14  -2 1870.17   59.48
   0 -14   2 1924.79   64.02
   0  14  -1  758.05   26.33
   0 -14   1  703.84   25.23
   0  14   0 1043.04   36.48
   0 -14   0 1066.80   36.33
   0  14   1  709.60   24.23
   0 -14  -1  730.20   24.48
   0  14   2 1925.47   64.93
   0 -14  -2 1856.33   62.13
   0  14   3  754.73   27.00
   0 -14  -3  714.91   26.22
   0  14   4  141.54    6.18
   0 -14  -4  129.15    6.17
   0  14   5  204.56   10.30
   0 -14  -5  326.86   13.51
   0  14   6   -7.28    2.25
   0 -14  -6  356.16   13.53
   0  14   7   92.83    6.11
   0 -14  -7  131.49    6.31
   0  14   8  857.78   30.84
   0 -14  -8  833.63   27.95
   0  14   9   63.10    3.77
   0 -14  -9   66.77    3.66
   0  14  11   74.43    3.75
   0  14  12  788.79   28.39
   0 -14 -12  765.09   27.11
   0  14  13  166.45    6.83
   0 -14 -13  158.56    6.51
   0  14  14   22.14    2.14
   0 -14 -14   24.05    3.02
   0  14  15   18.66    2.09
   0 -14 -15   14.21    2.14
   0  14  16    1.18    2.40
   0 -14 -16    0.79    1.94
   0  14  17    3.41    2.32
   0 -14 -17    1.58    1.92
   0  14  18    7.27    2.63
   0 -14 -18    6.35    2.34
   0  14  19   10.32    2.58
   0 -14 -19    7.49    2.36
   0 -14 -20  370.02   13.37
   0 -14 -21    2.66    3.45
   0 -14 -22  222.63    9.67
   0 -14 -23    7.64    4.05
   0 -14 -24    3.39    3.05
   0 -14 -25   14.67    4.81
   0  15 -24   22.91    4.95
   0 -15  24   17.34    5.41
   0  15 -23   -1.17    2.90
   0 -15  23    0.22    5.25
   0  15 -22   63.34    5.39
   0 -15  22   58.39    6.49
   0  15 -21  131.39    6.91
   0 -15  21  114.23    9.03
   0  15 -20   -2.89    2.51
   0 -15  20    1.11    4.31
   0  15 -19  600.47   20.34
   0 -15  19  582.76   25.53
   0  15 -18   -0.55    2.19
   0 -15  18    4.84    4.19
   0  15 -17  253.52   10.37
   0 -15  17  261.26   10.53
   0  15 -16    1.76    1.98
   0 -15  16    2.88    2.36
   0  15 -15   20.65    2.53
   0 -15  15   22.42    2.79
   0  15 -14    1.72    2.64
   0 -15  14    3.71    3.42
   0  15 -13  332.43   13.94
   0 -15  13  330.49   15.54
   0  15 -12    8.95    1.91
   0 -15  12    8.54    3.17
   0  15 -11   41.11    3.52
   0 -15  11   33.80    2.82
   0  15 -10  103.26    5.00
   0 -15  10  109.49    6.16
   0  15  -9  354.79   13.03
   0 -15   9  348.90   13.08
   0  15  -8    1.16    2.26
   0 -15   8    6.15    2.18
   0  15  -7  508.97   17.77
   0 -15   7  535.50   21.53
   0  15  -6   75.22    3.60
   0 -15   6   71.94    4.08
   0  15  -5    8.84    1.87
   0 -15   5    6.68    2.78
   0  15  -4  102.14    5.23
   0 -15   4  114.29    5.84
   0  15  -3  671.40   23.25
   0 -15   3  667.40   23.20
   0  15  -2  151.76    6.05
   0 -15   2  141.50    6.91
   0  15  -1   45.14    2.83
   0 -15   1   48.59    3.79
   0  15   0    1.56    2.07
   0 -15   0   -0.33    2.60
   0  15   1   45.43    3.27
   0 -15  -1   39.88    2.82
   0  15   2  136.33    6.31
   0 -15  -2  136.88    6.12
   0  15   3  654.37   23.08
   0 -15  -3  639.80   22.56
   0  15   4  102.16    5.04
   0 -15  -4   91.41    4.63
   0  15   5   16.51    2.43
   0 -15  -5    6.55    2.66
   0  15   6   18.69    3.11
   0 -15  -6   70.50    3.84
   0  15   7   -2.68    1.72
   0 -15  -7  481.32   17.24
   0  15   8    4.60    2.26
   0 -15  -8    3.09    1.83
   0  15   9  342.30   12.32
   0 -15  -9  350.34   13.82
   0 -15 -10  100.49    4.54
   0  15  12    8.72    2.53
   0  15  13  319.24   12.33
   0 -15 -13  323.43   12.70
   0  15  14    2.24    2.29
   0 -15 -14    2.67    3.10
   0  15  15   25.52    2.89
   0 -15 -15   19.67    2.58
   0  15  16    2.19    2.60
   0 -15 -16    2.66    2.21
   0  15  17  261.69    9.85
   0 -15 -17  278.53   11.12
   0  15  18   -1.34    2.60
   0 -15 -18    1.46    2.24
   0  15  19  567.90   20.03
   0 -15 -19  560.12   19.42
   0  15  20   -0.08    2.66
   0 -15 -20    0.90    3.69
   0 -15 -21  134.94    6.98
   0 -15 -22   62.20    4.38
   0 -15 -23   -1.07    4.11
   0  16 -22   32.68    5.30
   0 -16  22   34.56    4.35
   0  16 -21  116.46    6.90
   0 -16  21   91.76    6.04
   0  16 -20   17.98    3.30
   0 -16  20   18.39    3.66
   0  16 -19   61.87    4.35
   0 -16  19   55.37    4.69
   0  16 -18   -0.91    2.48
   0 -16  18    0.36    3.07
   0  16 -17    0.56    2.39
   0 -16  17   -0.30    2.82
   0  16 -16    0.98    2.37
   0 -16  16    2.30    3.98
   0  16 -15    8.78    2.47
   0 -16  15    7.58    3.89
   0  16 -14    0.66    1.98
   0 -16  14   -6.48    3.30
   0  16 -13  135.40    6.87
   0 -16  13  132.96    6.95
   0  16 -12  117.24    5.96
   0 -16  12  121.23    6.39
   0  16 -11  412.76   14.15
   0 -16  11  425.65   15.66
   0  16 -10  201.20    8.27
   0 -16  10  213.34    9.35
   0  16  -9  893.59   29.43
   0 -16   9  910.68   35.29
   0  16  -8   15.88    2.27
   0 -16   8   15.48    3.33
   0  16  -7  115.48    6.07
   0 -16   7  118.49    5.86
   0  16  -6    7.60    2.55
   0 -16   6    7.85    3.06
   0  16  -5  209.04    8.14
   0 -16   5  199.97    9.42
   0  16  -4  120.67    5.64
   0 -16   4  119.83    6.24
   0  16  -3   21.40    2.51
   0 -16   3   24.83    2.62
   0  16  -2  155.01    6.71
   0 -16   2  157.16    6.86
   0  16  -1  551.42   19.44
   0 -16   1  551.18   19.65
   0  16   0  360.61   13.52
   0 -16   0  378.36   13.94
   0  16   1  568.90   18.78
   0 -16  -1  579.39   19.94
   0  16   2  157.79    7.23
   0 -16  -2  150.87    7.25
   0  16   3   21.51    2.33
   0 -16  -3   20.98    3.12
   0  16   4  124.88    6.33
   0 -16  -4  118.47    5.69
   0  16   5  206.43    7.94
   0 -16  -5  193.71    7.62
   0  16   6   10.54    2.51
   0 -16  -6    7.29    2.26
   0  16   7    1.01    2.48
   0 -16  -7  101.97    5.46
   0  16   8   -0.95    1.80
   0 -16  -8   22.24    3.28
   0  16   9  909.33   30.12
   0 -16  -9  858.16   29.06
   0  16  10  197.64    7.61
   0 -16 -10  213.88    9.55
   0 -16 -11  396.92   14.56
   0  16  13  127.99    5.84
   0  16  14    1.31    2.64
   0 -16 -14   -0.47    2.42
   0  16  15   11.74    3.09
   0 -16 -15   11.77    2.72
   0  16  16   -1.82    3.08
   0 -16 -16    1.49    2.33
   0  16  17   -0.29    2.91
   0 -16 -17    0.76    2.64
   0  16  18    1.11    3.21
   0 -16 -18   -1.12    2.70
   0  16  19   70.95    4.38
   0 -16 -19   56.38    4.48
   0  16  20   15.26    3.16
   0 -16 -20   14.02    4.38
   0 -16 -21   86.12    6.13
   0  17 -19    1.46    2.98
   0 -17  19   -3.24    5.44
   0  17 -18  924.24   31.11
   0 -17  18  844.59   33.86
   0  17 -17  133.23    7.25
   0 -17  17  140.20    9.35
   0  17 -16  299.12   12.58
   0 -17  16  250.15   14.15
   0  17 -15    7.18    2.61
   0 -17  15   10.54    4.34
   0  17 -14   12.06    2.70
   0 -17  14   10.45    4.25
   0  17 -13   34.70    3.02
   0 -17  13   36.79    4.59
   0  17 -12    9.94    3.30
   0 -17  12    1.23    3.78
   0  17 -11   -0.58    2.17
   0 -17  11   -0.94    3.77
   0  17 -10  149.88    6.90
   0 -17  10  132.09    7.51
   0  17  -9  292.67   11.76
   0 -17   9  324.79   13.00
   0  17  -8 1095.84   35.82
   0 -17   8 1042.97   35.22
   0  17  -7  261.75   10.31
   0 -17   7  291.15   11.91
   0  17  -6  168.06    7.49
   0 -17   6  152.04    8.32
   0  17  -5   52.72    3.47
   0 -17   5   55.17    4.47
   0  17  -4    8.94    2.09
   0 -17   4    7.76    3.43
   0  17  -3  234.04    9.23
   0 -17   3  240.56    9.41
   0  17  -2  142.81    7.05
   0 -17   2  135.52    6.60
   0  17  -1   18.57    2.94
   0 -17   1   20.63    3.58
   0  17   0    2.16    2.73
   0 -17   0   -0.26    3.15
   0  17   1   16.06    2.88
   0 -17  -1   15.74    3.65
   0  17   2  144.06    6.46
   0 -17  -2  137.89    6.67
   0  17   3  228.66    9.20
   0 -17  -3  243.01   11.23
   0  17   4    5.49    2.73
   0 -17  -4    3.43    3.29
   0  17   5   54.74    3.60
   0 -17  -5   51.25    3.44
   0  17   6  149.78    6.25
   0 -17  -6  146.18    6.79
   0  17   7  278.74   11.02
   0 -17  -7  276.26   11.99
   0  17   8   -7.34    2.98
   0 -17  -8  990.36   33.96
   0  17   9  216.03   10.90
   0 -17  -9  312.01   12.54
   0  17  10  153.43    7.19
   0 -17 -10  151.69    6.14
   0  17  11   -0.56    2.91
   0 -17 -11    0.95    3.48
   0 -17 -12    6.61    3.91
   0  17  14    4.63    3.08
   0 -17 -14    7.92    3.05
   0  17  15   10.49    3.07
   0 -17 -15   10.47    3.96
   0  17  16  287.64   11.54
   0 -17 -16  269.92   11.28
   0  17  17  112.80    5.89
   0 -17 -17  119.49    7.37
   0  17  18  845.89   28.28
   0 -17 -18  785.69   26.91
   0  17  19    0.95    2.51
   0 -17 -19   -0.95    3.32
   0  18 -17   -0.20    4.19
   0 -18  17    1.07    4.88
   0  18 -16    6.76    4.34
   0 -18  16    4.97    5.35
   0  18 -15   18.51    4.53
   0 -18  15   15.39    4.60
   0  18 -14   -0.62    3.97
   0 -18  14    0.75    4.55
   0  18 -13   30.88    3.41
   0 -18  13   28.89    5.25
   0  18 -12   33.33    3.72
   0 -18  12   27.74    4.92
   0  18 -11  176.95    7.73
   0 -18  11  162.84   10.35
   0  18 -10   18.18    3.70
   0 -18  10   18.60    4.52
   0  18  -9   17.19    2.81
   0 -18   9   14.46    4.33
   0  18  -8  113.90    6.42
   0 -18   8  107.36    7.88
   0  18  -7  178.04    7.31
   0 -18   7  192.63   10.13
   0  18  -6    2.15    3.06
   0 -18   6    3.59    4.10
   0  18  -5   68.11    4.45
   0 -18   5   70.75    5.43
   0  18  -4    3.41    2.24
   0 -18   4    4.65    3.71
   0  18  -3    1.30    2.87
   0 -18   3   -2.44    3.89
   0  18  -2    5.83    2.94
   0 -18   2    7.01    3.87
   0  18  -1    1.58    2.08
   0 -18   1    5.21    3.79
   0  18   0  182.55    7.36
   0 -18   0  177.94    8.23
   0  18   1    0.77    3.10
   0 -18  -1    6.57    2.55
   0  18   2    8.86    2.92
   0 -18  -2    6.41    2.73
   0  18   3   -0.13    2.93
   0 -18  -3    1.20    3.55
   0  18   4    4.89    2.92
   0 -18  -4    3.12    3.87
   0  18   5   65.91    4.23
   0 -18  -5   58.20    4.11
   0  18   6    4.27    2.23
   0 -18  -6    3.94    4.00
   0  18   7  170.12    7.07
   0 -18  -7  165.49    7.89
   0  18   8   99.86    5.57
   0 -18  -8  105.34    6.06
   0  18   9   -4.87    2.16
   0 -18  -9   14.54    3.17
   0  18  10   12.10    2.43
   0 -18 -10   15.81    4.33
   0  18  11  165.35    7.23
   0 -18 -11  158.08    7.22
   0  18  12   29.27    4.00
   0 -18 -12   26.82    3.70
   0  18  14    3.14    3.97
   0  18  15   12.49    3.67
   0 -18 -15    7.03    4.83
   0  18  16    3.82    3.63
   0 -18 -16   16.12    5.59
   0  19 -13   32.22    4.92
   0 -19  13   21.53    3.91
   0  19 -12  420.84   16.29
   0 -19  12  413.58   15.32
   0  19 -11   69.97    5.35
   0 -19  11   63.41    4.81
   0  19 -10   11.39    3.25
   0 -19  10    8.69    5.09
   0  19  -9  129.05    6.96
   0 -19   9  120.13    6.67
   0  19  -8   11.71    2.80
   0 -19   8   16.37    4.98
   0  19  -7   38.79    3.55
   0 -19   7   31.29    4.98
   0  19  -6    9.83    3.55
   0 -19   6    7.98    4.78
   0  19  -5   11.15    3.81
   0 -19   5   12.85    4.86
   0  19  -4  142.45    6.45
   0 -19   4  143.05    8.21
   0  19  -3    9.59    3.58
   0 -19   3    5.09    4.16
   0  19  -2  400.01   14.29
   0 -19   2  371.40   13.99
   0  19  -1   77.73    4.95
   0 -19   1   72.67    4.91
   0  19   0    0.63    3.32
   0 -19   0   -0.08    4.47
   0  19   1   79.51    4.67
   0 -19  -1   83.51    6.41
   0  19   2  387.29   13.80
   0 -19  -2  368.11   13.36
   0  19   3   13.26    3.63
   0 -19  -3    6.01    3.04
   0  19   4  145.39    7.44
   0 -19  -4  139.63    7.94
   0  19   5   13.17    3.71
   0 -19  -5   12.99    3.38
   0  19   6    8.18    2.55
   0 -19  -6    4.05    4.56
   0  19   7   40.43    3.53
   0 -19  -7   39.77    3.95
   0  19   8   15.45    2.72
   0 -19  -8   21.54    5.16
   0  19   9   25.15    4.96
   0 -19  -9  103.03    5.61
   0  19  10    0.56    3.71
   0 -19 -10    6.82    4.97
   0  19  11   65.25    5.26
   0 -19 -11   59.99    6.20
   0  19  12  329.44   12.39
   0 -19 -12  316.73   12.59
   0  20  -8    5.08    3.39
   0 -20   8    0.93    5.26
   0  20  -7   42.30    5.11
   0 -20   7   38.96    5.60
   0  20  -6   -0.41    3.17
   0 -20   6    2.14    5.47
   0  20  -5  748.81   25.32
   0 -20   5  709.79   27.64
   0  20  -4    0.36    4.07
   0 -20   4    4.42    4.06
   0  20  -3   73.84    5.86
   0 -20   3   67.27    5.03
   0  20  -2   35.51    3.72
   0 -20   2   44.45    5.61
   0  20  -1    2.62    3.77
   0 -20   1    2.35    4.87
   0  20   0   68.79    4.46
   0 -20   0   64.87    4.91
   0  20   1    1.17    4.18
   0 -20  -1   -6.19    4.59
   0  20   2   45.67    4.74
   0 -20  -2   42.65    5.46
   0  20   3   73.09    4.49
   0 -20  -3   77.57    5.69
   0  20   4    3.48    4.31
   0 -20  -4    9.31    5.96
   0  20   5  708.64   24.29
   0 -20  -5  626.58   22.21
   0  20   6   -1.35    4.05
   0 -20  -6   -4.89    5.12
   0  20   7   39.07    3.95
   0 -20  -7   32.45    4.28
   1 -20  -6   19.72    4.55
  -1  20   6   24.62    5.19
   1 -20  -5    6.90    5.45
  -1  20   5    5.50    3.13
   1 -20  -4   12.37    4.33
  -1  20   4    8.10    3.36
   1 -20  -3   40.13    5.67
  -1  20   3   12.68    4.48
   1 -20  -2    4.05    3.46
  -1  20   2   -7.06    3.83
   1 -20  -1   11.71    4.96
  -1  20   1    8.94    3.03
   1 -20   0   -2.87    5.02
  -1  20   0    1.34    3.82
   1 -20   1   10.14    3.77
  -1  20  -1    1.54    2.81
   1 -20   2   17.76    5.60
  -1  20  -2    9.99    4.32
   1 -20   3    4.01    5.56
  -1  20  -3    4.16    4.48
   1 -20   4    4.48    6.00
  -1  20  -4    3.05    3.17
   1 -20   5   82.28    5.46
  -1  20  -5   86.32    6.24
   1 -20   6    0.87    4.71
  -1  20  -6    1.48    4.34
   1 -19 -12   33.90    6.16
  -1  19  12   37.44    4.15
   1 -19 -11    9.98    3.41
  -1  19  11   10.73    2.62
   1 -19 -10   62.83    6.11
  -1  19  10   63.50    4.04
   1 -19  -9    0.24    4.34
  -1  19   9    0.52    2.26
   1 -19  -8    9.68    3.18
  -1  19   8    7.51    2.69
  -1  19   7  488.95   18.97
   1 -19  -5   71.12    5.79
  -1  19   5   70.88    5.16
   1 -19  -4    8.68    3.61
  -1  19   4   13.74    2.74
   1 -19  -3    2.72    4.60
  -1  19   3    6.35    2.68
   1 -19  -2   10.31    4.63
  -1  19   2   -6.81    3.60
   1 -19  -1   16.03    3.45
  -1  19   1   14.13    3.66
   1 -19   0  332.65   13.28
  -1  19   0  322.57   12.20
   1 -19   1    0.29    4.57
  -1  19  -1    2.10    2.53
   1 -19   2    7.63    4.62
  -1  19  -2    1.44    3.58
   1 -19   3   12.93    4.46
  -1  19  -3   13.40    3.87
   1 -19   4   57.37    4.69
  -1  19  -4   64.45    4.37
   1 -19   5    1.54    3.42
  -1  19  -5   -3.31    3.78
   1 -19   6   20.93    3.71
  -1  19  -6   18.50    3.01
   1 -19   7   45.46    5.08
  -1  19  -7   48.82    4.62
   1 -19   8  115.09    7.25
  -1  19  -8  121.78    6.50
   1 -19   9   34.66    5.87
  -1  19  -9   41.65    3.74
   1 -19  10  208.93   12.04
  -1  19 -10  225.44   10.25
   1 -19  11    1.66    5.55
  -1  19 -11    0.58    4.19
   1 -19  12  112.62    7.49
  -1  19 -12  131.44    7.39
   1 -18 -16   14.00    3.27
  -1  18  16    9.48    2.56
   1 -18 -15    1.83    3.20
  -1  18  15    7.23    2.61
   1 -18 -14   16.43    3.45
  -1  18  14   19.36    2.51
   1 -18 -13  237.91    9.68
  -1  18  13  235.95    9.75
   1 -18 -12   41.60    4.63
  -1  18  12   49.35    3.56
   1 -18 -11   52.46    5.18
  -1  18  11   63.27    4.28
   1 -18 -10    4.73    2.80
  -1  18  10   -1.15    3.04
   1 -18  -9   51.82    4.67
  -1  18   9   49.71    4.11
   1 -18  -8  138.95    6.74
  -1  18   8  169.12    7.50
   1 -18  -7   27.12    4.61
  -1  18   7   23.51    3.62
   1 -18  -5   28.30    4.52
   1 -18  -4    5.37    3.79
  -1  18   4    1.94    3.14
   1 -18  -3    6.66    2.69
  -1  18   3    8.05    2.92
   1 -18  -2  298.29   11.89
  -1  18   2  245.25   11.70
   1 -18  -1   13.33    3.79
  -1  18   1   -5.72    2.41
   1 -18   0  222.95   10.03
  -1  18   0  224.31    9.15
   1 -18   1    2.73    3.85
  -1  18  -1    3.33    3.11
   1 -18   2  106.58    5.85
  -1  18  -2  108.18    5.94
   1 -18   3  147.00    7.03
  -1  18  -3  149.47    6.54
   1 -18   4  155.65    7.71
  -1  18  -4  157.87    6.92
   1 -18   5   78.81    5.11
  -1  18  -5   81.68    5.16
   1 -18   6  271.25   10.09
  -1  18  -6  292.43   10.62
   1 -18   7   14.22    3.20
  -1  18  -7   14.03    3.46
   1 -18   8  167.61    8.09
  -1  18  -8  179.00    7.30
   1 -18   9    7.10    3.01
  -1  18  -9    5.51    3.62
   1 -18  10  441.11   16.25
  -1  18 -10  486.06   17.52
   1 -18  11    1.46    3.15
  -1  18 -11   -0.24    2.69
   1 -18  12   -1.10    2.93
  -1  18 -12    3.13    3.95
   1 -18  13  511.98   18.22
  -1  18 -13  569.90   21.26
   1 -18  14   30.97    4.75
  -1  18 -14   27.95    4.69
   1 -18  15   94.04    6.98
  -1  18 -15   98.88    6.31
   1 -18  16   15.26    4.86
  -1  18 -16   19.54    4.64
   1 -17 -19  184.25    9.04
  -1  17  19  208.72    9.42
   1 -17 -18    7.15    4.48
  -1  17  18    9.25    3.35
   1 -17 -17   35.21    4.80
  -1  17  17   39.69    4.36
   1 -17 -16   33.05    4.68
  -1  17  16   38.21    3.69
   1 -17 -15   16.73    4.27
  -1  17  15   13.01    3.50
   1 -17 -14    3.82    3.66
  -1  17  14    4.29    3.01
   1 -17 -13   39.05    4.42
  -1  17  13   36.96    3.63
   1 -17 -12  130.01    5.67
  -1  17  12  141.88    6.16
   1 -17 -11  395.70   14.19
  -1  17  11  390.90   14.65
   1 -17 -10   89.30    5.38
  -1  17  10   82.76    4.96
   1 -17  -9  247.48    9.58
  -1  17   9  244.53   10.03
   1 -17  -8   21.64    3.46
  -1  17   8   19.14    2.96
   1 -17  -7  132.17    6.31
  -1  17   7  144.74    6.59
   1 -17  -6  276.65   11.37
  -1  17   6  267.48   10.84
   1 -17  -4  744.54   27.51
   1 -17  -3  371.07   14.73
  -1  17   3  411.60   14.33
   1 -17  -2   76.09    4.40
  -1  17   2   84.01    4.67
   1 -17  -1  184.64    8.07
  -1  17   1   47.13    5.68
   1 -17   0   13.99    2.68
  -1  17   0   -4.80    2.54
   1 -17   1   35.82    3.10
  -1  17  -1   37.10    3.61
   1 -17   2    4.89    2.23
  -1  17  -2    7.11    2.83
   1 -17   3    9.67    2.56
  -1  17  -3   11.68    2.05
   1 -17   4  239.77   10.84
  -1  17  -4  248.65    9.97
   1 -17   5  112.31    6.17
  -1  17  -5  118.76    6.08
   1 -17   6  204.60    8.90
  -1  17  -6  208.99    9.27
   1 -17   7   19.81    4.01
  -1  17  -7   19.80    2.48
   1 -17   8   20.70    4.06
  -1  17  -8   18.31    3.19
   1 -17   9   81.73    5.69
  -1  17  -9   92.57    4.63
   1 -17  10    5.02    3.57
  -1  17 -10   12.25    3.09
   1 -17  11  194.13   11.50
  -1  17 -11  176.22    7.83
   1 -17  12   79.93    6.35
  -1  17 -12   84.41    4.76
   1 -17  13   76.23    6.09
  -1  17 -13   83.07    5.01
   1 -17  14   75.51    5.62
  -1  17 -14   86.20    5.46
   1 -17  15  179.70    8.68
  -1  17 -15  198.82    9.33
   1 -17  16  119.95    7.19
  -1  17 -16  152.50    7.80
   1 -17  17    8.84    5.08
  -1  17 -17   10.74    3.88
   1 -17  18   15.93    5.73
  -1  17 -18   13.57    4.08
  -1  17 -19    5.10    4.46
   1 -16 -21   37.27    4.04
  -1  16  21   49.64    4.51
   1 -16 -20   15.27    3.20
  -1  16  20   11.26    3.24
   1 -16 -19   23.01    4.12
  -1  16  19   31.56    3.25
   1 -16 -18    8.83    3.94
  -1  16  18    6.58    2.20
   1 -16 -17   47.12    4.55
  -1  16  17   43.46    3.49
   1 -16 -16  136.42    7.27
  -1  16  16  130.59    5.42
   1 -16 -15   56.31    4.41
  -1  16  15   62.37    4.28
   1 -16 -14  362.65   13.09
  -1  16  14  337.79   12.30
   1 -16 -13  412.57   14.69
  -1  16  13  423.87   15.92
   1 -16 -12  553.77   19.68
  -1  16  12  530.80   19.46
   1 -16 -11   21.76    2.57
  -1  16  11   24.83    2.96
   1 -16 -10  235.21    9.54
  -1  16  10  247.36    9.39
   1 -16  -9   30.63    3.04
  -1  16   9   32.52    2.68
   1 -16  -8    3.30    3.15
  -1  16   8    2.11    1.77
   1 -16  -7    8.69    2.35
  -1  16   7    8.55    2.64
   1 -16  -6    5.50    2.55
  -1  16   6    4.29    2.35
  -1  16   5    5.50    2.35
   1 -16  -3  718.80   26.73
   1 -16  -2  471.41   18.39
  -1  16   2  454.81   16.36
   1 -16  -1  130.08    7.04
  -1  16   1  122.40    5.29
   1 -16   0    3.55    3.00
  -1  16   0   -3.74    1.86
   1 -16   1    3.13    2.79
  -1  16  -1   -1.05    1.85
   1 -16   2  112.03    5.35
  -1  16  -2  114.13    5.31
   1 -16   3  216.89    8.81
  -1  16  -3  223.16    9.37
   1 -16   4   30.71    2.73
  -1  16  -4   32.26    2.57
   1 -16   5   10.71    3.08
  -1  16  -5   11.64    2.58
   1 -16   6  321.98   13.98
  -1  16  -6  307.55   12.26
   1 -16   7    6.73    3.14
  -1  16  -7    4.46    2.51
   1 -16   8   28.27    3.06
  -1  16  -8   27.72    2.54
   1 -16   9   21.48    2.70
  -1  16  -9   21.80    3.04
   1 -16  10    6.30    3.26
  -1  16 -10    5.19    2.03
   1 -16  11    2.77    3.48
  -1  16 -11    2.07    2.68
   1 -16  12  392.29   18.64
  -1  16 -12  388.88   14.31
   1 -16  13  266.64   12.16
  -1  16 -13  277.20   10.05
   1 -16  14  667.73   24.96
  -1  16 -14  715.81   24.82
   1 -16  15    4.78    3.83
  -1  16 -15    1.76    3.27
   1 -16  16  259.97   10.25
  -1  16 -16  277.84   12.24
   1 -16  17   14.80    3.34
  -1  16 -17   19.37    3.62
   1 -16  18   -0.41    3.36
  -1  16 -18    1.79    3.62
   1 -16  19    2.60    2.87
  -1  16 -19    1.37    4.17
   1 -16  20   43.47    4.22
  -1  16 -20   50.28    4.25
   1 -16  21   52.98    5.89
  -1  16 -21   59.46    5.81
   1 -15 -23  104.32    5.70
   1 -15 -22   61.90    5.24
   1 -15 -21   40.53    3.68
  -1  15  21   31.10    3.22
   1 -15 -20   17.08    2.97
  -1  15  20   10.41    3.05
   1 -15 -19   -0.59    3.42
  -1  15  19   -0.51    2.75
   1 -15 -18   23.48    3.37
  -1  15  18   31.07    3.39
   1 -15 -17  359.08   13.23
  -1  15  17  359.09   14.13
   1 -15 -16   32.90    3.69
  -1  15  16   33.49    2.45
   1 -15 -15  447.35   15.65
  -1  15  15  442.55   15.20
   1 -15 -14   65.86    3.84
  -1  15  14   67.42    3.91
   1 -15 -13   75.99    4.57
  -1  15  13   76.79    4.27
   1 -15 -12   40.40    3.61
  -1  15  12   40.63    3.17
   1 -15 -11  124.93    5.92
  -1  15  11  118.60    4.94
   1 -15 -10  330.84   11.56
  -1  15  10  328.52   11.87
   1 -15  -9   85.30    4.75
  -1  15   9   85.28    4.66
   1 -15  -8   13.69    2.24
  -1  15   8   17.24    2.60
   1 -15  -7 1619.33   52.29
  -1  15   7 1633.32   53.40
   1 -15  -6  184.16    8.01
  -1  15   6  192.32    7.91
  -1  15   5 1792.63   58.98
  -1  15   4  921.37   32.53
   1 -15  -2  840.46   28.80
  -1  15   2  848.64   30.44
   1 -15  -1  388.31   14.74
  -1  15   1  413.01   15.50
   1 -15   0  296.61   11.72
  -1  15   0  267.12   12.63
   1 -15   1  268.96   10.82
  -1  15  -1   -3.59    1.67
   1 -15   2   11.94    2.61
  -1  15  -2    8.06    1.65
   1 -15   3 1620.18   52.80
  -1  15  -3 1615.55   52.16
   1 -15   4   45.03    3.70
  -1  15  -4   47.48    3.01
   1 -15   5 2064.58   69.39
  -1  15  -5 2054.23   66.68
   1 -15   6  193.20    8.54
  -1  15  -6  207.41    8.69
   1 -15   7 1237.37   41.60
  -1  15  -7 1274.11   41.84
   1 -15   8  323.59   14.53
  -1  15  -8  336.67   14.00
   1 -15   9  222.66    9.53
  -1  15  -9  232.11    8.26
   1 -15  10  180.09    7.96
  -1  15 -10  195.61    8.66
   1 -15  11   87.08    5.47
  -1  15 -11   92.71    5.01
   1 -15  12   34.18    3.67
  -1  15 -12   32.92    3.51
   1 -15  13  187.27    8.61
  -1  15 -13  198.20    8.08
   1 -15  14   62.59    3.81
  -1  15 -14   68.15    3.85
   1 -15  15  472.59   17.69
  -1  15 -15  495.44   18.26
   1 -15  16    2.99    3.43
  -1  15 -16    7.34    2.98
   1 -15  17  250.59   11.93
  -1  15 -17  261.30   11.81
   1 -15  18  115.13    7.80
  -1  15 -18  117.13    7.21
   1 -15  19    6.24    4.17
  -1  15 -19    5.00    3.73
   1 -15  20   20.99    4.88
  -1  15 -20   26.17    3.33
   1 -15  21   76.30    6.62
  -1  15 -21   90.33    5.23
   1 -15  22    5.69    4.80
  -1  15 -22    9.84    4.24
   1 -15  23  125.92    8.04
  -1  15 -23  142.28    7.36
   1 -14 -25   26.74    3.64
   1 -14 -24  361.36   14.82
   1 -14 -23   61.09    3.94
   1 -14 -22   39.83    4.18
   1 -14 -21   44.29    3.55
   1 -14 -20    0.05    2.11
  -1  14  20   -0.09    1.79
   1 -14 -19   14.98    3.20
  -1  14  19   21.06    2.15
   1 -14 -18   11.86    3.10
  -1  14  18   12.70    2.87
   1 -14 -17    6.40    2.85
  -1  14  17    5.76    2.27
   1 -14 -16  908.87   31.05
  -1  14  16  986.91   34.64
   1 -14 -15  217.50    8.08
  -1  14  15  189.61    7.59
   1 -14 -14 1319.07   44.21
  -1  14  14 1410.70   45.37
   1 -14 -13   62.62    4.29
  -1  14  13   63.72    3.69
   1 -14 -12  515.29   18.09
  -1  14  12  556.56   20.01
   1 -14 -11   98.44    4.85
  -1  14  11   92.89    4.21
   1 -14 -10   88.85    4.33
  -1  14  10  100.00    5.16
   1 -14  -9  305.00   10.74
  -1  14   9  301.90   11.87
   1 -14  -8  173.52    7.60
  -1  14   8  174.39    6.56
   1 -14  -7   91.61    5.26
  -1  14   7   85.94    4.46
   1 -14  -6  358.22   13.58
  -1  14   6  346.84   12.29
   1 -14  -5   92.53    4.79
  -1  14   5   87.10    4.24
   1 -14  -4 1278.58   46.04
  -1  14   4 1261.06   42.28
   1 -14  -2 1926.73   63.69
   1 -14  -1  100.95    5.22
  -1  14   1   88.11    4.75
   1 -14   0    2.59    1.69
  -1  14   0    6.30    2.29
   1 -14   1   27.98    3.02
  -1  14  -1    4.63    2.38
   1 -14   2  273.46   10.55
  -1  14  -2   -2.97    1.55
   1 -14   3   52.41    3.29
  -1  14  -3   53.28    3.06
   1 -14   4   21.10    2.74
  -1  14  -4   20.98    2.56
   1 -14   5  135.36    6.06
  -1  14  -5  138.80    7.09
   1 -14   6   19.30    2.82
  -1  14  -6   26.32    2.62
   1 -14   7   94.57    4.74
  -1  14  -7   89.79    4.94
   1 -14   8  159.43    7.20
  -1  14  -8  158.52    6.45
   1 -14   9    5.15    2.73
  -1  14  -9    5.68    1.66
   1 -14  10   46.06    3.63
  -1  14 -10   53.62    3.80
   1 -14  11    1.88    2.58
  -1  14 -11    2.17    1.61
   1 -14  12  269.87   10.76
  -1  14 -12  275.91   12.21
   1 -14  13   33.09    3.40
  -1  14 -13   32.20    2.64
   1 -14  14  317.35   13.60
  -1  14 -14  307.52   11.59
   1 -14  15   42.40    4.10
  -1  14 -15   33.40    3.42
   1 -14  16   85.04    4.48
  -1  14 -16   81.79    5.10
   1 -14  17    2.63    2.38
  -1  14 -17    1.89    2.79
   1 -14  18    6.51    2.72
  -1  14 -18    2.44    2.92
   1 -14  19    1.01    3.88
  -1  14 -19    3.23    3.10
   1 -14  20  311.95   12.44
  -1  14 -20  333.05   13.12
   1 -14  21   -1.63    4.32
  -1  14 -21   -0.33    2.27
   1 -14  22  193.31    9.05
  -1  14 -22  196.84    9.13
   1 -14  23   75.81    5.88
  -1  14 -23   80.42    5.60
   1 -14  24  246.21   10.20
  -1  14 -24  274.03   11.96
  -1  14 -25   39.76    4.26
   1 -13 -27   29.36    3.77
   1 -13 -26   -1.70    3.94
   1 -13 -25   44.41    4.30
   1 -13 -24    1.89    2.45
   1 -13 -23  168.17    7.98
   1 -13 -22    4.22    3.32
   1 -13 -21   -0.11    2.17
   1 -13 -20   43.43    3.77
  -1  13  20   47.85    3.41
   1 -13 -19  118.40    5.61
  -1  13  19  110.96    5.28
   1 -13 -18  323.93   12.01
  -1  13  18  350.83   14.48
   1 -13 -17   55.74    3.75
  -1  13  17   51.45    3.50
   1 -13 -16  202.91    8.36
  -1  13  16  216.46    8.70
   1 -13 -15  103.38    5.23
  -1  13  15   99.44    4.62
   1 -13 -14  955.83   32.96
  -1  13  14 1022.64   35.58
   1 -13 -13  471.71   16.84
  -1  13  13  457.67   15.64
   1 -13 -12   11.99    1.85
  -1  13  12   20.29    2.23
   1 -13 -11   -1.27    2.02
  -1  13  11    0.59    1.86
   1 -13 -10  203.81    8.49
  -1  13  10  198.54    8.23
   1 -13  -9  301.26   12.17
  -1  13   9  317.69   12.39
   1 -13  -8  553.83   19.94
  -1  13   8  571.25   20.48
   1 -13  -7    1.88    2.16
  -1  13   7    2.26    1.24
   1 -13  -6  861.41   29.77
  -1  13   6  884.28   30.80
   1 -13  -5   12.79    2.40
  -1  13   5   12.15    1.65
   1 -13  -4  942.88   32.35
  -1  13   4  936.68   31.46
  -1  13   3   84.56    4.03
   1 -13  -1    2.84    1.64
   1 -13   0   82.40    4.26
  -1  13   0   80.10    4.60
   1 -13   1    3.18    1.58
  -1  13  -1    5.02    1.94
   1 -13   2  390.12   14.29
  -1  13  -2   -1.77    1.59
   1 -13   3    9.02    2.46
  -1  13  -3   -1.88    1.82
   1 -13   4  392.46   15.39
  -1  13  -4  423.39   16.24
   1 -13   5   83.66    4.36
  -1  13  -5   79.80    4.13
   1 -13   6 1125.80   37.32
  -1  13  -6 1096.81   38.32
   1 -13   7 1388.05   46.49
  -1  13  -7 1435.30   50.11
   1 -13   8  959.19   33.71
  -1  13  -8  928.07   31.67
   1 -13   9  224.87    9.32
  -1  13  -9  246.45   10.39
   1 -13  10  150.58    7.78
  -1  13 -10  136.34    7.26
   1 -13  11  229.33    9.64
  -1  13 -11  241.00    9.37
   1 -13  12   -1.20    2.52
  -1  13 -12   -1.10    2.01
   1 -13  13   24.00    3.07
  -1  13 -13   22.44    2.19
   1 -13  14  340.10   12.53
  -1  13 -14  378.08   16.31
   1 -13  15  128.66    6.94
  -1  13 -15  126.03    5.83
   1 -13  16  149.22    7.75
  -1  13 -16  153.11    7.06
   1 -13  17  360.57   14.00
  -1  13 -17  363.09   13.13
   1 -13  18   47.99    3.40
  -1  13 -18   45.71    3.14
   1 -13  19  162.07    7.77
  -1  13 -19  172.80    7.58
   1 -13  20   23.00    3.70
  -1  13 -20   16.25    3.42
   1 -13  21   23.65    4.35
  -1  13 -21   22.50    3.83
   1 -13  22   76.97    5.37
  -1  13 -22   80.18    4.74
   1 -13  23   34.47    4.75
  -1  13 -23   40.26    4.59
   1 -13  24   29.59    3.45
  -1  13 -24   35.21    3.57
  -1  13 -25  111.48    6.82
  -1  13 -26    8.25    4.34
   1 -12 -28   14.04    4.36
   1 -12 -27   28.04    3.58
   1 -12 -26    5.92    2.83
   1 -12 -25  686.54   24.94
   1 -12 -24   94.39    5.24
   1 -12 -23  311.69   12.76
   1 -12 -22   55.36    3.74
   1 -12 -21   81.46    4.41
   1 -12 -20  279.75   10.89
   1 -12 -19    2.04    2.70
  -1  12  19    3.52    2.13
   1 -12 -18   84.49    4.34
  -1  12  18   91.04    4.60
   1 -12 -17   27.62    3.04
  -1  12  17   29.25    2.76
   1 -12 -16  104.48    5.24
  -1  12  16   92.83    4.27
   1 -12 -15  505.13   18.36
  -1  12  15  465.60   18.01
   1 -12 -14  398.43   14.99
  -1  12  14  432.73   16.10
   1 -12 -13 2232.03   73.69
  -1  12  13 2095.14   65.62
   1 -12 -12   47.31    2.73
  -1  12  12   46.12    2.83
   1 -12 -11   43.29    2.53
  -1  12  11   41.11    2.79
   1 -12 -10    1.69    2.07
  -1  12  10    1.56    1.23
   1 -12  -9  331.32   13.11
  -1  12   9  327.56   12.54
   1 -12  -8   28.84    2.66
  -1  12   8   33.38    2.55
   1 -12  -7  152.64    6.26
  -1  12   7  142.21    5.48
   1 -12  -6   80.07    4.03
  -1  12   6   74.09    3.48
   1 -12  -5    4.71    1.87
  -1  12   5    5.43    1.77
   1 -12  -4  207.33    9.05
  -1  12   4  217.12    9.04
   1 -12  -3  943.55   31.39
  -1  12   3  877.69   30.20
  -1  12   2  776.73   25.81
   1 -12   0    0.94    1.90
   1 -12   1  323.34   11.80
   1 -12   2  173.93    6.62
   1 -12   3 2750.34   89.58
   1 -12   4    2.38    2.09
  -1  12  -4    2.80    1.26
   1 -12   5  235.90    8.90
  -1  12  -5  224.48    9.35
   1 -12   6   11.28    2.17
  -1  12  -6   16.73    2.25
   1 -12   7   10.94    1.60
  -1  12  -7   14.79    1.81
   1 -12   8   60.77    3.68
  -1  12  -8   62.71    3.54
   1 -12   9  324.94   11.98
  -1  12  -9  324.28   11.78
   1 -12  10    8.25    1.66
  -1  12 -10   12.30    2.14
   1 -12  11  294.72   12.35
  -1  12 -11  300.10   12.26
   1 -12  12   81.92    3.98
  -1  12 -12   85.44    4.22
   1 -12  13 1712.46   59.29
  -1  12 -13 1763.53   62.98
   1 -12  14   -0.61    1.75
  -1  12 -14    0.48    1.61
   1 -12  15  221.09    9.96
  -1  12 -15  215.60    8.98
   1 -12  16   46.21    3.77
  -1  12 -16   57.12    3.75
   1 -12  17   82.14    4.63
  -1  12 -17   92.49    5.20
   1 -12  18   15.34    3.09
  -1  12 -18   16.49    3.21
   1 -12  19   29.70    3.72
  -1  12 -19   37.75    3.60
   1 -12  20    8.47    3.46
  -1  12 -20    9.69    2.31
   1 -12  21  210.72   11.75
  -1  12 -21  228.95    9.73
   1 -12  22   -0.14    3.59
  -1  12 -22    4.47    3.11
   1 -12  23  388.44   17.98
  -1  12 -23  395.38   14.73
  -1  12 -24    2.30    3.57
  -1  12 -25  102.37    6.09
  -1  12 -26   28.53    3.42
  -1  12 -27   19.46    4.03
   1 -11 -29   32.23    4.72
   1 -11 -28   20.17    4.14
   1 -11 -27    2.43    3.71
   1 -11 -26   23.85    2.67
   1 -11 -25    0.49    3.15
   1 -11 -24   12.20    3.08
   1 -11 -23   39.74    3.00
   1 -11 -22    7.03    2.74
   1 -11 -21  436.13   15.76
   1 -11 -20    6.73    1.92
   1 -11 -19   35.25    2.71
  -1  11  19   42.81    3.13
   1 -11 -18  235.27   10.00
  -1  11  18  209.63    9.11
   1 -11 -17    0.28    1.47
  -1  11  17    1.64    1.84
   1 -11 -16    1.74    1.50
  -1  11  16    1.79    1.86
   1 -11 -15   56.79    3.74
  -1  11  15   53.41    2.94
   1 -11 -14  202.86    8.61
  -1  11  14  205.71    8.65
   1 -11 -13  275.44   10.35
  -1  11  13  274.38    9.78
   1 -11 -12  266.58    9.28
  -1  11  12  266.55    9.75
   1 -11 -11  196.29    7.98
  -1  11  11  210.74    8.86
   1 -11 -10  288.70   11.31
  -1  11  10  270.66   11.41
   1 -11  -9   22.63    2.22
  -1  11   9   15.63    1.46
   1 -11  -8  366.72   14.35
  -1  11   8  349.73   13.08
   1 -11  -7  253.76    9.85
  -1  11   7  248.71    9.04
   1 -11  -6    7.15    1.93
  -1  11   6    6.14    1.25
   1 -11  -5    3.06    1.28
  -1  11   5    3.12    0.95
   1 -11  -4 1977.76   64.55
  -1  11   4 1879.57   60.47
   1 -11  -3   18.88    2.19
  -1  11   3   15.97    1.58
   1 -11  -2  143.58    5.89
  -1  11   2  130.73    5.56
  -1  11   1  577.75   20.29
   1 -11   1    4.99    1.95
  -1  11  -1    8.98    1.54
   1 -11   2 1034.68   35.42
   1 -11   3  461.66   16.92
  -1  11  -3    6.55    2.60
   1 -11   4  495.04   16.52
  -1  11  -4   -6.57    1.84
   1 -11   5    5.14    1.86
   1 -11   6  363.63   12.57
  -1  11  -6  376.52   15.10
   1 -11   7  539.53   18.96
  -1  11  -7  520.19   19.09
   1 -11   8 2155.46   70.24
  -1  11  -8 2118.09   68.94
   1 -11   9    4.24    1.33
  -1  11  -9    5.57    1.49
   1 -11  10  268.16   10.41
  -1  11 -10  247.03    9.66
   1 -11  11    7.28    2.07
  -1  11 -11    7.99    1.49
   1 -11  12  241.19    9.02
  -1  11 -12  242.44   11.08
   1 -11  13    0.29    2.23
  -1  11 -13    2.67    1.62
   1 -11  14   19.35    2.67
  -1  11 -14   20.67    2.67
   1 -11  15    7.06    2.34
  -1  11 -15    9.89    2.49
   1 -11  16   39.16    2.69
  -1  11 -16   39.48    2.74
   1 -11  17  123.94    6.16
  -1  11 -17  118.50    5.17
   1 -11  18  419.88   18.07
  -1  11 -18  445.15   16.58
   1 -11  19   30.08    3.28
  -1  11 -19   28.11    3.27
   1 -11  20    1.32    1.98
  -1  11 -20    0.70    2.49
   1 -11  21    8.49    2.55
  -1  11 -21   16.40    2.85
   1 -11  22  164.70    7.16
  -1  11 -22  155.16    7.50
   1 -11  23   22.12    2.96
  -1  11 -23   18.81    3.32
  -1  11 -24   10.89    3.19
  -1  11 -25   22.80    2.86
  -1  11 -26   19.51    3.65
  -1  11 -27   26.00    4.37
  -1  11 -28  162.29    8.02
   1 -10 -30    1.25    2.71
   1 -10 -29  263.68   11.12
   1 -10 -28   87.98    5.48
   1 -10 -27  558.49   20.11
   1 -10 -26    1.46    2.94
   1 -10 -25  119.00    5.43
   1 -10 -24  294.96   11.11
   1 -10 -23   22.51    2.93
   1 -10 -22  602.19   21.27
   1 -10 -21  428.27   16.69
   1 -10 -20   60.83    3.74
   1 -10 -19 1987.42   62.87
   1 -10 -18   43.97    3.05
  -1  10  18   43.92    3.09
   1 -10 -17  431.55   15.60
  -1  10  17  397.46   14.75
   1 -10 -16  359.59   13.29
  -1  10  16  349.85   14.27
   1 -10 -15   65.99    3.76
  -1  10  15   67.85    3.61
   1 -10 -14  204.36    8.11
  -1  10  14  204.43    8.87
   1 -10 -13    6.49    1.76
  -1  10  13    8.25    1.19
   1 -10 -12  150.56    6.68
  -1  10  12  153.66    6.33
   1 -10 -11  776.79   25.17
  -1  10  11  827.71   28.33
   1 -10 -10   38.77    2.52
  -1  10  10   40.60    2.74
   1 -10  -9   65.83    3.48
  -1  10   9   81.24    3.93
   1 -10  -8 2524.13   80.46
  -1  10   8 2601.17   85.30
   1 -10  -7  759.84   25.04
  -1  10   7  767.58   25.03
   1 -10  -6    7.56    1.75
  -1  10   6    8.51    1.37
   1 -10  -5  152.26    6.73
  -1  10   5  137.26    5.74
   1 -10  -4    0.50    1.61
  -1  10   4    0.07    1.45
   1 -10  -3 3060.17   98.11
  -1  10   3 2962.92   93.80
   1 -10  -2  255.99   10.40
  -1  10   2  224.21    8.58
  -1  10   1  614.86   21.77
   1 -10   1   11.10    1.85
   1 -10   2 1451.50   47.17
   1 -10   3  330.54   12.14
   1 -10   4   36.23    2.45
   1 -10   5  796.77   26.60
   1 -10   6    2.47    1.26
   1 -10   7  693.32   23.65
  -1  10  -7  684.82   25.15
   1 -10   8  533.99   18.80
  -1  10  -8  596.60   23.39
   1 -10   9  703.64   24.11
  -1  10  -9  723.37   27.33
   1 -10  10  704.17   24.29
  -1  10 -10  763.37   26.42
   1 -10  11  920.45   31.69
  -1  10 -11  946.62   35.49
   1 -10  12  306.93   12.09
  -1  10 -12  302.16   12.08
   1 -10  13   63.24    3.58
  -1  10 -13   62.41    3.39
   1 -10  14   37.41    2.79
  -1  10 -14   32.98    2.98
   1 -10  15  202.34    8.56
  -1  10 -15  197.16    9.48
   1 -10  16   47.61    3.48
  -1  10 -16   48.68    3.46
   1 -10  17  783.66   27.08
  -1  10 -17  824.77   28.41
   1 -10  18   13.68    2.69
  -1  10 -18   11.00    2.37
   1 -10  19 1016.92   39.58
  -1  10 -19 1023.71   39.14
   1 -10  20   29.82    3.62
  -1  10 -20   34.39    3.35
   1 -10  21  202.20    8.82
  -1  10 -21  209.27    8.64
   1 -10  22  256.82   10.55
  -1  10 -22  264.38   11.70
  -1  10 -23   10.38    2.31
  -1  10 -24  288.56   11.29
  -1  10 -25   33.50    3.76
  -1  10 -26   89.67    5.45
  -1  10 -27  150.16    6.84
  -1  10 -28   51.78    3.99
  -1  10 -29  325.80   12.25
   1  -9 -31   59.69    4.42
   1  -9 -30   42.37    3.91
   1  -9 -29   13.73    2.67
   1  -9 -28  147.56    6.67
   1  -9 -27   15.06    2.50
   1  -9 -26   63.75    4.26
   1  -9 -25  292.54   11.09
   1  -9 -24  142.89    6.55
   1  -9 -23   28.45    2.43
   1  -9 -22  419.65   15.43
   1  -9 -21  230.62    8.61
   1  -9 -20  334.86   11.70
   1  -9 -19   42.89    3.03
   1  -9 -18   23.49    2.27
   1  -9 -17  825.30   29.37
  -1   9  17  785.33   27.77
   1  -9 -16    2.35    1.74
  -1   9  16    4.88    1.59
   1  -9 -15  409.44   14.06
  -1   9  15  391.87   13.88
   1  -9 -14  164.87    6.66
  -1   9  14  178.25    7.42
   1  -9 -13  101.29    4.70
  -1   9  13  103.82    4.46
   1  -9 -12 3070.69   99.39
  -1   9  12 2886.07   91.43
   1  -9 -11  795.43   27.42
  -1   9  11  744.06   25.11
   1  -9 -10 3678.18  116.48
  -1   9  10 3478.10  110.06
   1  -9  -9  386.13   13.37
  -1   9   9  425.05   15.50
   1  -9  -8 1027.75   33.79
  -1   9   8 1053.38   34.59
   1  -9  -7  830.56   27.32
  -1   9   7  801.43   26.59
   1  -9  -6  269.12    9.51
  -1   9   6  252.90   10.12
   1  -9  -5 1134.41   37.20
  -1   9   5 1116.91   36.57
   1  -9  -4 1602.48   53.06
  -1   9   4 1572.37   49.96
   1  -9  -3  651.45   22.88
  -1   9   3  659.36   22.84
   1  -9  -2 4228.37  132.14
  -1   9   2 4193.96  134.81
   1  -9  -1   52.69    2.77
  -1   9   1   42.70    2.38
   1  -9   2  745.68   25.79
   1  -9   3  884.10   29.53
   1  -9   4  826.06   28.26
   1  -9   5  209.16    7.56
  -1   9  -5   -5.47    1.62
   1  -9   6   20.05    1.90
   1  -9   7  637.52   21.47
  -1   9  -7  657.96   24.04
   1  -9   8 1015.29   33.07
  -1   9  -8  967.44   34.50
   1  -9   9  533.80   19.35
  -1   9  -9  527.36   20.66
   1  -9  10 2904.93   95.32
  -1   9 -10 2791.50   90.63
   1  -9  11    3.46    1.73
  -1   9 -11    3.35    1.71
   1  -9  12  243.56   10.17
  -1   9 -12  230.75   10.33
   1  -9  13 1091.56   37.90
  -1   9 -13 1181.73   40.51
   1  -9  14   28.06    2.56
  -1   9 -14   30.78    2.90
   1  -9  15  196.46    8.38
  -1   9 -15  193.49    7.64
   1  -9  16   78.55    4.30
  -1   9 -16   80.12    3.94
   1  -9  17  124.83    5.71
  -1   9 -17  125.45    5.94
   1  -9  18  145.92    7.40
  -1   9 -18  153.70    6.71
   1  -9  19  178.56    8.80
  -1   9 -19  188.81    9.57
   1  -9  20  117.87    6.07
  -1   9 -20  107.69    5.72
   1  -9  21  191.25    8.23
  -1   9 -21  192.39    7.99
  -1   9 -22   14.34    2.68
  -1   9 -23  255.81   11.47
  -1   9 -24    0.29    1.85
  -1   9 -25   21.67    2.54
  -1   9 -26   86.50    5.29
  -1   9 -27   72.71    4.89
  -1   9 -28    6.75    3.53
  -1   9 -29   -2.36    3.37
  -1   9 -30    1.67    3.70
   1  -8 -32    0.38    2.77
   1  -8 -31   82.47    5.19
   1  -8 -30  347.28   12.53
   1  -8 -29    4.17    3.35
   1  -8 -28  151.31    7.39
   1  -8 -27   10.01    3.02
   1  -8 -26  219.74    8.99
   1  -8 -25   90.74    4.41
   1  -8 -24   20.49    2.05
   1  -8 -23    0.31    2.21
   1  -8 -22  294.82   12.04
   1  -8 -21   10.01    2.17
   1  -8 -20  730.29   25.11
   1  -8 -19    0.56    1.68
   1  -8 -18 1622.02   55.09
   1  -8 -17   66.14    3.98
   1  -8 -16  516.56   19.70
  -1   8  16  497.33   18.15
   1  -8 -15   30.69    2.26
  -1   8  15   40.34    2.60
   1  -8 -14  507.05   17.56
  -1   8  14  496.43   17.03
   1  -8 -13  843.96   28.46
  -1   8  13  798.79   26.73
   1  -8 -12   48.36    2.78
  -1   8  12   43.31    2.28
   1  -8 -11  771.36   24.97
  -1   8  11  736.46   25.17
   1  -8 -10 3656.05  116.65
  -1   8  10 3597.93  115.73
   1  -8  -9  626.70   20.88
  -1   8   9  594.88   19.75
   1  -8  -7   76.72    3.80
  -1   8   7   72.27    2.95
   1  -8  -6  994.60   33.94
  -1   8   6  926.15   29.46
   1  -8  -5    8.84    1.12
  -1   8   5    8.48    1.18
   1  -8  -4  499.93   16.92
  -1   8   4  496.83   16.81
   1  -8  -3  704.09   23.42
  -1   8   3  710.97   23.18
   1  -8  -2  119.80    4.92
  -1   8   2  125.24    4.62
   1  -8  -1   67.89    2.87
  -1   8   1   71.63    3.20
   1  -8   0  180.61    6.78
  -1   8   0  178.42    7.20
  -1   8  -1  615.68   22.06
   1  -8   3  397.78   13.13
   1  -8   4 1707.51   55.67
   1  -8   5  623.33   21.12
  -1   8  -5   -2.67    1.05
   1  -8   6   50.87    2.62
   1  -8   7  436.41   14.87
   1  -8   8 3200.58  100.16
  -1   8  -8 3280.35  111.98
   1  -8   9  125.60    5.61
  -1   8  -9  128.91    5.64
   1  -8  10  250.59    9.04
  -1   8 -10  234.80    9.66
   1  -8  11    2.66    1.54
  -1   8 -11    4.23    1.21
   1  -8  12   69.75    3.60
  -1   8 -12   71.06    3.49
   1  -8  13  277.97   11.20
  -1   8 -13  257.74   12.16
   1  -8  14  114.11    4.97
  -1   8 -14  116.84    6.10
   1  -8  15  237.95   10.18
  -1   8 -15  218.04    8.43
   1  -8  16   83.00    4.08
  -1   8 -16   74.70    3.92
   1  -8  17   41.41    3.34
  -1   8 -17   40.10    2.74
   1  -8  18 1242.17   42.46
  -1   8 -18 1276.33   44.27
   1  -8  19  173.31    7.60
  -1   8 -19  169.83    7.94
   1  -8  20  738.15   25.50
  -1   8 -20  707.58   25.86
  -1   8 -21  236.88   10.75
  -1   8 -22  201.28    8.19
  -1   8 -23   36.63    3.47
  -1   8 -24    3.13    2.78
  -1   8 -25   54.18    3.97
  -1   8 -26  363.01   13.77
  -1   8 -27    1.52    2.21
  -1   8 -28  776.08   26.20
  -1   8 -29    4.81    3.59
  -1   8 -30  663.31   23.37
  -1   8 -31  241.83   10.49
   1  -7 -33    8.50    4.75
   1  -7 -32    7.15    3.21
   1  -7 -31   74.59    5.09
   1  -7 -30  113.75    6.23
   1  -7 -29   36.58    3.67
   1  -7 -28   18.53    2.34
   1  -7 -27  416.23   15.83
   1  -7 -26  100.00    4.54
   1  -7 -25  189.84    7.64
   1  -7 -24    3.00    2.23
   1  -7 -23  486.52   16.96
   1  -7 -22   23.46    2.16
   1  -7 -21  551.92   21.95
   1  -7 -20   38.21    2.64
   1  -7 -19  332.50   12.91
   1  -7 -18   80.42    4.38
   1  -7 -17   12.66    1.36
   1  -7 -16  739.32   26.54
   1  -7 -15   26.84    1.91
  -1   7  15   22.06    1.52
   1  -7 -14   93.20    3.88
  -1   7  14   80.57    3.85
   1  -7 -13  806.03   26.45
  -1   7  13  851.58   28.40
   1  -7 -12 1677.56   54.10
  -1   7  12 1776.85   58.76
   1  -7 -10   73.49    3.45
  -1   7  10   63.22    2.75
   1  -7  -9 5359.08  167.91
  -1   7   9 5078.35  159.40
   1  -7  -8    9.20    1.29
  -1   7   8    8.96    1.28
   1  -7  -7    8.97    1.34
  -1   7   7    8.77    1.41
   1  -7  -6  482.96   15.99
  -1   7   6  490.59   17.09
   1  -7  -5   25.71    1.93
  -1   7   5   20.65    1.51
   1  -7  -4  234.19    8.98
  -1   7   4  221.12    8.69
   1  -7  -3 5337.01  167.25
  -1   7   3 5113.01  158.73
   1  -7  -2   94.79    4.52
  -1   7   2   94.78    3.58
   1  -7  -1 7268.63  227.24
   1  -7   0  863.08   27.97
  -1   7   0  852.20   28.93
  -1   7  -2 2875.46   93.31
   1  -7   4  210.66    7.67
   1  -7   5   19.89    1.64
   1  -7   6  149.78    5.74
  -1   7  -6   -5.36    1.46
   1  -7   7  650.10   21.41
   1  -7   8    2.76    1.31
   1  -7   9 3547.88  114.22
  -1   7  -9 3482.06  112.60
   1  -7  10   70.55    3.29
  -1   7 -10   64.31    3.41
   1  -7  11 4264.32  136.54
  -1   7 -11 4178.48  136.22
   1  -7  12   43.48    2.78
  -1   7 -12   46.19    2.95
   1  -7  13  942.92   31.80
  -1   7 -13  871.79   31.41
   1  -7  14   54.36    2.90
  -1   7 -14   54.45    3.48
   1  -7  15  135.61    6.14
  -1   7 -15  151.30    6.62
   1  -7  16  448.08   16.04
  -1   7 -16  457.37   16.28
   1  -7  17    5.49    1.90
  -1   7 -17    5.01    1.95
   1  -7  18  170.51    7.83
  -1   7 -18  161.81    8.35
  -1   7 -19  624.24   22.48
  -1   7 -20   58.71    4.60
  -1   7 -21  147.34    6.13
  -1   7 -22    1.72    2.14
  -1   7 -23    0.61    2.17
  -1   7 -24  126.96    6.79
  -1   7 -25  110.94    5.82
  -1   7 -26   17.21    2.95
  -1   7 -27  108.70    6.29
  -1   7 -28  104.10    5.41
  -1   7 -29  162.20    7.51
  -1   7 -30   -1.71    2.38
  -1   7 -31   22.64    3.95
  -1   7 -32    7.94    3.72
   1  -6 -33   19.15    3.34
   1  -6 -32   83.28    5.66
   1  -6 -31    0.79    3.60
   1  -6 -30   67.20    4.14
   1  -6 -29  266.43   11.60
   1  -6 -28  176.63    8.82
   1  -6 -27    8.51    2.76
   1  -6 -26    3.28    2.37
   1  -6 -25   10.32    2.37
   1  -6 -24   60.83    4.01
   1  -6 -23  197.10    9.92
   1  -6 -22    5.64    1.79
   1  -6 -21  210.35    8.95
   1  -6 -20  870.05   31.60
   1  -6 -19  163.75    6.75
   1  -6 -18  477.19   16.63
   1  -6 -17   16.21    1.86
   1  -6 -16  885.84   29.77
   1  -6 -15  110.90    5.12
   1  -6 -14  669.86   22.60
  -1   6  14  661.82   22.59
   1  -6 -13  186.23    7.39
  -1   6  13  175.28    6.43
   1  -6 -12   16.43    1.59
  -1   6  12   17.42    1.20
   1  -6 -11 2394.09   76.72
  -1   6  11 2504.19   82.52
   1  -6 -10  422.31   14.25
  -1   6  10  408.10   13.74
   1  -6  -9 4279.43  133.49
  -1   6   9 4183.89  132.37
   1  -6  -8  138.33    5.46
  -1   6   8  131.84    5.26
   1  -6  -7 2707.05   87.23
  -1   6   7 2549.79   80.03
   1  -6  -6 3910.15  122.76
  -1   6   6 3684.86  114.27
   1  -6  -5    3.04    1.09
  -1   6   5    3.85    1.06
   1  -6  -4  274.43    9.42
  -1   6   4  276.80   10.39
   1  -6  -3  640.25   21.50
  -1   6   3  644.69   20.86
   1  -6  -2  347.38   12.41
  -1   6   2  359.68   13.34
   1  -6  -1  554.60   19.05
  -1   6   1  569.72   19.55
   1  -6   0  849.25   28.74
  -1   6   0  823.80   27.60
   1  -6   1  113.16    4.18
  -1   6  -1  114.86    4.68
  -1   6  -2   15.46    1.22
   1  -6   4  229.84    8.07
   1  -6   5  463.99   15.44
   1  -6   6  199.56    7.54
   1  -6   7  167.39    6.13
  -1   6  -7   -2.51    0.90
   1  -6   8 1234.90   40.07
   1  -6   9  356.47   12.49
   1  -6  10 2536.89   81.07
  -1   6 -10 2515.90   88.62
   1  -6  11  595.95   20.62
  -1   6 -11  623.36   25.09
   1  -6  12  484.10   17.07
  -1   6 -12  484.42   17.77
   1  -6  13   13.84    1.73
  -1   6 -13   11.95    1.92
   1  -6  14  261.74   10.51
  -1   6 -14  247.66   10.29
   1  -6  15  753.60   26.45
  -1   6 -15  743.75   28.18
   1  -6  16   67.88    3.72
  -1   6 -16   63.13    3.86
   1  -6  17    4.26    1.97
  -1   6 -17    3.97    1.89
  -1   6 -18  795.26   28.04
  -1   6 -19   45.35    3.66
  -1   6 -20 1791.60   62.32
  -1   6 -21   44.63    3.27
  -1   6 -22  184.64    8.53
  -1   6 -23   54.58    3.98
  -1   6 -24   52.09    3.88
  -1   6 -25  104.62    5.65
  -1   6 -26    9.38    2.64
  -1   6 -27  105.19    5.36
  -1   6 -28  106.86    5.01
  -1   6 -29  306.14   11.82
  -1   6 -30  628.97   22.90
  -1   6 -31   30.17    3.37
  -1   6 -32   92.35    6.16
   1  -5 -34   42.30    3.99
   1  -5 -33    2.66    2.31
   1  -5 -32  130.49    4.15
   1  -5 -31    1.44    2.20
   1  -5 -30   68.52    4.57
   1  -5 -29  154.47    8.88
   1  -5 -28  122.18    5.50
   1  -5 -27 1007.47   34.13
   1  -5 -26   63.22    3.98
   1  -5 -25  110.01    5.17
   1  -5 -24   17.40    2.24
   1  -5 -23  163.70    7.25
   1  -5 -22  692.81   25.76
   1  -5 -21   99.81    5.02
   1  -5 -20  174.79    7.01
   1  -5 -19  164.15    7.67
   1  -5 -18  316.76   12.05
   1  -5 -17  185.71    7.20
   1  -5 -16  355.07   13.12
   1  -5 -15 1112.28   39.02
   1  -5 -14   81.66    3.28
   1  -5 -13 1191.18   38.95
   1  -5 -12 2227.77   70.82
  -1   5  12 2187.93   69.16
   1  -5 -11   17.25    1.20
  -1   5  11   15.95    1.56
   1  -5 -10 1683.49   53.59
  -1   5  10 1737.78   54.80
   1  -5  -9  730.03   24.12
  -1   5   9  744.76   25.27
   1  -5  -8  646.62   22.61
  -1   5   8  652.69   20.86
   1  -5  -7    3.38    0.92
  -1   5   7    3.39    0.91
   1  -5  -6    4.63    0.87
  -1   5   6    4.89    0.98
   1  -5  -5  839.14   28.07
  -1   5   5  791.95   26.23
   1  -5  -4   17.95    1.17
  -1   5   4   17.73    1.00
   1  -5  -3   94.57    4.06
  -1   5   3   88.79    3.67
   1  -5  -1  128.01    5.16
  -1   5   1  128.50    4.94
   1  -5   1   81.48    3.52
  -1   5  -1   75.83    2.95
   1  -5   2  379.82   14.12
  -1   5  -2  370.67   13.10
  -1   5  -3   47.25    2.63
   1  -5   5  405.26   13.70
   1  -5   6  107.24    4.05
   1  -5   7 1553.33   49.30
   1  -5   8 2525.64   80.87
   1  -5   9  971.74   31.97
   1  -5  10 2286.98   73.59
  -1   5 -10 2391.58   83.35
   1  -5  11 3539.17  110.80
  -1   5 -11 3592.34  123.60
   1  -5  12  226.01    8.63
  -1   5 -12  211.62    9.11
   1  -5  13  421.10   14.51
  -1   5 -13  387.35   14.55
   1  -5  14    7.23    1.57
  -1   5 -14    6.73    1.49
   1  -5  15   14.84    1.51
  -1   5 -15    8.87    1.79
  -1   5 -16   35.91    2.10
  -1   5 -17   32.53    2.87
  -1   5 -18   62.70    3.32
  -1   5 -19   10.84    2.00
  -1   5 -20 1079.93   41.28
  -1   5 -21 1080.64   39.71
  -1   5 -22   95.21    5.05
  -1   5 -23   85.67    5.07
  -1   5 -24   11.10    2.31
  -1   5 -25  112.93    5.84
  -1   5 -26   35.45    3.19
  -1   5 -27    4.30    1.77
  -1   5 -28    6.08    2.65
  -1   5 -29   10.99    2.89
  -1   5 -30   51.25    3.66
  -1   5 -31   18.32    3.80
  -1   5 -32    4.86    2.65
  -1   5 -33    6.93    3.86
   1  -4 -34   24.08    2.99
   1  -4 -33   25.73    2.63
   1  -4 -32   63.81    3.53
   1  -4 -31  298.03    9.07
   1  -4 -30  112.58    4.03
   1  -4 -29  100.98    5.31
   1  -4 -28  180.76    7.91
   1  -4 -27    8.71    1.67
   1  -4 -26  807.14   30.23
   1  -4 -25  114.62    5.34
   1  -4 -24  683.53   23.55
   1  -4 -23   22.69    1.92
   1  -4 -22 1221.69   40.23
   1  -4 -21  486.76   16.55
   1  -4 -20    1.87    1.04
   1  -4 -19   80.88    3.73
   1  -4 -18  209.14    8.53
   1  -4 -17  592.53   20.97
   1  -4 -16  567.07   19.80
   1  -4 -15   13.21    1.11
   1  -4 -14  125.36    4.83
   1  -4 -13  129.43    5.19
   1  -4 -12  612.32   21.39
   1  -4 -11  101.46    4.17
  -1   4  11  110.83    4.41
   1  -4 -10   95.99    3.90
  -1   4  10   95.72    3.78
   1  -4  -9 1692.08   53.48
  -1   4   9 1641.67   54.25
   1  -4  -8  649.68   21.25
  -1   4   8  635.15   21.22
   1  -4  -7 2023.88   64.70
  -1   4   7 1935.65   60.60
   1  -4  -6  157.97    5.92
  -1   4   6  152.11    5.74
   1  -4  -5  204.62    7.23
  -1   4   5  203.67    7.35
   1  -4  -4   16.38    1.21
  -1   4   4   13.38    0.87
   1  -4  -3  659.14   21.69
  -1   4   3  693.32   23.51
   1  -4  -2  662.09   22.15
  -1   4   2  649.59   21.35
   1  -4  -1  195.56    6.99
  -1   4   1  195.03    7.08
  -1   4   0 4436.61  139.83
   1  -4   1 1737.33   55.36
  -1   4  -1 1733.88   54.86
   1  -4   2  936.45   30.99
  -1   4  -2  910.94   31.16
   1  -4   3   26.90    1.61
  -1   4  -3   24.17    1.43
  -1   4  -4  387.03   14.21
   1  -4   7 2597.25   81.91
   1  -4   9 2267.01   71.41
   1  -4  10  852.35   27.93
   1  -4  11 1347.30   43.81
  -1   4 -11 1215.10   41.93
   1  -4  12 3923.03  122.21
  -1   4 -12 4021.37  130.87
   1  -4  13    3.21    1.37
  -1   4 -13    6.74    1.40
  -1   4 -14 1731.47   59.29
  -1   4 -15  135.93    5.85
  -1   4 -16  319.63   13.65
  -1   4 -17  234.16    9.54
  -1   4 -18  429.90   14.69
  -1   4 -19  568.13   20.02
  -1   4 -20   84.74    4.42
  -1   4 -21  538.06   18.93
  -1   4 -22  728.38   25.60
  -1   4 -23    6.40    1.39
  -1   4 -24    4.93    1.95
  -1   4 -25  136.46    6.66
  -1   4 -26  157.54    7.04
  -1   4 -27    9.01    2.60
  -1   4 -28   39.50    3.54
  -1   4 -29  129.48    6.61
  -1   4 -30   21.20    3.24
  -1   4 -31  214.35    9.44
  -1   4 -32   12.53    3.62
  -1   4 -33    0.59    3.40
   1  -3 -35    2.15    1.99
   1  -3 -34    8.15    2.25
   1  -3 -33   78.88    4.02
   1  -3 -32  532.38   14.13
   1  -3 -31  153.14    5.34
   1  -3 -30   14.99    2.23
   1  -3 -29   74.53    3.50
   1  -3 -28   87.98    3.45
   1  -3 -27  150.60    6.21
   1  -3 -26  240.19    9.14
   1  -3 -25   21.86    2.69
   1  -3 -24    0.86    1.34
   1  -3 -23  341.63   12.77
   1  -3 -22  509.61   19.00
   1  -3 -21  249.94    9.86
   1  -3 -20  308.70   11.49
   1  -3 -19  250.50    9.34
   1  -3 -18   15.54    1.41
   1  -3 -17  318.75   12.78
   1  -3 -16  993.32   35.19
   1  -3 -15   86.63    3.84
   1  -3 -14  492.50   18.12
   1  -3 -13 1158.87   40.45
   1  -3 -12  323.21   11.94
   1  -3 -11  893.79   30.10
   1  -3 -10  767.16   25.52
   1  -3  -9 3161.32   99.80
  -1   3   9 3027.00   96.22
   1  -3  -8    8.90    0.99
  -1   3   8    5.96    0.73
   1  -3  -7  582.52   18.46
  -1   3   7  592.67   18.73
   1  -3  -6  982.08   31.21
  -1   3   6  998.54   32.29
   1  -3  -5  315.83   10.73
  -1   3   5  304.48    9.98
   1  -3  -4 3506.68  110.65
   1  -3  -3  427.92   14.98
  -1   3   3  403.58   13.82
   1  -3  -2  884.80   27.51
  -1   3   2  921.97   30.23
   1  -3   0 1972.01   62.58
  -1   3   0 1914.33   60.57
   1  -3   3  679.97   22.79
  -1   3  -3  661.01   22.14
  -1   3  -4   62.32    2.77
   1  -3   8   38.89    1.68
  -1   3  -8   -4.31    1.12
   1  -3   9   43.54    2.20
   1  -3  10 2092.84   67.82
   1  -3  11  372.74   13.09
  -1   3 -12  300.04   11.35
  -1   3 -13   79.14    3.75
  -1   3 -14  219.02   10.53
  -1   3 -15   75.35    3.57
  -1   3 -16 2280.72   75.77
  -1   3 -17   -0.31    1.39
  -1   3 -18  442.93   16.18
  -1   3 -19   77.26    3.76
  -1   3 -20    1.21    1.08
  -1   3 -21   -0.59    1.63
  -1   3 -22  147.32    7.49
  -1   3 -23   62.42    3.90
  -1   3 -24   59.31    4.12
  -1   3 -25  100.27    5.06
  -1   3 -26  229.88    9.27
  -1   3 -27   14.08    2.60
  -1   3 -28   61.67    3.49
  -1   3 -29   11.88    2.97
  -1   3 -30   73.48    4.91
  -1   3 -31   23.02    2.66
  -1   3 -32   83.45    5.28
  -1   3 -33   13.72    3.61
   1  -2 -35  136.76    5.38
   1  -2 -34   27.05    2.90
   1  -2 -33  354.32   10.11
   1  -2 -32   94.35    4.04
   1  -2 -31   76.21    3.95
   1  -2 -30  165.15    5.53
   1  -2 -29   59.38    3.04
   1  -2 -28    1.83    1.33
   1  -2 -27  104.24    4.29
   1  -2 -26  494.26   14.20
   1  -2 -25 2602.36   60.06
   1  -2 -24  192.54    8.12
   1  -2 -23 1893.50   73.78
   1  -2 -22   65.52    4.58
   1  -2 -21  617.28   31.28
   1  -2 -20  939.10   33.90
   1  -2 -19  179.53    6.95
   1  -2 -18  112.44    5.39
   1  -2 -17  137.65    6.02
   1  -2 -16   25.96    1.96
   1  -2 -15 4670.26  151.88
   1  -2 -14  366.54   13.07
   1  -2 -13 2087.88   67.97
   1  -2 -12 6700.15  212.13
   1  -2 -11 2662.84   88.88
   1  -2 -10   36.58    1.76
   1  -2  -9   17.89    1.30
   1  -2  -8   59.39    2.67
   1  -2  -7  293.31   10.12
  -1   2   7  307.55   10.66
   1  -2  -6  246.58    8.36
  -1   2   6  272.59    9.35
   1  -2  -5 3773.62  118.25
   1  -2  -4   21.59    1.17
  -1   2   4   21.27    1.03
   1  -2  -3  164.99    5.99
  -1   2   3  189.24    6.91
   1  -2  -2   96.19    3.69
  -1   2   2  100.32    3.58
   1  -2  -1  242.39    8.89
  -1   2   1  220.55    7.67
   1  -2   0   47.14    2.26
  -1   2   0   48.75    2.00
   1  -2   1    6.00    0.63
  -1   2  -1    6.76    0.63
   1  -2   2 1349.88   43.77
  -1   2  -2 1346.10   42.29
   1  -2   3 1520.94   48.55
  -1   2  -3 1535.59   50.52
  -1   2  -5  649.47   24.19
   1  -2   8 1013.67   33.74
  -1   2  -9   -4.45    1.10
  -1   2 -13 1076.73   36.89
  -1   2 -14  688.71   22.16
  -1   2 -15 3455.43  113.69
  -1   2 -16  267.25    9.60
  -1   2 -17  149.40    6.05
  -1   2 -18   38.79    3.39
  -1   2 -19  240.32    9.98
  -1   2 -20   56.80    3.09
  -1   2 -21  138.58    7.95
  -1   2 -22   26.77    2.07
  -1   2 -23  949.06   37.38
  -1   2 -24  782.45   28.68
  -1   2 -25 1182.18   40.98
  -1   2 -26  474.11   19.76
  -1   2 -27   26.87    2.35
  -1   2 -28    1.56    2.71
  -1   2 -29  219.28    9.58
  -1   2 -30   10.60    2.28
  -1   2 -31   30.07    3.85
  -1   2 -32    3.92    3.37
  -1   2 -33   87.76    5.69
  -1   2 -34   56.61    3.16
   1  -1 -35  181.62    5.95
   1  -1 -34    3.70    2.54
   1  -1 -33  110.58    5.42
   1  -1 -32  143.70    5.70
   1  -1 -31  200.53    7.12
   1  -1 -30  123.59    5.28
   1  -1 -29  238.26    7.78
   1  -1 -28    5.76    1.50
   1  -1 -27  151.33    5.03
   1  -1 -26  103.85    3.69
   1  -1 -25   46.18    2.02
   1  -1 -24  563.67   14.81
   1  -1 -23   77.50    2.87
   1  -1 -22    3.24    1.00
   1  -1 -21  291.65   12.81
   1  -1 -20   97.10    6.20
   1  -1  -7  203.10    7.45
   1  -1  -6  129.28    4.51
   1  -1  -1  191.15    6.49
  -1   1   1  208.82    7.35
   1  -1   0  135.66    5.13
  -1   1   0  137.74    4.79
   1  -1   1  389.06   12.88
  -1   1  -1  400.32   13.82
   1  -1   2 1481.99   47.28
   1  -1   3 1767.20   56.13
  -1   1  -6   41.22    2.16
  -1   1 -14  113.10    5.59
  -1   1 -15 3317.98  107.41
  -1   1 -16  476.40   16.74
  -1   1 -17 1734.13   61.23
  -1   1 -18  155.34    6.68
  -1   1 -19  837.01   30.33
  -1   1 -20   11.26    1.96
  -1   1 -21  338.73   12.50
  -1   1 -22  529.65   21.67
  -1   1 -23   79.38    5.23
  -1   1 -24  162.82    7.69
  -1   1 -25   -1.84    2.07
  -1   1 -26    1.39    2.11
  -1   1 -27  202.19    8.51
  -1   1 -28   44.04    3.12
  -1   1 -29   19.43    2.97
  -1   1 -30   11.68    3.08
  -1   1 -31   89.84    3.80
  -1   1 -32   94.43    3.95
  -1   1 -33   10.80    2.11
  -1   1 -34   39.58    2.84
   1   0 -35   -2.36    2.66
   1   0 -34   29.17    2.93
   1   0 -33   -0.15    2.53
   1   0 -32   21.58    2.50
   1   0 -31   -1.45    2.00
   1   0 -30  166.03    5.65
   1   0 -29    3.18    1.60
   1   0 -28  188.32    5.60
   1   0 -27    0.15    1.42
   1   0 -26  988.92   26.18
   1   0 -25    0.47    1.47
   1   0 -24  678.69   23.54
   1   0 -23    1.28    1.35
   1   0 -22 3411.45  112.42
   1   0 -21    2.97    1.77
   1   0 -20  152.44    9.01
   1   0 -19   -0.91    1.65
   1   0 -18   22.25    2.56
   1   0 -17   -0.82    1.32
  -1   0   0    1.13    0.13
  -1   0 -15    0.43    1.22
  -1   0 -16  125.26    6.08
  -1   0 -17    0.97    1.05
  -1   0 -18   -0.68    1.65
  -1   0 -19    2.09    1.63
  -1   0 -20  165.73    8.95
  -1   0 -21    1.50    1.77
  -1   0 -22 1748.73   57.44
  -1   0 -23   -0.38    1.26
  -1   0 -24 1136.87   39.69
  -1   0 -25    0.87    2.04
  -1   0 -26  930.09   32.61
  -1   0 -27    1.13    2.24
  -1   0 -28   27.16    2.23
  -1   0 -29   -1.05    1.82
  -1   0 -30   84.50    3.72
  -1   0 -31    0.81    1.96
  -1   0 -32  294.36   10.19
  -1   0 -33   -0.77    2.14
  -1   0 -34  197.45    6.42
   1   1 -35  164.49    6.86
   1   1 -34    4.88    2.54
   1   1 -33  100.18    4.25
   1   1 -32  127.67    4.53
   1   1 -31  181.91    5.77
   1   1 -30  124.15    4.40
   1   1 -29  221.86   10.62
   1   1 -28    6.33    2.35
   1   1 -27  145.50    6.99
   1   1 -26  101.27    4.63
   1   1 -25   51.04    3.24
   1   1 -24  532.75   23.30
   1   1 -23   76.58    3.95
   1   1 -22    1.30    1.30
   1   1 -21  280.47   13.26
   1   1 -20   98.40    5.15
   1   1 -19    5.27    1.18
   1   1 -18  696.34   29.52
   1   1 -17  608.30   20.89
   1   1 -16 3061.65  107.00
   1   1 -15 4920.11  155.46
   1   1 -14  406.65   17.01
   1   1 -13  370.09   14.35
   1   1 -11   45.48    2.55
   1   1 -10  759.81   25.85
   1   1  -9 2531.70   86.65
   1   1  -8  999.96   34.42
   1   1  -7  223.93    9.03
   1   1  -6  173.90    6.70
   1   1  -1  194.25    6.67
  -1  -1   1  206.29    7.37
   1   1   0  109.33    3.75
  -1  -1   0  118.55    4.41
   1   1   1  341.92   11.21
  -1  -1  -1  306.83   10.33
  -1  -1  -2 1161.68   36.53
  -1  -1 -21  345.03   13.24
  -1  -1 -22  520.97   19.98
  -1  -1 -23   82.11    3.43
  -1  -1 -24  168.00    5.26
  -1  -1 -25    1.73    1.18
  -1  -1 -26    1.85    1.28
  -1  -1 -27  205.01    6.15
  -1  -1 -28   47.16    2.36
  -1  -1 -29   22.16    1.99
  -1  -1 -30   13.84    1.95
  -1  -1 -31   98.30    4.11
  -1  -1 -32   94.54    4.25
  -1  -1 -33    9.68    2.65
  -1  -1 -34   39.17    3.05
   1   2 -35  146.04    5.24
   1   2 -34   22.16    2.52
   1   2 -33  326.48    9.03
   1   2 -32   85.96    5.71
   1   2 -31   71.75    4.86
   1   2 -30  152.68    7.24
   1   2 -29   59.80    3.76
   1   2 -28    3.47    2.62
   1   2 -27   92.96    5.47
   1   2 -26  485.56   17.48
   1   2 -25 2607.52   93.83
   1   2 -24  188.86    8.04
   1   2 -23 1857.40   66.59
   1   2 -22   64.33    3.61
   1   2 -21  578.75   25.07
   1   2 -20  845.94   28.51
   1   2 -19  177.58    7.61
   1   2 -18  104.09    5.79
   1   2 -17  141.61    6.31
   1   2 -16   22.85    1.71
   1   2 -15 4600.26  146.12
   1   2 -14  401.56   15.30
   1   2 -13 2173.16   78.45
   1   2 -11 2597.29   86.77
   1   2 -10   35.26    1.75
   1   2  -9   17.25    1.35
   1   2  -8   60.49    3.25
  -1  -2   8   59.68    2.54
   1   2  -7  356.96   13.17
  -1  -2   7  372.60   13.46
   1   2  -6  277.06    9.86
  -1  -2   6  280.88    9.86
   1   2  -4   29.46    1.49
  -1  -2   4   31.81    1.48
   1   2  -3  179.17    7.07
  -1  -2   3  184.27    6.62
   1   2  -2   99.87    3.96
  -1  -2   2   97.64    3.50
   1   2  -1  218.25    7.41
  -1  -2   1  223.14    7.85
   1   2   0   39.81    1.64
  -1  -2   0   40.41    1.81
   1   2   1    6.74    0.60
  -1  -2  -1    6.35    0.54
   1   2   2 1166.20   37.68
  -1  -2  -2 1226.61   38.58
   1   2   3 1087.36   34.53
  -1  -2  -3 1281.41   41.79
  -1  -2  -5  536.81   17.55
  -1  -2  -6 2059.54   63.80
  -1  -2 -12 3371.87  108.61
  -1  -2 -13 1146.36   40.87
  -1  -2 -14  703.27   25.35
  -1  -2 -15 3633.49  118.06
  -1  -2 -16  290.71   10.93
  -1  -2 -17  147.51    6.35
  -1  -2 -18   51.38    2.78
  -1  -2 -19  264.54   10.13
  -1  -2 -20   54.94    2.87
  -1  -2 -21  145.50    6.00
  -1  -2 -22   32.07    2.37
  -1  -2 -23 1044.06   39.46
  -1  -2 -24  796.76   20.28
  -1  -2 -25 1218.57   35.55
  -1  -2 -26  557.10   16.28
  -1  -2 -27   31.01    2.30
  -1  -2 -28    1.54    1.87
  -1  -2 -29  240.20    7.51
  -1  -2 -30   15.26    1.83
  -1  -2 -31   37.15    2.93
  -1  -2 -32    6.20    2.42
  -1  -2 -33  100.02    4.32
   1   3 -35    0.58    1.86
   1   3 -34    4.33    2.92
   1   3 -33   67.07    5.15
   1   3 -32  493.99   18.25
   1   3 -31  137.08    6.49
   1   3 -30   11.91    2.97
   1   3 -29   72.57    4.44
   1   3 -28   85.39    5.23
   1   3 -27  150.20    6.49
   1   3 -26  215.78    9.66
   1   3 -25   21.93    2.44
   1   3 -24    2.29    2.10
   1   3 -23  327.48   12.68
   1   3 -22  516.53   18.39
   1   3 -21  264.15   12.92
   1   3 -20  267.34   11.70
   1   3 -19  240.94   10.03
   1   3 -18   14.99    1.79
   1   3 -17  326.81   14.47
   1   3 -16  948.05   33.84
   1   3 -15   86.99    3.96
   1   3 -14  464.51   17.99
   1   3 -13 1164.79   43.98
   1   3 -12  328.74   14.96
   1   3 -11  984.53   33.81
  -1  -3  11 1039.46   33.36
   1   3 -10  897.00   32.01
  -1  -3  10  942.29   31.76
   1   3  -9 3530.56  111.71
  -1  -3   9 3529.13  109.55
   1   3  -8   13.53    1.14
  -1  -3   8   11.48    1.03
   1   3  -7  642.64   22.66
  -1  -3   7  630.03   20.07
   1   3  -6 1072.04   37.55
  -1  -3   6 1113.96   35.44
   1   3  -5  335.04   12.55
  -1  -3   5  343.56   11.12
   1   3  -3  449.12   14.86
  -1  -3   3  440.58   14.93
   1   3  -2  922.17   29.72
  -1  -3   2  933.76   29.15
   1   3   0 1884.85   59.15
  -1  -3   0 1904.75   60.00
   1   3   3  580.99   18.88
  -1  -3  -3  602.45   19.68
   1   3   4   42.05    1.89
  -1  -3  -4   46.20    2.05
  -1  -3  -5  528.66   17.03
  -1  -3  -6 2685.42   83.43
  -1  -3  -7 1071.41   34.04
  -1  -3  -8   38.03    1.87
  -1  -3  -9   32.94    1.91
  -1  -3 -12  305.39   12.26
  -1  -3 -13   68.59    3.07
  -1  -3 -14  230.49    9.97
  -1  -3 -15   77.13    3.97
  -1  -3 -16 2469.16   84.96
  -1  -3 -17   -0.11    0.95
  -1  -3 -18  474.96   19.46
  -1  -3 -19   89.26    4.30
  -1  -3 -20    1.94    1.63
  -1  -3 -21    0.81    1.68
  -1  -3 -22  166.61    8.58
  -1  -3 -23   65.64    4.25
  -1  -3 -24   70.05    3.61
  -1  -3 -25  114.88    6.63
  -1  -3 -26  259.54    9.75
  -1  -3 -27   18.79    2.09
  -1  -3 -28   77.85    3.99
  -1  -3 -29   17.36    2.02
  -1  -3 -30   87.34    3.48
  -1  -3 -31   31.94    2.57
  -1  -3 -32   92.75    4.52
  -1  -3 -33   12.55    2.84
   1   4 -34   23.29    4.22
   1   4 -33   27.20    3.91
   1   4 -32   50.86    3.47
   1   4 -31  274.61   12.38
   1   4 -30  108.57    5.54
   1   4 -29  103.21    5.82
   1   4 -28  170.58    7.58
   1   4 -27    8.32    2.39
   1   4 -26  725.01   27.94
   1   4 -25  114.87    5.27
   1   4 -24  576.70   21.37
   1   4 -23   14.86    2.12
   1   4 -22 1115.59   42.62
   1   4 -21  441.67   19.06
   1   4 -20    1.86    1.74
   1   4 -19   79.43    4.11
   1   4 -18  207.73    8.02
   1   4 -17  575.03   23.37
   1   4 -16  545.19   19.59
   1   4 -15    9.33    1.42
   1   4 -14  128.87    6.22
  -1  -4  14  133.40    5.09
   1   4 -13  123.83    5.22
  -1  -4  13  136.69    5.50
   1   4 -12  640.33   24.08
  -1  -4  12  652.87   21.80
   1   4 -11  110.25    4.90
  -1  -4  11  112.22    4.44
   1   4 -10  109.32    4.94
  -1  -4  10  109.51    4.71
   1   4  -9 1801.74   60.22
  -1  -4   9 1971.93   64.08
   1   4  -8  745.67   25.30
  -1  -4   8  752.17   24.50
   1   4  -7 2044.93   65.75
  -1  -4   7 2204.37   69.17
   1   4  -6  182.52    7.05
  -1  -4   6  193.62    7.19
   1   4  -5  233.48    8.98
  -1  -4   5  243.63    8.83
   1   4  -4   19.34    1.15
  -1  -4   4   20.72    1.26
   1   4  -3  730.16   25.13
  -1  -4   3  705.47   21.92
   1   4  -2  690.63   23.22
  -1  -4   2  669.56   22.24
   1   4  -1  184.18    6.51
  -1  -4   1  192.43    7.13
   1   4   1 1654.40   51.80
  -1  -4  -1 1684.19   52.40
   1   4   2  806.96   26.70
  -1  -4  -2  835.55   27.18
   1   4   3   25.36    1.38
  -1  -4  -3   29.99    1.56
   1   4   4  339.15   11.50
  -1  -4  -4  339.48   11.32
   1   4   5    1.58    0.78
  -1  -4  -5   -0.77    0.75
  -1  -4  -6  998.84   32.30
  -1  -4  -7 2433.90   75.50
  -1  -4  -9 2026.14   63.76
  -1  -4 -10  765.55   24.24
  -1  -4 -13    0.69    1.30
  -1  -4 -14 1788.33   58.99
  -1  -4 -15  133.51    5.40
  -1  -4 -16  357.56   13.23
  -1  -4 -17  253.29   10.00
  -1  -4 -18  475.22   16.75
  -1  -4 -19  580.68   19.72
  -1  -4 -20   82.31    3.94
  -1  -4 -21  612.48   22.02
  -1  -4 -22  876.17   31.14
  -1  -4 -23   14.32    2.18
  -1  -4 -24    5.00    1.60
  -1  -4 -25  144.59    7.40
  -1  -4 -26  195.62    8.99
  -1  -4 -27   12.95    2.17
  -1  -4 -28   44.82    3.59
  -1  -4 -29  147.92    4.89
  -1  -4 -30   24.81    2.69
  -1  -4 -31  235.70    7.57
  -1  -4 -32    9.37    2.34
  -1  -4 -33    1.96    2.85
   1   5 -34   47.56    5.51
   1   5 -33   -0.47    2.61
   1   5 -32  123.27    6.61
   1   5 -31    0.89    2.14
   1   5 -30   61.73    4.25
   1   5 -29  150.16    7.40
   1   5 -28  107.64    5.47
   1   5 -27  895.30   31.10
   1   5 -26   64.00    4.66
   1   5 -25   88.36    5.16
   1   5 -24   11.39    2.38
   1   5 -23  149.67    6.14
   1   5 -22  668.87   25.53
   1   5 -21   98.00    5.99
   1   5 -20  168.93    7.36
   1   5 -19  154.45    6.18
   1   5 -18  290.38   12.68
   1   5 -17  178.88    7.27
   1   5 -16  366.90   14.33
  -1  -5  16  370.51   13.74
   1   5 -15 1084.58   36.15
  -1  -5  15 1207.52   41.83
   1   5 -14   81.09    4.19
  -1  -5  14   77.86    3.39
   1   5 -13 1248.83   46.96
  -1  -5  13 1236.81   40.64
   1   5 -12 2447.85   81.83
  -1  -5  12 2482.40   78.88
   1   5 -11   26.14    1.88
  -1  -5  11   27.87    1.88
   1   5 -10 1938.69   63.82
  -1  -5  10 2025.03   65.35
   1   5  -9  775.27   28.53
  -1  -5   9  779.57   25.84
   1   5  -8  690.35   24.04
  -1  -5   8  725.32   24.33
   1   5  -7    2.50    0.97
  -1  -5   7    3.96    1.00
   1   5  -6    5.45    1.00
  -1  -5   6    5.15    1.00
   1   5  -5  853.80   28.60
  -1  -5   5  865.21   28.57
   1   5  -4   17.15    1.24
  -1  -5   4   20.61    1.49
   1   5  -3   87.45    3.28
  -1  -5   3   87.06    3.45
   1   5  -1  125.00    5.05
  -1  -5   1  118.22    4.62
   1   5   1   86.86    3.66
  -1  -5  -1   80.75    3.12
   1   5   2  339.65   11.99
  -1  -5  -2  363.23   12.73
   1   5   3   41.54    1.96
  -1  -5  -3   39.64    1.89
   1   5   4   48.86    2.27
  -1  -5  -4   51.17    2.36
   1   5   5  408.48   14.29
  -1  -5  -5  390.14   12.75
  -1  -5  -6   93.86    3.60
  -1  -5  -7 1384.04   43.93
  -1  -5  -8 2240.18   69.86
  -1  -5  -9  828.58   26.98
   1   5  10 1822.98   61.68
  -1  -5 -10 2024.22   63.11
  -1  -5 -11 3405.90  107.38
  -1  -5 -14    8.05    1.43
  -1  -5 -15   15.44    1.68
  -1  -5 -16   38.08    2.60
  -1  -5 -17   32.41    2.50
  -1  -5 -18   66.21    3.46
  -1  -5 -19    9.89    1.51
  -1  -5 -20 1123.82   37.71
  -1  -5 -21 1280.76   42.82
  -1  -5 -22   99.50    4.64
  -1  -5 -23  100.11    4.83
  -1  -5 -24   12.82    1.94
  -1  -5 -25  137.65    5.63
  -1  -5 -26   41.38    3.10
  -1  -5 -27    4.12    2.51
  -1  -5 -28    3.81    1.92
  -1  -5 -29   10.68    3.24
  -1  -5 -30   65.86    4.21
  -1  -5 -31   23.67    2.22
  -1  -5 -32    7.14    2.25
  -1  -5 -33    8.70    5.00
   1   6 -34   25.08    4.75
   1   6 -33    9.65    4.13
   1   6 -32   64.93    4.27
   1   6 -31    5.94    3.54
   1   6 -30   57.15    4.39
   1   6 -29  240.98    9.98
   1   6 -28  138.69    6.83
   1   6 -27    5.10    2.68
   1   6 -26    2.91    2.41
   1   6 -25   11.30    2.33
   1   6 -24   50.17    3.94
   1   6 -23  168.36    7.53
   1   6 -22    8.62    2.24
   1   6 -21  198.58    8.19
   1   6 -20  856.22   34.86
   1   6 -19  167.04    6.94
   1   6 -18  440.85   15.79
   1   6 -17   19.34    2.25
  -1  -6  17   22.80    2.22
   1   6 -16  899.21   34.26
  -1  -6  16  915.09   33.49
   1   6 -15  111.11    5.94
  -1  -6  15  113.80    4.97
   1   6 -14  645.10   22.30
  -1  -6  14  650.91   23.41
   1   6 -13  197.18    7.81
  -1  -6  13  207.38    8.57
   1   6 -12   15.96    1.83
  -1  -6  12   15.30    1.67
   1   6 -11 2503.49   83.67
  -1  -6  11 2531.97   81.30
   1   6 -10  453.15   16.14
  -1  -6  10  448.74   16.87
   1   6  -9 4416.36  143.66
  -1  -6   9 4699.58  147.17
   1   6  -8  131.81    5.38
  -1  -6   8  137.91    5.03
   1   6  -7 2985.76   97.93
  -1  -6   7 2988.03   92.53
   1   6  -6 4038.68  129.81
  -1  -6   6 4151.60  128.45
   1   6  -5    4.77    0.84
  -1  -6   5    3.65    0.81
   1   6  -4  290.73   10.49
  -1  -6   4  300.28   10.69
   1   6  -3  676.45   22.95
  -1  -6   3  691.25   23.34
   1   6  -2  357.56   12.20
  -1  -6   2  368.56   12.69
   1   6  -1  603.02   20.54
  -1  -6   1  584.50   18.91
   1   6   0  794.67   27.11
  -1  -6   0  813.53   26.94
   1   6   1  110.23    4.35
  -1  -6  -1  102.36    3.94
   1   6   2   14.06    1.12
  -1  -6  -2   14.67    1.06
   1   6   3  570.21   20.83
  -1  -6  -3  568.18   18.49
   1   6   4  207.68    8.13
  -1  -6  -4  212.71    7.91
   1   6   5  456.92   15.68
  -1  -6  -5  466.38   15.17
   1   6   6  184.35    7.17
  -1  -6  -6  185.12    7.03
  -1  -6  -7  151.07    5.63
  -1  -6  -8 1103.18   35.98
  -1  -6  -9  292.12   10.05
  -1  -6 -10 2194.90   69.61
  -1  -6 -11  574.62   19.22
  -1  -6 -14  230.74    8.60
  -1  -6 -15  757.60   26.04
  -1  -6 -16   51.62    3.29
  -1  -6 -17    6.34    1.59
  -1  -6 -18  884.91   31.29
  -1  -6 -19   51.80    2.91
  -1  -6 -20 1898.76   62.09
  -1  -6 -21   47.84    2.82
  -1  -6 -22  214.59    8.28
  -1  -6 -23   63.34    3.34
  -1  -6 -24   60.50    3.48
  -1  -6 -25  129.56    5.55
  -1  -6 -26   10.75    1.98
  -1  -6 -27  127.17    6.51
  -1  -6 -28  138.93    7.31
  -1  -6 -29  359.77   15.52
  -1  -6 -30  682.19   22.75
  -1  -6 -31   36.89    4.38
  -1  -6 -32   98.15    6.88
   1   7 -33    4.84    3.94
   1   7 -32    6.59    3.64
   1   7 -31   53.83    4.14
   1   7 -30   98.59    6.04
   1   7 -29   34.73    3.56
   1   7 -28   17.81    3.17
   1   7 -27  402.94   16.85
   1   7 -26   83.13    5.31
   1   7 -25  201.42    9.43
   1   7 -24    0.20    2.27
   1   7 -23  404.83   15.08
   1   7 -22   20.04    2.75
   1   7 -21  492.42   18.53
   1   7 -20   35.49    2.87
   1   7 -19  323.85   12.07
  -1  -7  19  337.43   14.23
   1   7 -18   75.32    4.13
  -1  -7  18   81.54    4.20
   1   7 -17   16.68    2.13
  -1  -7  17   17.06    2.20
   1   7 -16  720.33   26.32
  -1  -7  16  742.31   26.57
   1   7 -15   32.48    2.29
  -1  -7  15   31.07    2.61
   1   7 -14   91.82    5.21
  -1  -7  14   92.71    4.45
   1   7 -13  852.06   29.16
  -1  -7  13  880.22   29.16
   1   7 -12 1737.26   56.59
  -1  -7  12 1797.20   60.48
   1   7 -10   83.03    4.73
  -1  -7  10   90.22    4.46
   1   7  -9 5417.21  175.02
  -1  -7   9 5152.33  160.93
   1   7  -8    6.68    1.31
  -1  -7   8    6.47    1.38
   1   7  -7    8.88    1.33
  -1  -7   7    9.74    1.29
   1   7  -6  519.98   17.82
  -1  -7   6  516.72   17.18
   1   7  -5   24.07    1.47
  -1  -7   5   27.39    1.93
   1   7  -4  234.27    8.46
  -1  -7   4  246.04    9.94
   1   7  -3 5475.26  169.96
  -1  -7   3 5694.20  179.94
   1   7  -2  102.86    4.37
  -1  -7   2  111.91    5.00
  -1  -7   1 7117.96  221.87
   1   7   0  863.69   29.14
  -1  -7   0  846.45   27.33
   1   7   2 2622.69   81.27
  -1  -7  -2 2698.10   85.95
   1   7   3 2484.43   79.14
  -1  -7  -3 2526.39   79.19
   1   7   4  217.30    8.58
  -1  -7  -4  209.43    7.21
   1   7   5   24.11    1.88
  -1  -7  -5   21.41    1.60
   1   7   6  156.55    6.05
  -1  -7  -6  148.55    5.44
   1   7   7  609.20   20.96
  -1  -7  -7  604.35   20.54
  -1  -7  -8    1.52    1.20
  -1  -7  -9 3260.41  102.73
  -1  -7 -10   62.83    2.66
  -1  -7 -11 3859.81  119.57
  -1  -7 -12   45.06    2.45
  -1  -7 -15  130.69    5.76
  -1  -7 -16  500.84   17.57
  -1  -7 -17    6.22    1.30
  -1  -7 -18  163.81    7.04
  -1  -7 -19  657.73   22.24
  -1  -7 -20   62.21    3.51
  -1  -7 -21  156.81    6.23
  -1  -7 -22    2.66    1.50
  -1  -7 -23    0.55    2.21
  -1  -7 -24  156.33    6.65
  -1  -7 -25  128.13    5.96
  -1  -7 -26   21.16    3.27
  -1  -7 -27  135.31    6.22
  -1  -7 -28  120.36    5.91
  -1  -7 -29  172.80    7.63
  -1  -7 -30   -1.46    3.77
  -1  -7 -31   31.97    4.78
   1   8 -33    1.50    3.26
   1   8 -32   -0.59    4.32
   1   8 -31   81.80    5.85
   1   8 -30  338.24   13.87
   1   8 -29    6.86    3.50
   1   8 -28  142.69    7.16
   1   8 -27    7.17    3.05
   1   8 -26  201.15    9.48
   1   8 -25   85.20    5.32
   1   8 -24   19.51    2.93
   1   8 -23    0.62    2.26
   1   8 -22  264.62   11.79
   1   8 -21    9.30    1.75
   1   8 -20  717.48   24.75
  -1  -8  20  724.17   25.57
   1   8 -19    1.63    1.98
  -1  -8  19    2.19    2.27
   1   8 -18 1668.13   59.00
  -1  -8  18 1677.30   55.21
   1   8 -17   62.58    4.36
  -1  -8  17   65.83    3.72
   1   8 -16  512.87   20.68
  -1  -8  16  535.75   19.47
   1   8 -15   30.56    2.02
  -1  -8  15   24.46    2.55
   1   8 -14  521.04   22.52
  -1  -8  14  553.96   19.79
   1   8 -13  836.37   28.28
  -1  -8  13  819.76   28.11
   1   8 -12   45.62    2.62
  -1  -8  12   44.87    2.90
   1   8 -11  781.21   26.12
  -1  -8  11  841.82   28.86
   1   8 -10 3790.62  127.53
  -1  -8  10 3786.14  118.03
   1   8  -9  691.23   23.37
  -1  -8   9  702.54   23.01
   1   8  -7   79.46    3.73
  -1  -8   7   76.29    3.58
   1   8  -6  983.83   32.42
  -1  -8   6 1047.22   34.96
   1   8  -5    9.74    1.48
  -1  -8   5   11.49    1.56
   1   8  -4  534.43   18.74
  -1  -8   4  511.53   17.76
   1   8  -3  784.21   25.57
  -1  -8   3  803.97   27.52
   1   8  -2  122.85    4.58
  -1  -8   2  125.53    4.64
   1   8  -1   74.70    3.28
  -1  -8   1   70.08    2.85
   1   8   0  178.38    6.75
  -1  -8   0  178.39    6.29
   1   8   1  562.45   19.60
  -1  -8  -1  621.74   21.79
   1   8   2 1529.66   49.98
  -1  -8  -2 1741.73   57.15
   1   8   3  372.25   12.59
  -1  -8  -3  370.60   12.56
   1   8   4 1554.33   52.74
  -1  -8  -4 1603.47   51.05
   1   8   5  596.34   21.14
  -1  -8  -5  593.12   19.08
   1   8   6   47.31    2.51
  -1  -8  -6   48.88    2.45
   1   8   7  398.40   14.49
  -1  -8  -7  411.68   14.30
   1   8   8 2920.54   93.81
  -1  -8  -8 2964.77   92.89
  -1  -8  -9  116.20    4.36
  -1  -8 -10  227.60    8.29
  -1  -8 -11    4.96    1.09
  -1  -8 -12   70.97    3.25
  -1  -8 -13  242.15    8.23
  -1  -8 -16   76.42    3.84
  -1  -8 -17   42.19    2.78
  -1  -8 -18 1275.57   40.83
  -1  -8 -19  182.86    7.47
  -1  -8 -20  761.60   26.74
  -1  -8 -21  244.02   10.03
  -1  -8 -22  216.52    8.27
  -1  -8 -23   47.07    3.22
  -1  -8 -24    1.24    2.61
  -1  -8 -25   64.90    4.47
  -1  -8 -26  405.31   15.51
  -1  -8 -27    3.25    3.27
  -1  -8 -28  924.00   32.96
  -1  -8 -29    2.16    3.85
  -1  -8 -30  698.79   27.29
  -1  -8 -31  253.58   11.86
   1   9 -32   44.42    4.15
   1   9 -31   38.92    3.99
   1   9 -30   30.84    4.39
   1   9 -29   11.70    3.77
   1   9 -28  127.54    6.61
   1   9 -27    9.61    2.20
   1   9 -26   55.52    4.06
   1   9 -25  271.42   12.22
   1   9 -24  121.97    6.19
   1   9 -23   24.17    3.00
   1   9 -22  333.53   13.07
   1   9 -21  206.89    8.78
  -1  -9  21  208.35   10.30
   1   9 -20  317.43   11.79
  -1  -9  20  327.30   14.08
   1   9 -19   42.90    2.79
  -1  -9  19   39.94    2.78
   1   9 -18   24.97    2.40
  -1  -9  18   30.20    2.85
   1   9 -17  795.03   26.85
  -1  -9  17  847.84   31.52
   1   9 -16    5.43    1.49
  -1  -9  16    5.48    2.15
   1   9 -15  428.83   18.54
  -1  -9  15  422.05   15.26
   1   9 -14  169.13    7.64
  -1  -9  14  163.82    7.57
   1   9 -13  110.40    5.20
  -1  -9  13  116.95    5.64
   1   9 -12 3120.25  104.97
  -1  -9  12 3112.82  102.36
   1   9 -11  784.16   29.14
  -1  -9  11  802.46   28.43
   1   9 -10 3542.09  113.36
  -1  -9  10 3778.01  119.86
   1   9  -9  412.70   14.65
  -1  -9   9  444.03   16.22
   1   9  -8 1067.50   34.50
  -1  -9   8 1114.52   37.04
   1   9  -7  872.51   29.09
  -1  -9   7  896.40   29.62
   1   9  -6  269.40   10.51
  -1  -9   6  276.33   10.25
   1   9  -5 1143.28   37.94
  -1  -9   5 1190.60   38.71
   1   9  -4 1650.43   54.66
  -1  -9   4 1676.18   54.01
   1   9  -3  663.99   22.59
  -1  -9   3  668.29   21.89
   1   9  -2 4389.35  137.99
  -1  -9   2 4323.24  134.28
   1   9  -1   39.07    2.34
  -1  -9   1   46.66    2.55
   1   9   0 5020.62  156.58
  -1  -9   0 5140.72  161.87
   1   9   1 1077.22   36.94
  -1  -9  -1 1068.36   35.30
   1   9   2  728.31   25.46
  -1  -9  -2  747.60   25.54
   1   9   3  887.22   29.08
  -1  -9  -3  874.80   28.95
   1   9   4  782.35   26.02
  -1  -9  -4  832.51   28.47
   1   9   5  193.89    7.78
  -1  -9  -5  205.20    8.24
   1   9   6   19.72    1.63
  -1  -9  -6   18.92    1.82
   1   9   7  583.42   19.79
  -1  -9  -7  600.02   21.09
   1   9   8 1002.34   33.81
  -1  -9  -8 1007.66   34.00
  -1  -9  -9  469.55   15.78
  -1  -9 -10 2659.58   83.40
  -1  -9 -11    2.36    1.70
  -1  -9 -12  206.17    7.49
   1   9  13 1195.82   43.39
  -1  -9 -13 1140.61   38.11
  -1  -9 -14   23.43    2.09
  -1  -9 -16   79.02    4.16
  -1  -9 -17  115.88    5.57
  -1  -9 -18  149.82    6.32
  -1  -9 -19  184.79    6.80
  -1  -9 -20  131.95    5.94
  -1  -9 -21  176.69    6.55
  -1  -9 -22   20.17    2.98
  -1  -9 -23  256.61   10.04
  -1  -9 -24    1.40    1.86
  -1  -9 -25   25.24    2.68
  -1  -9 -26   93.57    5.39
  -1  -9 -27   69.77    5.18
  -1  -9 -28    6.54    3.89
  -1  -9 -29   -3.50    3.78
  -1  -9 -30    5.07    2.82
   1  10 -31  109.30    6.72
   1  10 -30    3.84    3.96
   1  10 -29  249.45   11.26
   1  10 -28   74.17    5.32
   1  10 -27  495.46   18.81
   1  10 -26    3.07    2.19
   1  10 -25  103.78    5.49
   1  10 -24  296.07   12.93
   1  10 -23   22.76    2.62
   1  10 -22  596.10   22.23
  -1 -10  22  616.32   25.68
   1  10 -21  406.00   15.49
  -1 -10  21  414.18   18.11
   1  10 -20   58.63    3.24
  -1 -10  20   63.29    4.25
   1  10 -19 1891.37   61.45
  -1 -10  19 1993.66   65.99
   1  10 -18   44.30    2.80
  -1 -10  18   51.31    4.24
   1  10 -17  456.11   16.10
  -1 -10  17  436.72   15.63
   1  10 -16  341.53   12.38
  -1 -10  16  340.12   14.52
   1  10 -15   66.71    4.03
  -1 -10  15   69.62    3.89
   1  10 -14  201.30    8.24
  -1 -10  14  200.98    8.33
   1  10 -13    6.08    1.82
  -1 -10  13    6.12    2.02
   1  10 -12  164.24    7.13
  -1 -10  12  182.25    8.82
   1  10 -11  842.75   30.29
  -1 -10  11  880.43   32.79
   1  10 -10   41.30    2.78
  -1 -10  10   41.53    3.06
   1  10  -9   67.11    3.19
  -1 -10   9   67.51    3.73
   1  10  -8 2757.27   90.07
  -1 -10   8 2651.32   87.02
   1  10  -7  824.18   29.03
  -1 -10   7  874.16   31.36
   1  10  -6    8.14    1.62
  -1 -10   6    6.42    1.80
   1  10  -5  130.18    5.54
  -1 -10   5  140.19    5.76
   1  10  -4    0.52    1.55
  -1 -10   4    1.76    1.28
   1  10  -3 3035.40   94.84
  -1 -10   3 3208.60  101.51
   1  10  -2  239.65    9.53
  -1 -10   2  238.81    8.93
   1  10  -1  609.82   20.96
  -1 -10   1  645.95   22.71
   1  10   0   62.32    3.20
  -1 -10   0   55.48    2.84
   1  10   1   12.44    1.50
  -1 -10  -1    9.88    1.41
   1  10   2 1369.65   44.19
  -1 -10  -2 1408.30   44.63
   1  10   3  361.70   12.57
  -1 -10  -3  355.02   12.98
   1  10   4   34.99    2.39
  -1 -10  -4   35.63    2.29
   1  10   5  758.61   25.92
  -1 -10  -5  749.38   24.18
   1  10   6    4.44    1.07
  -1 -10  -6    4.84    1.21
   1  10   7  672.82   22.00
  -1 -10  -7  668.40   22.49
   1  10   8  543.22   19.03
  -1 -10  -8  540.79   18.17
   1  10   9  682.62   24.26
  -1 -10  -9  681.41   23.25
  -1 -10 -10  678.44   22.34
   1  10  11   -7.54    1.91
  -1 -10 -11  931.74   30.44
  -1 -10 -12  297.44   10.97
   1  10  13   58.91    3.24
  -1 -10 -13   54.23    3.28
   1  10  14   27.94    2.64
  -1 -10 -14   29.67    2.04
   1  10  16   51.18    2.88
  -1 -10 -17  823.80   30.41
  -1 -10 -18    8.35    1.70
  -1 -10 -19  984.33   32.98
  -1 -10 -20   42.95    3.09
  -1 -10 -21  226.24    8.38
  -1 -10 -22  289.04   10.58
  -1 -10 -23    8.39    1.92
  -1 -10 -24  333.17   12.97
  -1 -10 -25   48.78    3.97
  -1 -10 -26  102.62    5.91
  -1 -10 -27  176.61    7.84
  -1 -10 -28   56.92    4.37
  -1 -10 -29  344.95   13.54
   1  11 -30   37.26    5.54
   1  11 -29   34.43    5.05
   1  11 -28   14.06    3.35
   1  11 -27    0.81    2.68
   1  11 -26   21.78    4.05
   1  11 -25   -0.77    2.90
   1  11 -24   14.58    3.37
   1  11 -23   43.03    3.90
  -1 -11  23   41.35    4.31
   1  11 -22   11.48    2.84
  -1 -11  22   11.00    3.44
   1  11 -21  402.41   14.30
  -1 -11  21  382.53   18.18
   1  11 -20    8.27    2.06
  -1 -11  20    9.85    2.94
   1  11 -19   34.05    3.19
  -1 -11  19   28.54    2.57
   1  11 -18  233.70    9.82
  -1 -11  18  246.70    9.45
   1  11 -17    0.36    1.49
  -1 -11  17    1.04    2.48
   1  11 -16    1.41    1.54
  -1 -11  16    2.49    1.66
   1  11 -15   55.61    3.76
  -1 -11  15   61.44    3.76
   1  11 -14  201.39    7.95
  -1 -11  14  218.73    8.89
   1  11 -13  265.59   11.05
  -1 -11  13  270.03   10.23
   1  11 -12  283.97   10.68
  -1 -11  12  287.12   11.05
   1  11 -11  175.85    7.06
  -1 -11  11  177.31    7.91
   1  11 -10  274.44    9.93
  -1 -11  10  279.76   10.74
   1  11  -9   23.21    2.16
  -1 -11   9   25.10    2.32
   1  11  -8  373.71   14.93
  -1 -11   8  399.93   14.53
   1  11  -7  267.09    9.80
  -1 -11   7  260.28   10.24
   1  11  -6    7.56    1.66
  -1 -11   6    5.57    1.49
   1  11  -5    3.28    1.61
  -1 -11   5    4.25    1.82
   1  11  -4 2021.32   66.69
  -1 -11   4 2124.15   70.97
   1  11  -3   15.31    1.58
  -1 -11   3   16.38    2.26
   1  11  -2  124.46    5.83
  -1 -11   2  125.27    5.09
   1  11  -1  563.08   20.10
  -1 -11   1  571.85   19.46
   1  11   0  191.35    7.77
  -1 -11   0  195.37    7.65
   1  11   1    6.22    1.72
  -1 -11  -1    5.76    1.32
   1  11   2 1008.98   33.61
  -1 -11  -2 1021.54   34.85
   1  11   3  439.49   15.92
  -1 -11  -3  435.28   14.63
   1  11   4  449.15   16.38
  -1 -11  -4  468.33   15.96
   1  11   5    5.28    1.66
  -1 -11  -5    4.04    1.36
   1  11   6  361.56   13.47
  -1 -11  -6  351.58   12.83
   1  11   7  537.15   19.52
  -1 -11  -7  500.12   17.65
   1  11   8 2147.98   69.80
  -1 -11  -8 2089.54   66.61
   1  11   9    6.13    1.37
  -1 -11  -9    5.38    1.46
   1  11  10  256.86   10.20
  -1 -11 -10  251.63    8.74
   1  11  11   -1.19    1.77
  -1 -11 -11    7.73    1.59
   1  11  12   -4.25    1.44
  -1 -11 -12  239.33    9.23
  -1 -11 -13    1.25    1.47
   1  11  14   18.11    2.36
  -1 -11 -14   17.92    2.42
  -1 -11 -15    8.57    2.08
   1  11  17  102.15    5.96
  -1 -11 -18  460.53   16.72
  -1 -11 -19   28.11    3.11
  -1 -11 -20   -1.04    1.54
  -1 -11 -21   11.52    2.77
  -1 -11 -22  156.27    6.85
  -1 -11 -23   22.63    3.37
  -1 -11 -24    6.72    2.48
  -1 -11 -25   22.81    3.70
  -1 -11 -26   21.46    4.21
  -1 -11 -27   35.12    5.12
  -1 -11 -28  157.31    8.13
   1  12 -29   82.56    5.77
   1  12 -28   12.24    4.55
   1  12 -27   23.95    4.54
   1  12 -26   11.81    2.89
   1  12 -25  655.10   22.71
   1  12 -24   86.82    5.24
  -1 -12  24   80.25    5.76
   1  12 -23  277.16   11.77
  -1 -12  23  261.78   11.12
   1  12 -22   43.59    3.26
  -1 -12  22   42.48    4.35
   1  12 -21   76.29    5.33
  -1 -12  21   80.22    4.75
   1  12 -20  261.17   12.19
  -1 -12  20  261.81   10.83
   1  12 -19    3.49    2.57
  -1 -12  19    2.17    2.90
   1  12 -18   76.90    5.06
  -1 -12  18   81.80    4.88
   1  12 -17   28.16    3.12
  -1 -12  17   20.90    2.27
   1  12 -16  107.63    5.22
  -1 -12  16  103.38    6.11
   1  12 -15  522.68   17.94
  -1 -12  15  517.37   18.67
   1  12 -14  411.63   16.46
  -1 -12  14  412.70   17.76
   1  12 -13 2096.88   67.71
  -1 -12  13 2153.75   71.04
   1  12 -12   46.54    3.15
  -1 -12  12   50.76    3.55
   1  12 -11   39.45    3.04
  -1 -12  11   41.77    3.59
   1  12 -10    2.64    1.91
  -1 -12  10   -0.57    2.15
   1  12  -9  331.56   13.78
  -1 -12   9  318.26   12.09
   1  12  -8   31.36    2.66
  -1 -12   8   26.97    2.40
   1  12  -7  141.88    5.62
  -1 -12   7  147.72    6.65
   1  12  -6   82.78    3.94
  -1 -12   6   76.75    4.00
   1  12  -5    5.38    1.88
  -1 -12   5    3.32    2.14
   1  12  -4  203.17    7.76
  -1 -12   4  208.87    8.55
   1  12  -3  934.18   30.89
  -1 -12   3  962.65   31.51
   1  12  -2  824.44   27.47
  -1 -12   2  801.31   27.67
   1  12  -1   17.26    1.74
  -1 -12   1   20.51    2.32
   1  12   0    5.33    1.42
  -1 -12   0    3.03    2.07
   1  12   1  335.82   12.71
  -1 -12  -1  331.20   12.50
   1  12   2  199.30    7.87
  -1 -12  -2  176.31    8.18
   1  12   3 2666.05   86.75
  -1 -12  -3 2920.93   94.87
   1  12   4    3.86    1.28
  -1 -12  -4    5.94    1.51
   1  12   5  220.41    8.97
  -1 -12  -5  245.54    9.44
   1  12   6   16.36    2.00
  -1 -12  -6   12.64    2.09
   1  12   7   13.40    1.49
  -1 -12  -7    8.21    1.55
   1  12   8   55.01    3.16
  -1 -12  -8   45.56    2.74
   1  12   9  323.14   12.83
  -1 -12  -9  314.15   12.41
   1  12  10   10.09    1.59
  -1 -12 -10    7.72    2.34
   1  12  11  292.20   10.71
  -1 -12 -11  287.10   10.68
  -1 -12 -12   80.36    3.78
  -1 -12 -13 1676.00   53.77
   1  12  14    6.07    2.18
  -1 -12 -14    0.24    2.24
   1  12  15  202.10    8.68
  -1 -12 -15  203.41    8.17
  -1 -12 -16   47.05    3.11
   1  12  18   15.29    2.00
  -1 -12 -18   19.56    2.51
  -1 -12 -19   30.40    2.44
  -1 -12 -20    8.62    2.76
  -1 -12 -21  244.17    9.51
  -1 -12 -22    0.44    3.27
  -1 -12 -23  405.26   14.53
  -1 -12 -24   -1.97    3.14
  -1 -12 -25  104.72    5.95
  -1 -12 -26   29.16    4.70
  -1 -12 -27   13.17    4.38
   1  13 -28   76.10    6.72
   1  13 -27   27.76    4.01
   1  13 -26    5.00    4.44
   1  13 -25   49.38    5.02
  -1 -13  25   47.82    4.09
   1  13 -24    3.74    3.64
  -1 -13  24    4.52    3.09
   1  13 -23  152.84    7.13
  -1 -13  23  153.72    7.49
   1  13 -22    0.31    3.29
  -1 -13  22    1.39    4.26
   1  13 -21   -0.03    3.04
  -1 -13  21    0.06    3.41
   1  13 -20   40.97    3.05
  -1 -13  20   37.04    4.37
   1  13 -19  111.68    5.25
  -1 -13  19  115.25    6.53
   1  13 -18  303.90   11.53
  -1 -13  18  300.75   12.06
   1  13 -17   60.27    3.67
  -1 -13  17   54.36    4.01
   1  13 -16  208.21    8.72
  -1 -13  16  218.83   11.02
   1  13 -15  104.76    5.90
  -1 -13  15  100.28    5.01
   1  13 -14  927.36   30.79
  -1 -13  14  961.74   36.59
   1  13 -13  485.55   19.02
  -1 -13  13  462.96   16.39
   1  13 -12   18.29    2.10
  -1 -13  12   16.95    2.76
   1  13 -11    0.14    2.07
  -1 -13  11    1.42    1.63
   1  13 -10  198.83    9.02
  -1 -13  10  189.24    8.06
   1  13  -9  324.97   12.53
  -1 -13   9  324.71   13.05
   1  13  -8  605.81   22.24
  -1 -13   8  596.27   20.68
   1  13  -7    1.34    1.96
  -1 -13   7    1.91    2.23
   1  13  -6  869.12   30.12
  -1 -13   6  902.21   32.99
   1  13  -5   12.57    1.72
  -1 -13   5   12.86    2.24
   1  13  -4  974.95   32.03
  -1 -13   4  945.16   32.90
   1  13  -3   80.19    4.08
  -1 -13   3   72.18    4.35
   1  13  -2  286.58   11.59
  -1 -13   2  300.94   12.52
   1  13  -1    3.76    1.99
  -1 -13   1    5.79    1.62
   1  13   0   82.48    4.29
  -1 -13   0   74.32    3.90
   1  13   1    5.46    1.97
  -1 -13  -1    2.95    2.08
   1  13   2  412.99   14.62
  -1 -13  -2  396.10   13.90
   1  13   3    3.76    1.39
  -1 -13  -3    5.43    1.98
   1  13   4  408.37   14.26
  -1 -13  -4  419.44   14.66
   1  13   5   85.00    4.13
  -1 -13  -5   83.28    3.98
   1  13   6 1149.60   39.01
  -1 -13  -6 1141.98   38.32
   1  13   7 1436.62   46.13
  -1 -13  -7 1375.57   45.64
   1  13   8  981.97   33.98
  -1 -13  -8  872.91   28.89
   1  13   9  252.34    9.68
  -1 -13  -9  238.61    8.69
   1  13  10  151.93    6.37
  -1 -13 -10  147.12    6.37
   1  13  11  234.86    9.48
  -1 -13 -11  237.52    9.34
   1  13  12    1.52    1.28
  -1 -13 -12    1.22    2.28
   1  13  13   -7.63    2.14
  -1 -13 -13   22.22    2.29
   1  13  14  253.19   13.87
  -1 -13 -14  335.83   12.46
   1  13  15  119.18    6.33
  -1 -13 -15  123.74    5.60
   1  13  16  141.05    6.01
  -1 -13 -16  141.11    6.20
  -1 -13 -17  370.69   13.90
  -1 -13 -19  170.85    7.68
  -1 -13 -20   14.41    2.43
  -1 -13 -21   27.94    2.72
  -1 -13 -22   73.46    5.09
  -1 -13 -23   39.21    3.73
  -1 -13 -24   29.10    4.05
  -1 -13 -25   99.21    6.03
  -1 -13 -26    4.02    3.37
   1  14 -26   23.88    5.18
   1  14 -25   28.51    3.90
  -1 -14  25   31.67    5.21
   1  14 -24  360.17   14.46
  -1 -14  24  319.52   14.20
   1  14 -23   62.81    4.38
  -1 -14  23   71.94    5.90
   1  14 -22   46.82    4.28
  -1 -14  22   49.06    5.21
   1  14 -21   45.58    4.28
  -1 -14  21   49.58    4.98
   1  14 -20    3.18    2.96
  -1 -14  20   -2.24    3.79
   1  14 -19   16.84    3.22
  -1 -14  19   12.27    3.92
   1  14 -18   11.35    2.89
  -1 -14  18   10.31    3.58
   1  14 -17    7.21    2.72
  -1 -14  17    9.88    2.58
   1  14 -16  918.85   34.25
  -1 -14  16  870.70   31.14
   1  14 -15  194.84    7.98
  -1 -14  15  221.47   10.11
   1  14 -14 1391.60   45.84
  -1 -14  14 1363.45   44.34
   1  14 -13   66.23    4.45
  -1 -14  13   73.40    5.46
   1  14 -12  522.49   18.74
  -1 -14  12  532.34   18.46
   1  14 -11   98.16    5.38
  -1 -14  11   99.09    5.31
   1  14 -10  104.39    4.93
  -1 -14  10   96.70    5.25
   1  14  -9  306.25   10.69
  -1 -14   9  305.45   12.67
   1  14  -8  180.95    7.42
  -1 -14   8  162.60    7.01
   1  14  -7   91.28    4.14
  -1 -14   7  103.10    5.95
   1  14  -6  370.42   13.94
  -1 -14   6  365.09   13.47
   1  14  -5   94.45    4.52
  -1 -14   5  100.91    5.06
   1  14  -4 1322.96   44.25
  -1 -14   4 1316.90   44.79
   1  14  -3  121.85    5.57
  -1 -14   3  137.49    6.40
   1  14  -2 1905.40   62.29
  -1 -14   2 1921.77   63.78
   1  14  -1   93.47    4.83
  -1 -14   1   95.30    4.81
   1  14   0    2.87    2.07
  -1 -14   0    3.36    1.76
   1  14   1   25.29    2.51
  -1 -14  -1   25.58    3.06
   1  14   2  294.58   10.41
  -1 -14  -2  285.18   10.66
   1  14   3   59.23    3.60
  -1 -14  -3   53.79    3.48
   1  14   4   18.43    2.06
  -1 -14  -4   19.38    2.63
   1  14   5  138.90    5.64
  -1 -14  -5  146.50    6.41
   1  14   6   25.57    2.63
  -1 -14  -6   23.45    2.99
   1  14   7   86.83    3.75
  -1 -14  -7   97.20    5.06
   1  14   8  163.14    7.03
  -1 -14  -8  155.95    6.18
   1  14   9    5.60    1.59
  -1 -14  -9    5.21    1.66
   1  14  10   49.10    3.12
  -1 -14 -10   49.39    3.42
   1  14  11    0.67    2.06
  -1 -14 -11    1.32    1.75
   1  14  12  259.36   10.96
  -1 -14 -12  267.62   10.46
   1  14  13   11.56    2.22
  -1 -14 -13   34.65    2.89
   1  14  14   -4.94    1.71
  -1 -14 -14  295.50   11.27
   1  14  15   37.74    2.78
  -1 -14 -15   32.88    3.23
   1  14  16   84.97    4.10
  -1 -14 -16   88.53    4.88
   1  14  17    2.79    2.60
  -1 -14 -17    3.44    3.11
   1  14  19    4.20    2.06
  -1 -14 -20  346.93   13.07
  -1 -14 -21   -2.29    3.54
  -1 -14 -22  183.23    7.96
  -1 -14 -23   64.53    4.29
  -1 -14 -24  240.42   10.54
   1  15 -24   17.31    5.08
  -1 -15  24   17.53    4.06
   1  15 -23  105.71    6.59
  -1 -15  23   91.50    6.49
   1  15 -22   64.59    4.51
  -1 -15  22   57.79    4.78
   1  15 -21   39.70    4.31
  -1 -15  21   37.62    3.86
   1  15 -20   12.34    3.65
  -1 -15  20   11.23    4.21
   1  15 -19    2.66    3.28
  -1 -15  19    0.34    4.07
   1  15 -18   22.05    3.56
  -1 -15  18   23.04    4.48
   1  15 -17  355.40   14.63
  -1 -15  17  339.37   14.54
   1  15 -16   32.21    3.49
  -1 -15  16   30.14    4.02
   1  15 -15  443.34   16.68
  -1 -15  15  444.26   16.50
   1  15 -14   64.60    3.78
  -1 -15  14   53.70    4.85
   1  15 -13   79.30    4.73
  -1 -15  13   72.33    4.71
   1  15 -12   40.01    2.81
  -1 -15  12   41.61    2.99
   1  15 -11  131.64    6.54
  -1 -15  11  135.48    7.17
   1  15 -10  338.71   11.98
  -1 -15  10  331.35   13.22
   1  15  -9   79.08    4.31
  -1 -15   9   79.92    4.39
   1  15  -8   12.89    2.46
  -1 -15   8   13.52    2.93
   1  15  -7 1719.73   55.42
  -1 -15   7 1709.62   55.85
   1  15  -6  191.31    7.53
  -1 -15   6  187.80    8.60
   1  15  -5 1850.59   59.12
  -1 -15   5 1838.32   59.26
   1  15  -4  932.72   31.65
  -1 -15   4  928.86   30.34
   1  15  -3 1092.56   36.01
  -1 -15   3 1154.02   40.23
   1  15  -2  910.29   30.31
  -1 -15   2  862.90   28.73
   1  15  -1  412.18   15.15
  -1 -15   1  417.71   15.79
   1  15   0  300.49   11.71
  -1 -15   0  319.03   13.16
   1  15   1  247.75    9.02
  -1 -15  -1  246.91    9.89
   1  15   2   14.13    1.84
  -1 -15  -2   14.02    2.29
   1  15   3 1759.98   56.30
  -1 -15  -3 1694.72   54.57
   1  15   4   55.10    3.49
  -1 -15  -4   46.87    3.29
   1  15   5 1992.07   64.55
  -1 -15  -5 2012.50   64.04
   1  15   6  217.89    8.61
  -1 -15  -6  202.03    8.02
   1  15   7 1288.86   42.04
  -1 -15  -7 1210.82   39.52
   1  15   8  350.94   12.72
  -1 -15  -8  334.22   13.37
   1  15   9  224.38    8.23
  -1 -15  -9  230.37    8.63
   1  15  10  195.86    8.03
  -1 -15 -10  184.44    7.39
   1  15  11   93.87    4.26
  -1 -15 -11   81.08    4.49
   1  15  12   36.16    3.10
  -1 -15 -12   32.70    3.40
   1  15  13  215.22    9.05
  -1 -15 -13  193.40    7.83
   1  15  14    8.32    3.03
  -1 -15 -14   61.37    3.77
   1  15  15    8.35    3.93
  -1 -15 -15  461.26   16.96
   1  15  16   10.24    2.77
  -1 -15 -16    7.11    3.26
   1  15  17  241.99   10.75
  -1 -15 -17  242.90    9.61
  -1 -15 -18  118.13    6.28
  -1 -15 -20   27.79    4.30
  -1 -15 -21   76.88    5.45
  -1 -15 -22    9.70    3.57
   1  16 -22  230.53    9.28
  -1 -16  22  178.35    8.53
   1  16 -21   40.15    5.18
  -1 -16  21   40.47    5.76
   1  16 -20   17.15    4.10
  -1 -16  20    6.56    4.74
   1  16 -19   27.24    4.28
  -1 -16  19   25.68    5.06
   1  16 -18    2.48    3.67
  -1 -16  18    4.05    3.42
   1  16 -17   45.47    4.36
  -1 -16  17   40.76    3.92
   1  16 -16  124.67    7.37
  -1 -16  16  121.53    6.48
   1  16 -15   59.13    4.31
  -1 -16  15   53.45    5.04
   1  16 -14  369.60   12.96
  -1 -16  14  391.89   18.57
   1  16 -13  409.57   15.07
  -1 -16  13  391.47   14.59
   1  16 -12  527.58   19.71
  -1 -16  12  541.89   18.60
   1  16 -11   24.45    2.47
  -1 -16  11   21.48    3.51
   1  16 -10  231.34    9.75
  -1 -16  10  242.70   11.42
   1  16  -9   33.10    3.14
  -1 -16   9   34.09    3.78
   1  16  -8    0.86    1.66
  -1 -16   8    0.44    2.26
   1  16  -7    6.92    2.51
  -1 -16   7    6.18    3.10
   1  16  -6    9.13    2.47
  -1 -16   6    5.63    3.12
   1  16  -5    6.66    1.79
  -1 -16   5   10.92    2.34
   1  16  -4  232.37    9.56
  -1 -16   4  236.44    9.29
   1  16  -3  768.98   26.98
  -1 -16   3  730.02   26.14
   1  16  -2  473.40   17.14
  -1 -16   2  464.21   17.11
   1  16  -1  126.71    5.51
  -1 -16   1  120.34    5.78
   1  16   0    3.87    1.69
  -1 -16   0    3.41    2.20
   1  16   1    4.23    1.71
  -1 -16  -1    2.97    2.00
   1  16   2  111.77    5.35
  -1 -16  -2  122.67    5.59
   1  16   3  229.82    9.48
  -1 -16  -3  217.88    8.32
   1  16   4   34.40    3.14
  -1 -16  -4   34.78    2.75
   1  16   5   10.57    2.52
  -1 -16  -5    8.90    2.23
   1  16   6  300.91   11.27
  -1 -16  -6  297.81   11.44
   1  16   7    2.17    1.67
  -1 -16  -7    4.63    2.91
   1  16   8   26.87    2.32
  -1 -16  -8   28.42    2.71
   1  16   9   19.37    2.26
  -1 -16  -9   28.29    3.40
   1  16  10    1.42    1.75
  -1 -16 -10    1.31    2.06
   1  16  11    2.31    2.52
  -1 -16 -11    5.94    3.29
   1  16  12  373.10   14.37
  -1 -16 -12  364.70   12.69
   1  16  13  310.58   11.82
  -1 -16 -13  275.23    9.94
   1  16  14  729.38   26.19
  -1 -16 -14  651.44   23.51
   1  16  15   -4.67    2.98
  -1 -16 -15   -1.03    3.78
   1  16  16  169.28   10.40
  -1 -16 -16  261.32   11.91
   1  16  17   22.58    3.72
  -1 -16 -17   16.31    4.24
   1  16  18    0.36    2.21
  -1 -16 -18    3.72    3.97
  -1 -16 -19    1.92    3.07
   1  17 -20   37.35    5.17
  -1 -17  20   31.42    5.21
   1  17 -19  221.68   10.25
  -1 -17  19  189.82    9.88
   1  17 -18    8.59    4.13
  -1 -17  18    8.95    3.87
   1  17 -17   32.03    4.20
  -1 -17  17   31.53    4.68
   1  17 -16   39.79    4.09
  -1 -17  16   32.97    4.63
   1  17 -15   12.45    3.60
  -1 -17  15   17.03    4.72
   1  17 -14    4.92    3.33
  -1 -17  14    1.80    4.10
   1  17 -13   32.02    3.04
  -1 -17  13   37.89    4.54
   1  17 -12  145.10    7.17
  -1 -17  12  138.64    7.20
   1  17 -11  406.73   15.57
  -1 -17  11  423.72   15.97
   1  17 -10   90.67    5.05
  -1 -17  10   93.04    4.99
   1  17  -9  256.68   11.16
  -1 -17   9  261.51   10.96
   1  17  -8   21.65    2.56
  -1 -17   8   26.54    3.92
   1  17  -7  133.24    5.71
  -1 -17   7  141.00    7.61
   1  17  -6  269.33   10.89
  -1 -17   6  263.44   11.75
   1  17  -5   10.66    2.89
  -1 -17   5    6.01    2.33
   1  17  -4  825.42   28.72
  -1 -17   4  784.47   26.87
   1  17  -3  412.39   15.67
  -1 -17   3  410.79   15.22
   1  17  -2   83.83    4.81
  -1 -17   2   78.11    5.19
   1  17  -1  186.39    8.08
  -1 -17   1  184.62    8.22
   1  17   0   15.13    2.82
  -1 -17   0   19.91    3.57
   1  17   1   35.29    3.37
  -1 -17  -1   36.91    4.15
   1  17   2    5.78    2.54
  -1 -17  -2    7.16    2.28
   1  17   3   11.37    2.76
  -1 -17  -3   15.98    2.64
   1  17   4  269.93   10.28
  -1 -17  -4  252.96    9.86
   1  17   5  117.55    5.59
  -1 -17  -5  120.63    6.44
   1  17   6  246.46    9.44
  -1 -17  -6  228.70    9.12
   1  17   7   17.97    3.02
  -1 -17  -7   21.36    2.88
   1  17   8   22.27    3.03
  -1 -17  -8   26.43    4.01
   1  17   9  100.02    5.24
  -1 -17  -9  102.60    5.23
   1  17  10    7.83    3.00
  -1 -17 -10    8.01    3.55
   1  17  11  188.09    8.40
  -1 -17 -11  169.21    7.86
   1  17  12   81.99    5.12
  -1 -17 -12   82.84    4.64
   1  17  13   95.83    5.25
  -1 -17 -13   85.15    5.63
   1  17  14   94.80    5.34
  -1 -17 -14   89.98    6.32
   1  17  15  188.91    8.02
  -1 -17 -15  191.06    8.83
   1  17  16   -2.35    2.21
  -1 -17 -16  114.47    6.92
   1  17  17    6.99    2.66
  -1 -17 -17    7.04    4.60
   1  17  18   12.90    2.61
  -1 -17 -18    8.82    5.01
   1  18 -17   -0.14    3.15
  -1 -18  17    1.37    4.81
   1  18 -16   11.33    3.14
  -1 -18  16    9.75    5.47
   1  18 -15    4.99    2.98
  -1 -18  15    6.22    4.86
   1  18 -14   19.04    4.18
  -1 -18  14   13.12    5.02
   1  18 -13  267.28   11.53
  -1 -18  13  241.28   13.54
   1  18 -12   56.01    4.74
  -1 -18  12   52.57    6.15
   1  18 -11   62.91    4.32
  -1 -18  11   53.69    6.26
   1  18 -10   -0.89    3.17
  -1 -18  10   -0.74    4.30
   1  18  -9   54.92    3.86
  -1 -18   9   54.23    5.19
   1  18  -8  167.08    7.70
  -1 -18   8  145.53    7.72
   1  18  -7   19.00    2.66
  -1 -18   7   24.49    4.52
   1  18  -6    4.37    3.03
  -1 -18   6    2.46    3.83
   1  18  -5   27.49    2.82
  -1 -18   5   22.90    4.40
   1  18  -4    1.01    2.25
  -1 -18   4    2.63    3.94
   1  18  -3    5.46    2.99
  -1 -18   3    7.54    2.81
   1  18  -2  340.95   12.24
  -1 -18   2  328.01   13.24
   1  18  -1   16.83    2.51
  -1 -18   1   12.78    4.00
   1  18   0  222.60    8.38
  -1 -18   0  232.20    9.31
   1  18   1   -0.14    2.79
  -1 -18  -1    3.66    3.86
   1  18   2  118.92    5.96
  -1 -18  -2  115.49    6.26
   1  18   3  160.79    6.79
  -1 -18  -3  166.40    7.50
   1  18   4  172.64    7.46
  -1 -18  -4  152.68    7.40
   1  18   5   80.10    4.75
  -1 -18  -5  101.20    6.70
   1  18   6  292.91   10.50
  -1 -18  -6  295.34   11.07
   1  18   7   17.69    2.60
  -1 -18  -7   16.50    4.06
   1  18   8  163.36    6.98
  -1 -18  -8  173.02    7.13
   1  18   9    7.86    2.18
  -1 -18  -9    6.01    4.01
   1  18  10  456.55   16.01
  -1 -18 -10  440.01   15.48
   1  18  11    0.48    2.99
  -1 -18 -11   -2.11    4.21
   1  18  12    1.54    3.20
  -1 -18 -12   -2.32    4.12
   1  18  13  552.61   21.59
  -1 -18 -13  489.25   17.63
   1  18  14   31.63    3.98
  -1 -18 -14   21.73    3.40
   1  18  15   79.56    5.50
  -1 -18 -15   77.78    5.18
   1  19 -14   10.89    3.45
  -1 -19  14   10.45    3.80
   1  19 -13   27.48    3.67
  -1 -19  13   29.52    4.12
   1  19 -12   40.63    5.02
  -1 -19  12   41.42    4.65
   1  19 -11   16.31    4.31
  -1 -19  11   10.28    3.68
   1  19 -10   66.16    4.51
  -1 -19  10   77.74    5.31
   1  19  -9    1.52    2.46
  -1 -19   9   -1.33    3.18
   1  19  -8    7.23    3.81
  -1 -19   8    4.38    4.89
   1  19  -7  531.56   20.28
  -1 -19   7  500.92   18.31
   1  19  -6   71.92    5.14
  -1 -19   6   73.77    6.31
   1  19  -5   84.12    4.97
  -1 -19   5   75.18    5.64
   1  19  -4   12.83    3.72
  -1 -19   4   13.94    4.79
   1  19  -3    5.76    3.41
  -1 -19   3    6.48    4.19
   1  19  -2   13.33    2.72
  -1 -19   2   11.56    4.05
   1  19  -1   17.12    3.72
  -1 -19   1   23.00    4.11
   1  19   0  361.83   13.86
  -1 -19   0  346.75   13.92
   1  19   1    2.06    2.36
  -1 -19  -1    1.60    4.12
   1  19   2    1.97    2.34
  -1 -19  -2    4.65    4.00
   1  19   3   10.79    3.55
  -1 -19  -3   12.43    3.49
   1  19   4   64.12    4.65
  -1 -19  -4   58.00    5.39
   1  19   5    0.60    3.38
  -1 -19  -5    1.51    4.19
   1  19   6   19.35    3.10
  -1 -19  -6   16.12    3.27
   1  19   7   55.38    3.89
  -1 -19  -7   54.59    5.77
   1  19   8  130.99    6.75
  -1 -19  -8  118.09    6.04
   1  19   9   39.85    4.39
  -1 -19  -9   35.90    4.22
   1  19  10  218.40    9.34
  -1 -19 -10  216.88   10.34
   1  19  11    5.80    3.79
  -1 -19 -11    0.38    5.11
   1  19  12  116.22    6.14
  -1 -19 -12  113.90    6.08
   1  20  -9    8.50    4.54
  -1 -20   9    9.22    3.77
   1  20  -8   16.47    4.54
  -1 -20   8   15.65    4.14
   1  20  -7  177.12    7.91
  -1 -20   7  160.07    8.86
   1  20  -6   35.41    4.84
  -1 -20   6   25.49    5.87
   1  20  -5    5.75    3.06
  -1 -20   5    3.53    5.21
   1  20  -4   14.36    4.42
  -1 -20   4   16.86    5.18
   1  20  -3   37.51    3.52
  -1 -20   3   48.87    4.03
   1  20  -2    1.66    3.84
  -1 -20   2    4.21    3.38
   1  20  -1   10.10    4.05
  -1 -20   1   10.74    4.64
   1  20   0    0.70    2.78
  -1 -20   0    2.03    4.13
   1  20   1    6.56    3.57
  -1 -20  -1    4.00    3.27
   1  20   2   12.59    2.87
  -1 -20  -2   12.94    4.82
   1  20   3    1.28    2.86
  -1 -20  -3    1.23    5.16
   1  20   4    7.88    3.98
  -1 -20  -4    9.82    5.63
   1  20   5  105.23    6.29
  -1 -20  -5   92.42    6.90
   1  20   6   -0.25    2.79
  -1 -20  -6   -1.91    4.99
   2 -20  -6   -0.68    5.25
  -2  20   6    4.53    4.46
   2 -20  -5  451.42   17.08
  -2  20   5  529.83   19.45
   2 -20  -4  108.58    7.09
  -2  20   4  130.69    6.80
   2 -20  -3  118.80    6.78
  -2  20   3  131.15    7.07
   2 -20  -2   20.67    5.59
  -2  20   2   16.53    3.94
   2 -20  -1   53.86    6.10
  -2  20   1   68.76    5.10
  -2  20   0   18.02    3.11
   2 -20   2   21.07    5.58
  -2  20  -2   19.11    3.95
   2 -20   3   31.23    4.40
  -2  20  -3   34.63    5.02
   2 -20   4    7.69    5.44
  -2  20  -4    9.00    3.46
   2 -19 -12  130.50    8.10
  -2  19  12  124.63    6.42
   2 -19 -11   -2.20    4.50
  -2  19  11   -3.04    3.47
   2 -19 -10   36.01    3.87
  -2  19  10   39.52    4.14
   2 -19  -9   35.50    5.14
  -2  19   9   34.75    4.05
   2 -19  -8   79.98    5.31
  -2  19   8   83.24    4.22
   2 -19  -7   90.48    5.77
  -2  19   7  109.53    5.23
   2 -19  -6    4.35    4.59
  -2  19   6    1.13    2.55
   2 -19  -5  337.75   12.99
  -2  19   5  347.01   12.81
   2 -19  -4   18.53    3.51
  -2  19   4   21.37    3.78
   2 -19  -3  106.01    6.80
  -2  19   3  104.09    6.31
   2 -19  -2   18.69    4.26
  -2  19   2   21.33    3.02
   2 -19  -1    3.56    3.02
  -2  19   1    7.27    2.62
   2 -19   0   22.92    5.25
  -2  19   0   26.25    4.25
  -2  19  -1   58.39    5.58
   2 -19   2  133.10    7.54
   2 -19   3   29.65    4.12
  -2  19  -3   28.49    4.59
   2 -19   4  156.28    8.06
  -2  19  -4  161.07    7.21
   2 -19   5  446.17   19.45
  -2  19  -5  460.68   18.03
   2 -19   6    3.15    4.78
  -2  19  -6   -4.49    2.71
   2 -19   7  230.46   10.24
  -2  19  -7  245.91   10.34
   2 -19   8    5.65    4.69
  -2  19  -8    3.36    2.87
   2 -19   9   92.82    5.57
  -2  19  -9   84.30    5.76
   2 -19  10   35.28    4.35
  -2  19 -10   43.58    5.24
   2 -19  11   39.49    5.53
  -2  19 -11   42.07    4.24
   2 -18 -16  255.93   11.77
  -2  18  16  281.77   11.97
   2 -18 -15  208.47    9.59
  -2  18  15  231.50    9.91
   2 -18 -14   26.66    4.96
  -2  18  14   21.93    3.62
   2 -18 -13   22.61    3.41
  -2  18  13   28.25    3.45
   2 -18 -12   85.94    5.12
  -2  18  12   97.96    5.58
   2 -18 -11   93.09    6.45
  -2  18  11   88.11    4.85
   2 -18 -10   18.86    3.24
  -2  18  10   20.12    2.60
   2 -18  -9  243.65    9.75
  -2  18   9  222.59    8.42
   2 -18  -8  194.58    8.64
  -2  18   8  187.24    7.45
   2 -18  -7   62.91    4.65
  -2  18   7   73.12    4.14
   2 -18  -6   33.24    3.70
  -2  18   6   40.17    3.06
   2 -18  -5   32.98    4.17
  -2  18   5   30.18    2.99
   2 -18  -4  299.29   11.87
  -2  18   4  313.08   11.88
   2 -18  -3  174.07    7.43
  -2  18   3  181.03    7.65
   2 -18  -2  636.89   23.17
  -2  18   2  652.88   22.68
   2 -18  -1    2.68    3.56
  -2  18   1   -0.67    2.89
   2 -18   0    7.42    3.80
  -2  18   0   11.19    3.26
   2 -18   1  552.36   20.34
  -2  18  -1  540.52   19.92
   2 -18   3  124.17    6.33
   2 -18   4  166.90    8.46
  -2  18  -4  166.43    7.22
   2 -18   5  142.98    7.39
  -2  18  -5  139.81    6.42
   2 -18   6  299.46   13.65
  -2  18  -6  150.06   10.37
   2 -18   7   20.95    4.86
  -2  18  -7   -2.75    2.42
   2 -18   8  278.41   13.63
  -2  18  -8  298.99   11.76
   2 -18   9   28.97    4.94
  -2  18  -9   25.73    3.94
   2 -18  10   29.73    5.13
  -2  18 -10   32.70    3.52
   2 -18  11  211.83   10.21
  -2  18 -11  213.49    9.81
   2 -18  12   67.06    5.80
  -2  18 -12   88.70    5.98
   2 -18  13  153.51    8.48
  -2  18 -13  176.59    8.27
   2 -18  14   43.58    5.78
  -2  18 -14   51.07    5.07
   2 -18  15    1.56    3.52
  -2  18 -15   -0.18    2.73
   2 -17 -19    1.97    3.33
  -2  17  19    3.72    3.46
   2 -17 -18  217.37    8.91
  -2  17  18  226.16   10.60
   2 -17 -17   15.58    3.37
  -2  17  17   20.85    3.50
   2 -17 -16  129.91    6.53
  -2  17  16  128.77    6.20
   2 -17 -15  281.26   10.83
  -2  17  15  327.57   12.77
   2 -17 -14   11.84    3.77
  -2  17  14   12.54    3.10
   2 -17 -13  153.05    8.13
  -2  17  13  139.94    6.22
   2 -17 -12   -0.66    2.69
  -2  17  12    2.41    2.91
   2 -17 -11    0.21    3.68
  -2  17  11    1.87    2.70
   2 -17 -10   30.47    3.65
  -2  17  10   26.33    2.76
   2 -17  -9   64.92    4.15
  -2  17   9   64.90    3.62
   2 -17  -8  137.29    6.54
  -2  17   8  148.40    5.97
   2 -17  -7  120.43    6.39
  -2  17   7  135.26    6.02
   2 -17  -6   68.79    4.36
  -2  17   6   67.53    3.71
   2 -17  -5   12.79    3.14
  -2  17   5   16.15    2.14
   2 -17  -4  252.13   10.80
  -2  17   4  232.08    9.14
   2 -17  -3  228.25    9.45
  -2  17   3  218.45    9.16
   2 -17  -2  387.03   13.62
  -2  17   2  397.41   14.09
   2 -17  -1   10.74    2.46
  -2  17   1   11.39    2.37
   2 -17   0    7.50    2.57
  -2  17   0   11.36    2.12
   2 -17   1   18.24    2.78
  -2  17  -1   20.23    2.38
  -2  17  -2   17.71    2.54
   2 -17   4  262.89   10.76
   2 -17   5   45.77    3.40
  -2  17  -5   54.16    3.45
   2 -17   6  196.45    7.86
  -2  17  -6  215.79    8.67
   2 -17   7   26.62    3.05
  -2  17  -7   -6.39    2.94
   2 -17   8  543.84   20.42
  -2  17  -8  199.15   13.60
   2 -17   9    8.80    2.67
  -2  17  -9   11.48    3.03
   2 -17  10  164.83    7.27
  -2  17 -10  177.20    8.40
   2 -17  11  106.03    5.37
  -2  17 -11  111.35    5.21
   2 -17  12   43.05    3.81
  -2  17 -12   39.71    3.37
   2 -17  13   56.50    4.33
  -2  17 -13   63.38    5.03
   2 -17  14    1.59    3.04
  -2  17 -14    2.19    3.46
   2 -17  15   15.06    3.33
  -2  17 -15   22.56    4.03
   2 -17  16   71.27    4.75
  -2  17 -16   86.52    5.77
   2 -17  17    2.26    3.88
  -2  17 -17    4.93    4.17
   2 -16 -22   31.15    3.87
   2 -16 -21  185.25    9.89
  -2  16  21  223.76   10.14
   2 -16 -20   -0.34    4.13
  -2  16  20    3.34    3.18
   2 -16 -19  495.47   17.70
  -2  16  19  532.31   22.54
   2 -16 -18  252.25   10.20
  -2  16  18  271.28   12.07
   2 -16 -17   69.03    4.97
  -2  16  17   62.55    4.66
   2 -16 -16  149.04    6.98
  -2  16  16  161.00    6.99
   2 -16 -15  166.77    7.98
  -2  16  15  150.53    6.59
   2 -16 -14  396.19   14.55
  -2  16  14  422.19   15.49
   2 -16 -13  503.94   18.17
  -2  16  13  515.94   17.39
   2 -16 -12    2.26    2.99
  -2  16  12   -0.39    1.82
   2 -16 -11  298.37   11.13
  -2  16  11  274.21   10.36
   2 -16 -10   61.15    4.20
  -2  16  10   49.49    3.41
   2 -16  -9  261.36    9.99
  -2  16   9  283.04   11.00
   2 -16  -8   92.06    5.70
  -2  16   8   93.01    4.74
   2 -16  -7  107.34    5.81
  -2  16   7  103.00    4.67
   2 -16  -6   81.78    4.44
  -2  16   6   75.05    3.79
   2 -16  -5  289.94   11.81
  -2  16   5  295.42   11.45
   2 -16  -4  210.22    8.62
  -2  16   4  216.07    8.48
   2 -16  -3   42.89    3.75
  -2  16   3   46.88    3.65
   2 -16  -2  120.62    6.85
  -2  16   2  122.47    5.72
   2 -16  -1  462.91   17.05
  -2  16   1  452.41   17.28
   2 -16   0  560.51   20.57
  -2  16   0  546.18   20.05
   2 -16   1  622.21   23.12
  -2  16  -1  638.31   22.97
   2 -16   2  174.08    7.85
  -2  16  -2  171.67    7.59
  -2  16  -3   52.40    3.97
   2 -16   5   39.69    3.53
  -2  16  -5   49.59    3.72
   2 -16   6   32.24    3.46
  -2  16  -6   36.91    2.71
   2 -16   7   21.72    3.69
  -2  16  -7   26.94    3.17
   2 -16   8   -1.88    2.85
  -2  16  -8   -7.58    2.77
   2 -16   9  159.76    7.65
  -2  16  -9  136.77    7.51
   2 -16  10  863.22   29.18
  -2  16 -10  865.73   30.04
   2 -16  11   93.72    4.95
  -2  16 -11   96.98    5.39
   2 -16  12  727.99   24.69
  -2  16 -12  742.90   25.30
   2 -16  13   46.39    4.77
  -2  16 -13   48.15    3.48
   2 -16  14  121.44    6.49
  -2  16 -14  145.72    7.28
   2 -16  15    4.32    4.22
  -2  16 -15    4.39    3.27
   2 -16  16    3.30    4.41
  -2  16 -16   -0.73    3.12
   2 -16  17   81.62    6.07
  -2  16 -17   81.64    5.71
   2 -16  18   61.26    5.61
  -2  16 -18   67.96    5.36
   2 -16  19   37.94    3.93
  -2  16 -19   36.41    3.77
   2 -16  20  273.25   11.08
  -2  16 -20  315.11   12.00
   2 -15 -24    6.03    3.27
   2 -15 -23    8.86    4.22
   2 -15 -22    6.65    2.89
   2 -15 -21   68.67    4.79
  -2  15  21   75.03    4.32
   2 -15 -20   78.91    5.41
  -2  15  20   88.07    4.34
   2 -15 -19 1163.77   40.58
  -2  15  19 1143.81   37.76
   2 -15 -18   26.72    3.85
  -2  15  18   32.76    2.62
   2 -15 -17  207.18    9.68
  -2  15  17  183.42    7.88
   2 -15 -16  304.66   11.19
  -2  15  16  322.83   12.00
   2 -15 -15    0.16    2.26
  -2  15  15    2.53    2.56
   2 -15 -14   71.45    3.99
  -2  15  14   74.08    4.12
   2 -15 -13    6.50    3.00
  -2  15  13    9.08    1.86
   2 -15 -12   19.03    2.24
  -2  15  12   18.29    2.28
   2 -15 -11  265.51   10.33
  -2  15  11  262.06   10.56
   2 -15 -10   17.10    2.34
  -2  15  10   18.21    2.62
   2 -15  -9  563.29   20.03
  -2  15   9  558.77   19.32
   2 -15  -8    7.38    2.73
  -2  15   8    7.77    2.34
   2 -15  -7  945.21   32.15
  -2  15   7  965.08   31.85
   2 -15  -6   40.61    3.20
  -2  15   6   44.60    2.61
   2 -15  -5   70.31    4.60
  -2  15   5   68.93    3.84
   2 -15  -4  188.72    7.95
  -2  15   4  191.77    7.50
   2 -15  -3   43.05    2.97
  -2  15   3   42.47    2.65
   2 -15  -2   35.35    2.97
  -2  15   2   38.33    2.76
   2 -15  -1  148.98    7.17
  -2  15   1  155.00    6.59
   2 -15   0   22.75    2.84
  -2  15   0   20.32    2.57
   2 -15   1  410.10   16.16
  -2  15  -1  394.40   15.41
   2 -15   2  174.55    7.64
  -2  15  -2  184.19    7.77
   2 -15   3  809.48   28.27
  -2  15  -3  808.44   27.59
   2 -15   5    9.06    2.97
   2 -15   6   71.17    4.08
  -2  15  -6   66.62    4.65
   2 -15   7   58.38    4.03
  -2  15  -7   55.53    3.50
   2 -15   8  250.87   10.35
  -2  15  -8  156.76   10.34
   2 -15   9    2.07    2.72
  -2  15  -9   -6.91    2.54
   2 -15  10    8.02    2.30
  -2  15 -10    9.99    2.00
   2 -15  11   23.74    2.73
  -2  15 -11   24.76    3.22
   2 -15  12    0.03    3.00
  -2  15 -12   -1.47    1.87
   2 -15  13  169.45    8.49
  -2  15 -13  171.98    7.46
   2 -15  14  147.58    8.76
  -2  15 -14  141.40    6.93
   2 -15  15    7.83    3.66
  -2  15 -15    9.49    2.99
   2 -15  16   48.34    4.64
  -2  15 -16   63.23    4.69
   2 -15  17   54.60    5.18
  -2  15 -17   64.32    5.43
   2 -15  18   57.89    5.32
  -2  15 -18   73.22    5.56
   2 -15  19  215.54   11.32
  -2  15 -19  234.37    9.16
   2 -15  20   64.20    6.77
  -2  15 -20   85.72    4.76
   2 -15  21   96.45    7.50
  -2  15 -21  108.14    6.47
   2 -15  22   49.34    5.94
  -2  15 -22   66.78    5.37
   2 -14 -26   28.85    4.36
   2 -14 -25    2.35    4.25
   2 -14 -24   26.85    3.40
   2 -14 -23   25.01    4.12
   2 -14 -22   79.00    5.28
   2 -14 -21   24.24    3.07
  -2  14  21   22.45    3.07
   2 -14 -20  273.25   10.36
  -2  14  20  287.99   11.17
   2 -14 -19   69.80    4.72
  -2  14  19   74.23    4.70
   2 -14 -18    1.46    3.20
  -2  14  18    1.30    2.47
   2 -14 -17    8.65    3.04
  -2  14  17    9.67    2.54
   2 -14 -16    5.42    2.08
  -2  14  16    7.50    1.73
   2 -14 -15    4.28    2.04
  -2  14  15    5.22    2.40
   2 -14 -14    8.58    2.69
  -2  14  14    9.34    2.49
   2 -14 -13  138.98    5.85
  -2  14  13  138.70    5.47
   2 -14 -12  340.66   13.56
  -2  14  12  330.71   11.68
   2 -14 -11  268.44   10.06
  -2  14  11  255.84   10.14
   2 -14 -10  490.35   18.25
  -2  14  10  456.22   15.69
   2 -14  -9  671.67   24.07
  -2  14   9  661.97   23.33
   2 -14  -8   59.22    3.78
  -2  14   8   58.33    3.05
   2 -14  -7  276.41   11.17
  -2  14   7  276.20   10.86
   2 -14  -6  251.47   10.86
  -2  14   6  262.06    9.78
   2 -14  -5    1.84    1.62
  -2  14   5    0.32    1.98
   2 -14  -4   87.44    4.52
  -2  14   4   88.99    4.55
   2 -14  -3   52.41    3.36
  -2  14   3   44.49    2.90
   2 -14  -2 1554.92   52.96
  -2  14   2 1566.40   52.47
   2 -14  -1  207.74    9.04
  -2  14   1  214.78    8.66
   2 -14   0  362.79   13.68
  -2  14   0  333.36   12.18
   2 -14   1  333.50   13.35
  -2  14  -1  344.08   13.88
   2 -14   2  428.71   16.25
  -2  14  -2  425.99   15.45
   2 -14   3   54.50    3.65
  -2  14  -3   49.14    2.96
  -2  14  -4   13.61    1.91
   2 -14   6   31.52    3.18
   2 -14   7   22.31    2.54
  -2  14  -7   22.71    2.34
   2 -14   8  462.40   16.74
  -2  14  -8  500.05   19.41
   2 -14   9  165.79    7.60
  -2  14  -9   11.98    3.85
   2 -14  10  574.28   20.71
  -2  14 -10   16.64    4.25
   2 -14  11    3.18    2.61
  -2  14 -11    6.98    2.47
   2 -14  12  512.88   21.53
  -2  14 -12  525.80   19.49
   2 -14  13    3.71    2.88
  -2  14 -13    2.37    1.68
   2 -14  14    7.14    2.22
  -2  14 -14    7.54    2.65
   2 -14  15   38.27    3.52
  -2  14 -15   41.96    4.00
   2 -14  16   20.64    3.36
  -2  14 -16   19.02    3.39
   2 -14  17   18.21    3.98
  -2  14 -17   17.06    3.39
   2 -14  18   24.23    4.18
  -2  14 -18   22.91    3.52
   2 -14  19   10.16    4.12
  -2  14 -19   11.07    3.28
   2 -14  20  110.21    7.06
  -2  14 -20  111.09    6.22
   2 -14  21    7.74    4.51
  -2  14 -21    5.47    3.43
   2 -14  22  221.27   10.20
  -2  14 -22  237.74   10.39
   2 -14  23   -3.19    3.59
  -2  14 -23    2.69    3.00
   2 -14  24   26.70    3.98
  -2  14 -24   33.68    5.71
   2 -13 -27    1.66    4.12
   2 -13 -26   47.88    4.04
   2 -13 -25   14.79    4.07
   2 -13 -24   24.16    3.43
   2 -13 -23    7.05    3.55
   2 -13 -22   68.90    4.05
   2 -13 -21   16.51    2.51
   2 -13 -20  525.35   18.44
  -2  13  20  562.04   21.09
   2 -13 -19  131.08    5.91
  -2  13  19  138.29    6.32
   2 -13 -18  370.88   14.03
  -2  13  18  338.68   13.55
   2 -13 -17  360.93   13.16
  -2  13  17  360.33   13.89
   2 -13 -16  224.91    8.55
  -2  13  16  220.96    9.94
   2 -13 -15  181.45    7.32
  -2  13  15  184.75    7.15
   2 -13 -14   -0.54    2.45
  -2  13  14    1.77    1.47
   2 -13 -13   91.32    4.62
  -2  13  13   90.59    4.69
   2 -13 -12   40.50    3.23
  -2  13  12   38.05    2.51
   2 -13 -11    2.39    2.38
  -2  13  11    4.54    1.97
   2 -13 -10  264.12   10.03
  -2  13  10  252.76    8.92
   2 -13  -9    3.39    1.57
  -2  13   9    3.04    1.85
   2 -13  -8  609.84   21.95
  -2  13   8  596.61   19.95
   2 -13  -7  134.38    6.43
  -2  13   7  132.45    5.10
   2 -13  -6   66.83    3.50
  -2  13   6   72.61    3.98
   2 -13  -5  199.31    7.86
  -2  13   5  223.52    8.16
   2 -13  -4   16.11    2.39
  -2  13   4   17.78    2.07
   2 -13  -3  158.14    6.55
  -2  13   3  165.57    6.84
   2 -13  -2  203.56    8.19
  -2  13   2  210.56    7.95
   2 -13  -1    3.00    1.95
  -2  13   1    2.65    1.69
   2 -13   0   76.84    4.13
  -2  13   0   74.93    3.92
   2 -13   1    2.71    1.90
  -2  13  -1    4.52    1.80
   2 -13   2  325.86   12.92
  -2  13  -2  322.52   11.65
   2 -13   3  651.12   24.76
  -2  13  -3  637.65   22.38
   2 -13   4  133.95    6.07
  -2  13  -4  120.85    5.89
  -2  13  -5  245.14   10.99
   2 -13   7   64.77    3.52
   2 -13   8  722.89   25.80
  -2  13  -8  722.00   27.62
   2 -13   9  489.51   18.18
  -2  13  -9  502.31   18.70
   2 -13  10  129.71    6.11
  -2  13 -10   -1.93    1.51
   2 -13  11   69.51    4.29
  -2  13 -11   16.75    3.01
   2 -13  12    1.94    1.70
  -2  13 -12    4.55    1.74
   2 -13  13  392.35   16.11
  -2  13 -13  367.03   14.42
   2 -13  14   12.15    2.82
  -2  13 -14   15.83    2.73
   2 -13  15   33.42    2.87
  -2  13 -15   34.55    3.23
   2 -13  16  113.73    5.43
  -2  13 -16  121.38    5.63
   2 -13  17    4.98    3.15
  -2  13 -17    9.49    2.13
   2 -13  18  468.22   18.52
  -2  13 -18  507.83   17.66
   2 -13  19  383.33   16.44
  -2  13 -19  417.11   17.59
   2 -13  20  119.56    7.46
  -2  13 -20  132.89    6.91
   2 -13  21  124.25    7.79
  -2  13 -21  141.79    6.40
   2 -13  22  129.84    7.59
  -2  13 -22  143.43    7.94
   2 -13  23    6.13    4.52
  -2  13 -23   -0.57    2.73
   2 -13  24   15.30    3.63
  -2  13 -24   16.26    4.09
  -2  13 -25    2.59    3.34
   2 -12 -28  187.27    8.92
   2 -12 -27  393.56   16.22
   2 -12 -26   50.24    3.91
   2 -12 -25  105.49    5.86
   2 -12 -24   69.03    4.69
   2 -12 -23  349.41   13.11
   2 -12 -22  106.99    5.13
   2 -12 -21   60.25    4.08
   2 -12 -20   15.44    2.98
  -2  12  20   14.00    2.55
   2 -12 -19   62.16    3.96
  -2  12  19   62.04    3.69
   2 -12 -18  142.94    6.22
  -2  12  18  141.36    5.96
   2 -12 -17   50.59    3.48
  -2  12  17   41.18    3.08
   2 -12 -16  463.32   17.06
  -2  12  16  503.19   18.93
   2 -12 -15  589.71   20.31
  -2  12  15  558.56   19.01
   2 -12 -14  218.44    9.26
  -2  12  14  220.44    8.68
   2 -12 -13  309.39   12.25
  -2  12  13  309.71   11.17
   2 -12 -12    1.30    2.07
  -2  12  12    2.79    1.68
   2 -12 -11  602.30   22.53
  -2  12  11  548.18   20.02
   2 -12 -10  939.39   34.01
  -2  12  10  956.88   32.58
   2 -12  -9  546.46   22.32
  -2  12   9  573.03   19.84
   2 -12  -8  639.09   22.50
  -2  12   8  657.76   23.39
   2 -12  -7   80.42    4.31
  -2  12   7   73.55    3.49
   2 -12  -6  292.20   12.11
  -2  12   6  295.41   11.71
   2 -12  -5  334.75   13.79
  -2  12   5  347.47   12.78
   2 -12  -4  107.87    5.09
  -2  12   4  115.89    5.26
   2 -12  -3 1075.70   37.61
  -2  12   3 1103.05   37.84
   2 -12  -2  184.17    8.05
  -2  12   2  181.91    7.68
   2 -12  -1 1596.75   53.89
  -2  12   1 1444.79   48.71
   2 -12   0   94.25    4.49
  -2  12   0   93.89    3.90
   2 -12   1 1550.59   51.37
  -2  12  -1 1579.43   55.00
   2 -12   2  428.27   16.50
  -2  12  -2  406.46   14.25
   2 -12   3   30.79    2.48
  -2  12  -3   31.20    2.63
   2 -12   4 1214.36   41.30
  -2  12  -4 1278.49   42.49
   2 -12   5    8.22    1.77
  -2  12  -5   11.66    1.41
  -2  12  -6  275.41   11.71
   2 -12   8   92.10    4.44
  -2  12  -8  108.61    5.65
   2 -12   9 1779.87   61.77
  -2  12  -9 1794.25   61.34
   2 -12  10   16.87    1.89
  -2  12 -10   10.55    2.16
   2 -12  11  898.68   33.38
  -2  12 -11   -8.46    2.55
   2 -12  12    1.33    1.66
  -2  12 -12    3.00    2.12
   2 -12  13  422.87   16.12
  -2  12 -13  455.21   16.99
   2 -12  14   17.06    2.80
  -2  12 -14   17.86    2.25
   2 -12  15   60.42    3.72
  -2  12 -15   70.24    4.26
   2 -12  16   42.52    3.53
  -2  12 -16   40.86    3.56
   2 -12  17    1.09    2.87
  -2  12 -17    5.05    2.69
   2 -12  18   11.17    3.19
  -2  12 -18    8.50    3.01
   2 -12  19  285.16   13.45
  -2  12 -19  315.64   12.61
   2 -12  20   67.13    5.69
  -2  12 -20   71.77    4.86
   2 -12  21  351.91   16.33
  -2  12 -21  340.20   14.08
   2 -12  22  136.58    8.60
  -2  12 -22  150.32    7.03
   2 -12  23  236.99   12.17
  -2  12 -23  249.06   11.42
  -2  12 -24   67.22    4.27
  -2  12 -25    0.22    2.59
   2 -11 -30  136.79    7.51
   2 -11 -29  260.85   11.15
   2 -11 -28   11.65    2.97
   2 -11 -27  156.31    7.26
   2 -11 -26  105.41    6.09
   2 -11 -25  213.08    8.56
   2 -11 -24  340.74   13.41
   2 -11 -23  316.43   11.35
   2 -11 -22  112.21    5.34
   2 -11 -21   16.56    2.70
   2 -11 -20    0.86    1.68
   2 -11 -19   47.11    3.29
  -2  11  19   50.18    3.08
   2 -11 -18  516.50   18.60
  -2  11  18  528.04   19.87
   2 -11 -17  138.75    6.69
  -2  11  17  141.74    5.95
   2 -11 -16    3.45    2.19
  -2  11  16   10.39    1.99
   2 -11 -15  550.28   19.20
  -2  11  15  553.23   20.42
   2 -11 -14   22.77    2.35
  -2  11  14   20.68    2.16
   2 -11 -13   57.21    3.19
  -2  11  13   63.36    3.03
   2 -11 -12  145.62    6.56
  -2  11  12  134.67    5.62
   2 -11 -11   30.98    2.54
  -2  11  11   32.98    2.45
   2 -11 -10   26.69    2.25
  -2  11  10   34.82    2.62
   2 -11  -9   70.80    3.84
  -2  11   9   72.40    3.53
   2 -11  -8  105.09    4.89
  -2  11   8  105.40    4.89
   2 -11  -7   50.44    2.62
  -2  11   7   52.48    2.90
   2 -11  -6   35.80    2.62
  -2  11   6   38.62    2.70
   2 -11  -5  117.53    5.42
  -2  11   5  127.61    5.29
   2 -11  -4   20.17    1.70
  -2  11   4   26.01    2.02
   2 -11  -3  629.19   22.32
  -2  11   3  611.52   20.76
   2 -11  -2  777.70   26.98
  -2  11   2  751.81   26.53
   2 -11  -1  847.39   28.08
  -2  11   1  853.35   29.00
   2 -11   0   28.88    2.23
  -2  11   0   30.85    2.50
   2 -11   1 3010.51   95.24
  -2  11  -1 3023.47   99.53
   2 -11   2 1836.85   59.37
  -2  11  -2 1864.46   61.63
   2 -11   3  884.15   30.76
  -2  11  -3  916.17   30.89
   2 -11   4  223.24    9.13
  -2  11  -4  224.82    9.21
   2 -11   5  811.12   29.15
  -2  11  -5  802.14   27.66
   2 -11   6   19.54    1.92
  -2  11  -6   17.17    2.16
   2 -11   8 1362.79   45.54
   2 -11   9 1509.12   50.83
  -2  11  -9 1537.68   52.68
   2 -11  10   30.55    2.15
   2 -11  11 1399.52   48.40
  -2  11 -11  146.15   13.99
   2 -11  12  227.88    9.12
  -2  11 -12   -2.38    1.64
   2 -11  13  442.56   17.98
   2 -11  14 1183.75   40.31
  -2  11 -14 1205.00   45.83
   2 -11  15  167.58    7.30
  -2  11 -15  174.49    6.89
   2 -11  16  218.31   10.25
  -2  11 -16  229.00   10.24
   2 -11  17  210.36    8.52
  -2  11 -17  214.49    9.86
   2 -11  18  301.65   11.48
  -2  11 -18  309.23   12.62
   2 -11  19  314.45   12.12
  -2  11 -19  342.13   15.35
   2 -11  20  278.54   11.20
  -2  11 -20  275.98   11.01
   2 -11  21  275.48   10.84
  -2  11 -21  268.26   11.17
   2 -11  22   39.33    3.33
  -2  11 -22   48.44    4.17
  -2  11 -23   21.93    2.65
  -2  11 -24  422.31   15.35
  -2  11 -25   15.24    3.71
  -2  11 -26   11.64    3.80
  -2  11 -27    9.31    3.02
  -2  11 -28   30.00    3.87
   2 -10 -31   59.45    5.94
   2 -10 -30   59.57    5.60
   2 -10 -29   11.00    3.87
   2 -10 -28    0.66    2.39
   2 -10 -27   21.06    2.83
   2 -10 -26  271.66   10.94
   2 -10 -25   50.21    4.00
   2 -10 -24    8.18    2.12
   2 -10 -23  306.48   11.23
   2 -10 -22  380.36   13.70
   2 -10 -21  172.21    6.80
   2 -10 -20 1333.12   43.91
   2 -10 -19  258.56   10.96
   2 -10 -18    1.54    1.90
  -2  10  18    1.33    1.21
   2 -10 -17  175.38    7.55
  -2  10  17  192.48    8.28
   2 -10 -16 1055.26   36.89
  -2  10  16 1085.50   39.43
   2 -10 -15  213.11    8.97
  -2  10  15  244.05   10.07
   2 -10 -14  158.11    7.43
  -2  10  14  166.02    6.21
   2 -10 -13  182.78    7.65
  -2  10  13  165.05    6.22
   2 -10 -12  366.78   12.48
  -2  10  12  366.18   13.97
   2 -10 -11   66.66    3.24
  -2  10  11   56.65    3.05
   2 -10 -10  445.35   15.70
  -2  10  10  417.70   14.97
   2 -10  -9    2.23    1.55
  -2  10   9    2.46    1.13
   2 -10  -8  917.41   31.97
  -2  10   8  903.89   30.06
   2 -10  -7  245.07   10.00
  -2  10   7  235.59    8.16
   2 -10  -6  479.00   16.28
  -2  10   6  542.77   19.42
   2 -10  -5  700.41   24.01
  -2  10   5  675.19   22.38
   2 -10  -4  417.26   14.93
  -2  10   4  406.02   13.79
   2 -10  -3  246.49    8.85
  -2  10   3  252.38    9.29
   2 -10  -2 1070.90   36.41
  -2  10   2 1075.89   36.05
   2 -10  -1    4.96    1.60
  -2  10   1    4.02    1.50
   2 -10   0  328.75   11.74
  -2  10   0  311.54   12.39
   2 -10   1   78.61    4.12
  -2  10  -1   78.36    3.51
   2 -10   2  225.15    8.66
  -2  10  -2  226.32    8.81
   2 -10   3 2134.77   68.18
  -2  10  -3 2238.05   73.69
   2 -10   4   17.68    2.05
  -2  10  -4   18.07    2.20
   2 -10   5 2678.13   86.27
  -2  10  -5 2464.26   77.79
   2 -10   6    4.33    1.57
  -2  10  -6    1.28    1.59
   2 -10   9  105.76    4.97
   2 -10  10   -0.17    1.83
  -2  10 -10    4.04    1.93
   2 -10  11   80.04    3.93
   2 -10  12  497.77   18.99
   2 -10  13  338.01   13.52
  -2  10 -13   42.06    5.31
   2 -10  14  332.04   13.52
  -2  10 -14  325.06   13.95
   2 -10  15  691.55   23.92
  -2  10 -15  750.61   28.90
   2 -10  16   36.32    3.19
  -2  10 -16   37.72    3.09
   2 -10  17  668.12   25.22
  -2  10 -17  687.26   26.59
   2 -10  18  178.43    8.17
  -2  10 -18  188.10    9.20
   2 -10  19  104.68    5.57
  -2  10 -19   99.56    5.63
   2 -10  20   80.70    4.87
  -2  10 -20   88.35    4.40
   2 -10  21    2.53    3.06
  -2  10 -21    2.36    2.40
  -2  10 -22   36.43    3.12
  -2  10 -23  103.94    5.49
  -2  10 -24    5.20    2.94
  -2  10 -25   70.14    4.30
  -2  10 -26   46.67    3.67
  -2  10 -27   26.09    4.15
  -2  10 -28  103.07    6.05
  -2  10 -29    5.69    4.04
   2  -9 -32   51.64    5.21
   2  -9 -31    5.62    3.82
   2  -9 -30    5.18    3.57
   2  -9 -29   29.78    4.07
   2  -9 -28    3.92    3.13
   2  -9 -27    9.26    3.17
   2  -9 -26  270.96   11.12
   2  -9 -25   25.60    3.16
   2  -9 -24   87.18    4.61
   2  -9 -23  854.51   27.65
   2  -9 -22  371.67   13.46
   2  -9 -21  351.21   12.30
   2  -9 -20    1.36    1.53
   2  -9 -19  184.65    8.03
   2  -9 -18    5.58    1.47
  -2   9  18    8.35    1.38
   2  -9 -17   71.32    3.19
  -2   9  17   74.84    3.97
   2  -9 -16  151.64    6.29
  -2   9  16  153.10    6.17
   2  -9 -15   78.35    3.99
  -2   9  15   87.90    4.59
   2  -9 -14 1001.97   34.96
  -2   9  14 1036.32   36.22
   2  -9 -13    2.94    1.20
  -2   9  13    2.06    1.37
   2  -9 -12   99.97    4.77
  -2   9  12   92.94    4.01
   2  -9 -11    1.76    1.54
  -2   9  11    1.41    1.34
   2  -9 -10    1.19    1.08
  -2   9  10   -0.46    1.39
   2  -9  -9  113.28    5.19
  -2   9   9  113.42    4.59
   2  -9  -8   88.87    3.82
  -2   9   8   87.65    3.94
   2  -9  -7  319.33   11.85
  -2   9   7  299.36   10.77
   2  -9  -6   65.10    3.12
  -2   9   6   63.24    3.25
   2  -9  -5  277.26    9.92
  -2   9   5  248.11    8.46
   2  -9  -4  231.02    8.91
  -2   9   4  228.56    8.17
   2  -9  -3  566.72   19.29
  -2   9   3  594.68   20.72
   2  -9  -2   83.75    3.90
  -2   9   2   74.41    3.28
   2  -9  -1    8.80    1.10
  -2   9   1    9.17    1.24
   2  -9   0  754.19   25.71
  -2   9   0  755.08   26.78
   2  -9   1   50.29    2.86
  -2   9  -1   55.58    2.65
   2  -9   2  483.88   16.60
  -2   9  -2  491.50   17.71
   2  -9   3 1253.61   40.53
  -2   9  -3 1290.19   43.25
   2  -9   4  178.07    6.89
  -2   9  -4  183.37    7.99
   2  -9   5  115.83    5.22
  -2   9  -5  111.41    5.51
   2  -9   6   24.81    2.31
  -2   9  -6   22.31    2.05
  -2   9  -7 1181.52   40.06
  -2   9  -8   42.81    2.78
   2  -9  10  518.01   18.83
   2  -9  11   54.33    3.01
   2  -9  12  985.63   32.78
   2  -9  13 1449.61   48.98
  -2   9 -13   -3.78    1.61
   2  -9  14  492.88   18.42
   2  -9  15  502.18   18.27
  -2   9 -15  516.02   20.23
   2  -9  16  219.11    8.15
  -2   9 -16  225.18    9.62
   2  -9  17  304.94   13.03
  -2   9 -17  284.06   12.69
   2  -9  18  144.10    7.20
  -2   9 -18  139.08    7.47
   2  -9  19  442.94   16.72
  -2   9 -19  424.87   15.93
   2  -9  20   52.10    3.65
  -2   9 -20   53.42    3.79
  -2   9 -21   28.79    3.10
  -2   9 -22   98.13    5.40
  -2   9 -23   14.47    2.36
  -2   9 -24  325.00   12.34
  -2   9 -25  148.25    7.78
  -2   9 -26  104.79    6.28
  -2   9 -27   65.11    4.70
  -2   9 -28   29.57    3.83
  -2   9 -29  264.82   10.38
   2  -8 -32  271.95   13.64
   2  -8 -31   16.36    3.97
   2  -8 -30  179.19    8.19
   2  -8 -29   61.04    3.94
   2  -8 -28   98.46    4.94
   2  -8 -27  168.82    7.10
   2  -8 -26    4.90    2.50
   2  -8 -25   21.39    2.84
   2  -8 -24   13.83    1.92
   2  -8 -23  592.58   20.05
   2  -8 -22  313.42   11.37
   2  -8 -21   74.38    3.76
   2  -8 -20  340.74   12.92
   2  -8 -19  311.12   12.04
   2  -8 -18   28.11    2.01
   2  -8 -17  216.69    7.97
  -2   8  17  221.10    8.57
   2  -8 -16   22.30    1.85
  -2   8  16   19.50    1.88
   2  -8 -15  735.97   25.50
  -2   8  15  723.01   26.89
   2  -8 -14 1116.13   37.12
  -2   8  14 1121.58   38.18
   2  -8 -13 1353.97   44.85
  -2   8  13 1365.99   44.90
   2  -8 -12  110.65    4.43
  -2   8  12  112.47    4.87
   2  -8 -11  117.93    4.90
  -2   8  11  117.82    4.87
   2  -8 -10  598.22   20.17
  -2   8  10  591.70   19.55
   2  -8  -9    6.05    1.45
  -2   8   9    6.27    1.42
   2  -8  -8 1519.14   51.15
  -2   8   8 1435.23   46.79
   2  -8  -7  551.09   20.53
  -2   8   7  531.35   17.69
   2  -8  -6 1251.49   41.27
  -2   8   6 1208.84   41.14
   2  -8  -5 2345.71   74.09
  -2   8   5 2395.56   75.42
   2  -8  -4  880.79   28.43
  -2   8   4  830.72   26.91
   2  -8  -3 2236.22   73.01
  -2   8   3 2074.96   66.60
   2  -8  -2    5.26    1.52
  -2   8   2    5.54    1.27
   2  -8  -1 1305.15   42.54
  -2   8   1 1346.04   45.14
   2  -8   0  250.32    9.27
  -2   8   0  258.88    9.99
   2  -8   1  504.90   17.05
  -2   8  -1  542.38   19.14
   2  -8   2    6.79    1.01
  -2   8  -2    8.82    1.38
   2  -8   3  299.13   11.12
  -2   8  -3  310.46   11.36
   2  -8   4 3875.97  121.48
  -2   8  -4 3710.98  116.32
   2  -8   5  628.57   22.08
  -2   8  -5  590.99   21.18
   2  -8   6 3387.81  106.52
  -2   8  -6 3512.43  114.60
   2  -8   7  575.35   20.30
  -2   8  -7  540.66   19.36
   2  -8   8  276.67   10.10
  -2   8  -8  268.22   11.58
  -2   8  -9 1376.08   48.03
   2  -8  11   90.85    4.11
  -2   8 -11  101.39    5.54
   2  -8  12   95.07    4.80
   2  -8  13   19.27    2.26
  -2   8 -13   -4.27    1.75
   2  -8  14  615.03   21.15
  -2   8 -14   -3.78    1.41
   2  -8  15   18.55    2.15
   2  -8  16 1334.88   46.46
  -2   8 -16 1298.15   45.53
   2  -8  17  100.75    4.72
  -2   8 -17   98.23    4.99
   2  -8  18  970.69   33.77
  -2   8 -18 1003.29   39.46
   2  -8  19   19.86    2.32
  -2   8 -19   19.98    2.67
  -2   8 -20    5.15    2.21
  -2   8 -21  325.02   14.26
  -2   8 -22   37.93    3.73
  -2   8 -23   75.92    4.66
  -2   8 -24    9.51    2.20
  -2   8 -25   35.47    2.85
  -2   8 -26   26.95    2.68
  -2   8 -27    1.42    2.27
  -2   8 -28  225.90    9.04
  -2   8 -29   28.20    3.16
  -2   8 -30   10.68    3.95
   2  -7 -33    9.06    4.01
   2  -7 -32    3.06    3.89
   2  -7 -31   13.43    2.89
   2  -7 -30   90.74    5.03
   2  -7 -29   38.45    3.81
   2  -7 -28   10.83    2.79
   2  -7 -27    2.93    2.41
   2  -7 -26  165.79    7.20
   2  -7 -25 1412.82   45.25
   2  -7 -24  486.09   17.09
   2  -7 -23  978.16   32.20
   2  -7 -22    2.78    1.43
   2  -7 -21   11.90    2.07
   2  -7 -20  151.51    6.35
   2  -7 -19    3.81    1.66
   2  -7 -18    2.51    1.45
   2  -7 -17  579.83   20.08
   2  -7 -16  220.43    8.35
  -2   7  16  236.90    9.91
   2  -7 -15 1350.04   43.72
  -2   7  15 1395.83   46.32
   2  -7 -14  134.59    5.44
  -2   7  14  127.21    5.98
   2  -7 -13 1935.27   62.98
  -2   7  13 1935.52   62.77
   2  -7 -12   11.00    1.51
  -2   7  12   10.22    1.04
   2  -7 -11 1145.96   38.35
  -2   7  11 1083.35   35.19
   2  -7 -10   91.83    3.98
  -2   7  10   82.26    3.53
   2  -7  -9   25.08    1.87
  -2   7   9   23.41    1.64
   2  -7  -8  527.88   18.46
  -2   7   8  541.25   19.59
   2  -7  -7   20.27    1.41
  -2   7   7   21.90    1.81
   2  -7  -6 1225.20   42.20
  -2   7   6 1167.84   38.78
   2  -7  -5 6720.02  207.49
  -2   7   5 6947.26  216.68
   2  -7  -4   47.52    2.76
  -2   7   4   49.39    2.40
   2  -7  -3 4739.83  150.81
  -2   7   3 4595.11  144.93
   2  -7  -2   83.50    3.38
  -2   7   2   87.98    3.55
   2  -7  -1  632.01   22.09
  -2   7   1  586.68   20.18
   2  -7   0   30.80    1.69
  -2   7   0   30.59    1.77
   2  -7   1  287.24   10.73
  -2   7  -1  258.33    9.71
   2  -7   2 1049.83   35.48
  -2   7  -2 1072.38   37.05
   2  -7   3  202.12    7.64
  -2   7  -3  210.55    8.55
   2  -7   4  652.79   21.89
  -2   7  -4  624.75   20.65
   2  -7   5 1476.91   48.33
  -2   7  -5 1478.15   51.44
   2  -7   6    2.73    1.33
  -2   7  -6    2.04    1.28
   2  -7   7 1102.17   36.23
  -2   7  -7 1168.35   43.19
   2  -7   8 1193.49   40.01
  -2   7  -8 1117.72   37.55
  -2   7  -9   83.49    4.14
   2  -7  11  421.56   15.04
   2  -7  12  126.31    5.61
  -2   7 -12  125.13    6.29
   2  -7  13 1392.50   46.62
   2  -7  14  103.95    5.16
  -2   7 -14   -7.10    1.91
   2  -7  15 1063.48   35.23
   2  -7  16   95.46    4.87
   2  -7  17   19.71    2.56
  -2   7 -17   20.84    2.44
   2  -7  18    0.50    2.25
  -2   7 -18    0.25    1.44
  -2   7 -19   90.32    4.89
  -2   7 -20   79.21    3.94
  -2   7 -21  484.80   18.69
  -2   7 -22  118.11    6.11
  -2   7 -23  552.76   21.16
  -2   7 -24  100.56    5.22
  -2   7 -25  345.31   12.97
  -2   7 -26   42.47    3.52
  -2   7 -27  319.01   12.64
  -2   7 -28   31.48    3.61
  -2   7 -29    2.30    3.17
  -2   7 -30   27.99    3.12
  -2   7 -31   12.38    3.07
   2  -6 -34    1.53    2.33
   2  -6 -33  109.33    6.55
   2  -6 -32  135.77    6.22
   2  -6 -31  119.13    6.13
   2  -6 -30   18.98    3.44
   2  -6 -29  108.42    5.87
   2  -6 -28  127.71    5.60
   2  -6 -27   76.19    4.24
   2  -6 -26   25.25    2.34
   2  -6 -25  675.63   23.23
   2  -6 -24  159.26    6.79
   2  -6 -23   35.74    2.76
   2  -6 -22  621.87   22.80
   2  -6 -21   84.84    3.83
   2  -6 -20  238.68    8.57
   2  -6 -19    0.66    1.57
   2  -6 -18  161.90    6.58
   2  -6 -17  398.59   14.58
   2  -6 -16    4.13    0.94
   2  -6 -15 1689.46   54.35
   2  -6 -14  256.35    9.29
  -2   6  14  241.48    8.63
   2  -6 -13 1273.96   41.43
  -2   6  13 1134.51   39.35
   2  -6 -12  553.55   19.77
  -2   6  12  559.89   19.89
   2  -6 -11 3779.49  118.01
  -2   6  11 3662.12  115.45
   2  -6 -10  701.92   22.95
  -2   6  10  711.30   22.75
   2  -6  -9  341.03   12.02
  -2   6   9  336.93   11.34
   2  -6  -8   42.14    2.32
  -2   6   8   44.98    2.05
   2  -6  -7 3187.37  101.34
  -2   6   7 3303.47  103.15
   2  -6  -6 2088.82   66.26
  -2   6   6 2231.47   72.92
   2  -6  -5 2541.49   80.40
  -2   6   5 2682.60   86.97
   2  -6  -4 2168.93   68.66
  -2   6   4 2179.91   68.69
   2  -6  -3 1004.89   34.65
  -2   6   3  970.09   31.89
   2  -6  -2 2424.82   77.80
  -2   6   2 2423.81   75.87
   2  -6  -1   94.05    3.70
  -2   6   1   86.23    3.65
   2  -6   0  842.77   27.88
  -2   6   0  886.71   30.23
   2  -6   1 3045.37   96.03
  -2   6  -1 3120.39  102.59
   2  -6   2  442.06   15.32
  -2   6  -2  427.54   15.25
   2  -6   3 4339.26  135.21
  -2   6  -3 4647.10  150.24
   2  -6   4 1572.17   52.27
  -2   6  -4 1547.97   49.55
   2  -6   5 1278.63   42.12
  -2   6  -5 1393.08   51.49
   2  -6   6 3975.41  123.34
  -2   6  -6 4114.92  131.73
   2  -6   7 2906.47   91.23
  -2   6  -7 2904.37   94.07
   2  -6   8 3115.37   99.75
  -2   6  -8 3099.63  106.01
   2  -6   9   26.68    1.52
  -2   6  -9   30.07    2.29
  -2   6 -10   42.66    2.80
   2  -6  12  235.26    8.96
   2  -6  13    4.82    1.71
   2  -6  14  282.77   10.60
   2  -6  15 1167.74   39.96
   2  -6  16 4468.08  144.50
  -2   6 -18  880.61   32.46
  -2   6 -19    1.74    1.97
  -2   6 -20    3.21    1.92
  -2   6 -21   12.02    2.21
  -2   6 -22    4.81    2.15
  -2   6 -23  226.29   10.24
  -2   6 -24   45.22    3.90
  -2   6 -25    1.55    2.44
  -2   6 -26  464.79   16.77
  -2   6 -27   12.33    3.03
  -2   6 -28  278.29   10.38
  -2   6 -29    8.74    3.33
  -2   6 -30   38.92    4.22
  -2   6 -31   16.56    2.90
   2  -5 -34  251.16    7.88
   2  -5 -33   35.29    3.10
   2  -5 -32   87.23    5.74
   2  -5 -31   79.73    5.79
   2  -5 -30   19.77    2.68
   2  -5 -29    9.22    2.92
   2  -5 -28  151.15    6.94
   2  -5 -27  237.98    9.05
   2  -5 -26  652.77   21.84
   2  -5 -25    2.13    1.36
   2  -5 -24 2510.81   80.47
   2  -5 -23   99.48    4.33
   2  -5 -22  431.66   15.51
   2  -5 -21  641.42   20.98
   2  -5 -20    0.91    1.17
   2  -5 -19   91.27    4.17
   2  -5 -18   31.13    2.25
   2  -5 -17  780.96   27.00
   2  -5 -16  517.08   17.12
   2  -5 -15  256.06    8.91
   2  -5 -14  676.34   23.61
   2  -5 -13   -0.20    0.77
  -2   5  13    1.01    0.73
   2  -5 -12  176.69    6.11
  -2   5  12  175.12    6.81
   2  -5 -11    4.15    0.76
  -2   5  11    6.03    0.78
   2  -5 -10  652.98   22.67
  -2   5  10  615.89   20.32
   2  -5  -9  305.08   10.54
  -2   5   9  307.15   10.32
   2  -5  -8 1836.07   58.87
  -2   5   8 1890.71   61.41
   2  -5  -7 1561.75   50.97
  -2   5   7 1592.88   52.08
   2  -5  -6   27.94    1.67
  -2   5   6   22.69    1.36
   2  -5  -5  138.01    5.22
  -2   5   5  148.34    5.95
   2  -5  -4   18.60    1.29
  -2   5   4   15.41    0.96
   2  -5  -3    2.67    0.94
  -2   5   3    1.64    0.88
   2  -5  -2  469.36   16.60
  -2   5   2  454.09   15.63
   2  -5   1  149.04    6.11
  -2   5  -1  148.52    6.06
   2  -5   2 1668.50   55.51
  -2   5  -2 1620.83   52.69
   2  -5   3   33.63    1.68
  -2   5  -3   32.34    1.72
   2  -5   4  168.07    6.23
  -2   5  -4  162.02    7.28
   2  -5   5   73.61    3.41
  -2   5  -5   65.57    3.36
   2  -5   6  253.57    9.06
  -2   5  -6  257.27   10.41
   2  -5   7   21.24    1.39
  -2   5  -7   25.54    1.48
   2  -5   8  237.66    8.57
  -2   5  -8  240.80   11.13
   2  -5   9  650.71   22.19
  -2   5  -9  675.73   25.56
  -2   5 -10 1031.96   37.09
  -2   5 -11  165.56    8.07
   2  -5  13  336.32   12.51
   2  -5  14 1236.95   40.61
   2  -5  15  140.32    5.93
  -2   5 -16   -6.15    1.79
  -2   5 -18  111.25    5.02
  -2   5 -19  202.07    8.34
  -2   5 -20  409.10   18.15
  -2   5 -21   23.32    2.60
  -2   5 -22  271.01   11.54
  -2   5 -23   35.83    3.13
  -2   5 -24   84.96    4.92
  -2   5 -25   63.97    4.04
  -2   5 -26   38.18    3.02
  -2   5 -27  148.80    6.84
  -2   5 -28   19.76    3.17
  -2   5 -29   55.42    3.95
  -2   5 -30   22.07    3.73
  -2   5 -31  159.93    7.62
  -2   5 -32    2.18    3.48
   2  -4 -35   12.01    2.48
   2  -4 -34  138.28    5.35
   2  -4 -33   60.70    3.09
   2  -4 -32   18.32    2.75
   2  -4 -31   64.48    2.82
   2  -4 -30   47.44    3.64
   2  -4 -29  118.26    5.62
   2  -4 -28   13.36    2.55
   2  -4 -27   63.17    3.75
   2  -4 -26    3.18    2.08
   2  -4 -25   89.38    4.04
   2  -4 -24  503.06   16.64
   2  -4 -23   10.28    1.45
   2  -4 -22  463.78   15.75
   2  -4 -21  581.79   19.34
   2  -4 -20  117.65    5.14
   2  -4 -19   19.67    1.78
   2  -4 -18  742.68   25.46
   2  -4 -17  502.09   17.52
   2  -4 -16    2.82    1.09
   2  -4 -15  140.26    6.01
   2  -4 -14 2123.49   68.54
   2  -4 -13  311.32   10.76
   2  -4 -12 1872.96   60.53
   2  -4 -11    7.19    1.06
  -2   4  11    6.82    0.95
   2  -4 -10 5425.41  168.13
  -2   4  10 5730.33  178.00
   2  -4  -9 1741.23   55.23
  -2   4   9 1712.88   54.89
   2  -4  -8  374.76   13.71
  -2   4   8  371.40   12.90
   2  -4  -7   13.62    1.00
  -2   4   7    9.84    0.79
   2  -4  -6   33.62    1.84
  -2   4   6   32.41    1.62
   2  -4  -5 4891.27  155.91
   2  -4  -4 3602.86  111.80
   2  -4  -3    4.39    0.81
  -2   4   3    4.09    0.78
   2  -4  -2   47.13    2.26
  -2   4   2   50.13    2.46
   2  -4  -1  579.72   19.59
  -2   4   1  579.41   20.57
   2  -4   0 1180.53   38.91
  -2   4   0 1189.44   38.88
   2  -4   1  522.31   18.49
  -2   4  -1  511.95   17.89
   2  -4   2 1869.08   60.23
  -2   4  -2 1931.68   63.61
   2  -4   3  424.68   15.23
  -2   4  -3  433.53   16.36
   2  -4   4 3216.33  101.03
  -2   4  -4 3305.58  107.70
   2  -4   5 1799.78   57.69
  -2   4  -5 1769.44   61.13
   2  -4   6 3955.17  124.20
  -2   4  -6 3893.07  123.51
   2  -4   7  516.91   18.06
  -2   4  -7  503.31   17.35
   2  -4   8 2284.44   71.98
  -2   4  -8 2178.36   76.20
   2  -4   9  318.72   11.33
  -2   4  -9  316.91   13.97
   2  -4  10  483.01   16.74
  -2   4 -10  449.18   16.20
   2  -4  11  714.02   24.00
  -2   4 -11  703.17   26.05
  -2   4 -12   41.27    2.78
  -2   4 -17   -7.08    1.82
  -2   4 -19   25.19    1.95
  -2   4 -20   11.09    1.52
  -2   4 -21  235.36    9.02
  -2   4 -22   75.73    4.00
  -2   4 -23    2.72    1.96
  -2   4 -24    5.79    2.05
  -2   4 -25   20.11    2.57
  -2   4 -26   36.14    3.46
  -2   4 -27  374.12   14.42
  -2   4 -28   26.43    2.63
  -2   4 -29  115.99    6.57
  -2   4 -30   73.89    4.50
  -2   4 -31   79.40    5.11
  -2   4 -32    0.00    2.70
   2  -3 -35  150.43    5.27
   2  -3 -34    6.13    2.70
   2  -3 -33  201.61    6.66
   2  -3 -32   28.47    2.77
   2  -3 -31  108.38    4.14
   2  -3 -30  311.14    9.08
   2  -3 -29    6.90    1.87
   2  -3 -28  185.42    5.79
   2  -3 -27  409.86   16.39
   2  -3 -26  117.26    6.42
   2  -3 -25  805.28   27.03
   2  -3 -24  124.57    5.30
   2  -3 -23  242.58    9.59
   2  -3 -22  117.20    4.75
   2  -3 -21  407.14   14.26
   2  -3 -20 1805.31   57.60
   2  -3 -19    0.40    1.33
   2  -3 -18   61.52    3.10
   2  -3 -17  476.02   17.16
   2  -3 -16    2.07    1.05
   2  -3 -15    8.48    0.87
   2  -3 -14  106.59    4.32
   2  -3 -13  113.87    4.59
   2  -3 -12 3658.58  116.92
   2  -3 -11  335.07   11.88
   2  -3 -10  568.03   20.32
  -2   3  10  498.10   18.09
   2  -3  -9  262.00    9.16
  -2   3   9  260.84    9.13
   2  -3  -8 3289.67  103.20
  -2   3   8 3176.56   99.44
   2  -3  -7 3492.53  109.90
  -2   3   7 3489.33  109.82
   2  -3  -6 1070.44   37.27
  -2   3   6 1050.95   33.64
   2  -3  -5   84.14    3.35
  -2   3   5   81.76    3.23
   2  -3  -3  339.51   12.46
  -2   3   3  333.91   11.99
  -2   3  -2 2984.46   96.87
  -2   3  -3 2808.46   89.61
   2  -3   4  229.08    8.18
  -2   3  -4  210.36    7.29
   2  -3   5 1140.93   37.26
  -2   3  -5 1064.13   37.21
   2  -3   6  991.17   33.36
  -2   3  -6  980.66   34.87
   2  -3   7 1964.26   61.92
  -2   3  -7 1914.21   62.35
   2  -3   8 3573.98  112.77
  -2   3  -8 3486.77  114.62
   2  -3   9   84.66    3.62
  -2   3  -9   84.53    4.38
   2  -3  10 3060.92   95.83
  -2   3 -10 2983.08   99.59
  -2   3 -11 1393.28   49.59
  -2   3 -12    8.68    1.42
  -2   3 -20  576.86   22.51
  -2   3 -21   15.23    2.17
  -2   3 -22   58.34    3.61
  -2   3 -23   71.91    4.65
  -2   3 -24   52.81    3.81
  -2   3 -25   24.93    2.40
  -2   3 -26   27.98    3.28
  -2   3 -27   62.56    3.66
  -2   3 -28  207.56    9.81
  -2   3 -29   -0.21    1.88
  -2   3 -30  231.07    9.53
  -2   3 -31    4.28    3.31
  -2   3 -32    2.75    2.38
  -2   3 -33    5.08    3.72
   2  -2 -35    9.86    2.33
   2  -2 -34   12.96    2.59
   2  -2 -33  103.04    4.55
   2  -2 -32   35.65    2.44
   2  -2 -31   22.20    2.11
   2  -2 -30    0.63    1.90
   2  -2 -29   28.23    2.51
   2  -2 -28   98.23    4.32
   2  -2 -27  405.32   11.37
   2  -2 -26  285.73    7.71
   2  -2 -25  136.81    5.94
   2  -2 -24  237.64   11.42
   2  -2 -23  193.23    8.77
   2  -2 -22  182.86    8.21
   2  -2 -21  980.02   33.33
   2  -2 -20  898.36   31.20
   2  -2 -19  152.53    6.29
   2  -2 -18 1442.56   50.64
   2  -2 -17 1850.63   61.02
   2  -2 -16 3659.07  121.90
   2  -2 -15   25.59    1.74
   2  -2 -14 2379.94   76.52
   2  -2 -13 4195.47  135.10
   2  -2 -12 1912.73   63.31
   2  -2 -10    1.83    0.70
   2  -2  -9   73.98    3.06
   2  -2  -8   44.57    1.92
   2  -2  -7  110.94    4.51
  -2   2   7  114.96    4.71
   2  -2  -6  590.97   19.52
  -2   2   6  551.68   17.76
   2  -2  -5 2214.98   72.29
   2  -2  -2   77.29    3.13
  -2   2   2   77.19    3.34
   2  -2   0 1749.76   57.03
  -2   2   0 1726.32   55.19
   2  -2   2   52.34    2.15
  -2   2  -2   53.96    2.63
   2  -2   3 1489.78   48.11
  -2   2  -3 1484.29   47.86
   2  -2   4  781.80   26.52
  -2   2  -4  747.66   25.57
   2  -2   5   32.56    1.65
  -2   2  -5   29.69    2.01
   2  -2   6  333.88   11.43
  -2   2  -6  330.36   13.41
  -2   2  -7 6001.18  193.81
   2  -2   8 2455.56   79.37
  -2   2  -8 2444.98   79.70
  -2   2  -9 4100.66  131.84
  -2   2 -10 1255.40   44.89
  -2   2 -11  666.25   24.80
  -2   2 -12 1344.33   46.63
  -2   2 -13    8.01    1.35
  -2   2 -18   -3.88    1.31
  -2   2 -20  498.74   18.28
  -2   2 -21  561.57   19.36
  -2   2 -22  988.94   35.90
  -2   2 -23   54.48    3.14
  -2   2 -24  284.52   12.14
  -2   2 -25    1.25    1.58
  -2   2 -26    4.73    2.28
  -2   2 -27   76.32    5.34
  -2   2 -28   -1.65    2.01
  -2   2 -29   -0.77    2.88
  -2   2 -30   41.35    3.94
  -2   2 -31   22.89    2.81
  -2   2 -32  104.04    6.48
  -2   2 -33   36.80    2.85
   2  -1 -36   -1.23    5.20
   2  -1 -35   -0.09    2.09
   2  -1 -34   34.13    3.03
   2  -1 -33   34.72    3.04
   2  -1 -32    7.54    2.33
   2  -1 -31   24.47    2.15
   2  -1 -30   43.68    2.81
   2  -1 -29   51.85    2.85
   2  -1 -28   16.02    1.66
   2  -1 -27  215.28    7.33
   2  -1 -26  104.64    4.11
   2  -1 -25   79.15    3.19
   2  -1 -24  252.31    7.25
   2  -1 -23   73.52    3.10
   2  -1 -22   27.90    1.69
   2  -1 -21  109.78    4.49
   2  -1 -20 1118.36   38.38
   2  -1 -19   67.05    3.32
   2  -1 -18 1787.61   59.95
   2  -1 -17 2875.08   97.90
   2  -1 -16    1.94    1.06
   2  -1 -15   34.90    2.24
   2  -1 -14  326.13   12.71
   2  -1 -13  101.12    4.59
   2  -1 -12   18.42    1.34
   2  -1 -11   55.44    2.61
   2  -1 -10 2395.45   77.49
   2  -1  -9  981.07   32.08
  -2   1   5 1760.95   55.94
   2  -1  -4    6.54    0.54
  -2   1   4    6.96    0.49
   2  -1  -3  227.34    7.59
  -2   1   3  213.10    7.07
   2  -1  -2  942.73   31.19
   2  -1   0    7.96    0.58
  -2   1   0    8.15    0.58
   2  -1   1    0.87    0.39
  -2   1  -1    1.65    0.43
   2  -1   2  985.97   32.75
  -2   1  -2  999.52   32.46
   2  -1   3  648.16   21.90
  -2   1  -3  629.97   21.89
   2  -1   4 1874.02   61.07
  -2   1  -4 1835.37   60.24
  -2   1  -6   25.91    1.59
  -2   1  -7   95.10    4.07
  -2   1  -8  138.56    6.43
  -2   1 -10 1654.79   57.59
  -2   1 -11  294.99   12.00
  -2   1 -12   12.89    1.45
  -2   1 -13    3.04    0.87
  -2   1 -14   26.88    2.12
  -2   1 -21  573.29   20.28
  -2   1 -22   69.98    4.65
  -2   1 -23    4.33    1.58
  -2   1 -24    5.06    2.12
  -2   1 -25  135.83    8.37
  -2   1 -26   18.59    2.13
  -2   1 -27  196.39    8.76
  -2   1 -28  530.53   20.23
  -2   1 -29  283.09   12.31
  -2   1 -30  333.09   12.70
  -2   1 -31  459.01   12.23
  -2   1 -32   20.16    2.51
  -2   1 -33    2.14    2.43
   2   0 -36    1.93    2.87
   2   0 -35    0.62    2.72
   2   0 -34    6.54    2.66
   2   0 -33    1.69    2.36
   2   0 -32   84.79    3.90
   2   0 -31   -0.18    1.93
   2   0 -30   34.30    2.40
   2   0 -29   -2.22    1.61
   2   0 -28    0.94    1.20
   2   0 -27    0.86    1.08
   2   0 -26  156.72    5.08
   2   0 -25    0.92    1.13
   2   0 -24    9.73    1.72
   2   0 -23   -0.40    1.78
   2   0 -22 1597.48   55.36
   2   0 -21   -1.61    1.71
   2   0 -20   37.27    3.36
   2   0 -19    0.81    1.61
   2   0 -18 1731.50   64.62
   2   0 -17   -0.17    1.41
   2   0  -3    0.57    0.17
  -2   0   1    0.83    0.18
  -2   0  -1    1.18    0.34
  -2   0 -13   -0.34    1.08
  -2   0 -14  608.63   22.21
  -2   0 -15   -0.05    1.31
  -2   0 -21    3.48    1.96
  -2   0 -22   79.64    3.98
  -2   0 -23    0.39    1.41
  -2   0 -24  123.98    5.59
  -2   0 -25    2.91    2.11
  -2   0 -26  235.35   10.72
  -2   0 -27   -0.09    2.62
  -2   0 -28   22.27    2.22
  -2   0 -29   -0.08    1.72
  -2   0 -30   59.22    2.81
  -2   0 -31   -0.18    1.70
  -2   0 -32   83.72    4.28
  -2   0 -33    0.86    2.05
   2   1 -36   -0.35    2.88
   2   1 -35    0.85    2.82
   2   1 -34   26.25    3.04
   2   1 -33   35.52    2.67
   2   1 -32    2.56    1.77
   2   1 -31   18.89    2.01
   2   1 -30   45.44    2.76
   2   1 -29   53.47    2.76
   2   1 -28    9.62    2.38
   2   1 -27  201.95    9.02
   2   1 -26  114.30    5.51
   2   1 -25   89.25    6.07
   2   1 -24  249.16   10.58
   2   1 -23   64.55    3.51
   2   1 -22   29.41    2.70
   2   1 -21  109.49    6.58
   2   1 -20 1062.34   35.82
   2   1 -19   66.09    4.56
   2   1 -18 1665.20   55.98
   2   1 -17 2738.34   94.52
   2   1 -16    3.43    1.22
   2   1 -15   43.46    3.17
   2   1 -14  272.71   10.29
   2   1 -13  115.18    4.75
   2   1 -12   14.84    1.24
   2   1 -11   64.48    2.70
   2   1 -10 2593.55   86.49
   2   1  -9 1067.67   36.29
   2   1  -4    5.27    0.41
  -2  -1   4    4.73    0.37
   2   1  -3  216.60    7.68
  -2  -1   3  225.85    7.81
   2   1   0    6.78    0.42
  -2  -1   0    6.94    0.46
  -2  -1  -1    0.73    0.30
  -2  -1  -2  766.34   24.81
  -2  -1 -21   -3.93    1.92
  -2  -1 -22   84.88    4.23
  -2  -1 -23    5.36    1.01
  -2  -1 -24    5.57    1.25
  -2  -1 -25  144.27    5.03
  -2  -1 -26   23.41    1.55
  -2  -1 -27  213.45    6.42
  -2  -1 -28  545.90   14.50
  -2  -1 -29  295.65    9.04
  -2  -1 -30  331.10   10.84
  -2  -1 -31  488.20   13.12
  -2  -1 -32   18.96    2.41
  -2  -1 -33    2.78    1.86
   2   2 -36   23.38    4.99
   2   2 -35   12.58    2.62
   2   2 -34    8.56    1.96
   2   2 -33   95.30    3.86
   2   2 -32   29.98    2.64
   2   2 -31   22.14    3.41
   2   2 -30   -0.99    1.88
   2   2 -29   27.98    3.34
   2   2 -28   96.13    4.98
   2   2 -27  385.56   15.07
   2   2 -26  265.26   13.48
   2   2 -25  126.53    5.91
   2   2 -24  232.71   11.45
   2   2 -23  162.26    7.13
   2   2 -22  177.19    9.09
   2   2 -21 1006.22   34.25
   2   2 -20  890.09   35.60
   2   2 -19  124.62    6.81
   2   2 -18 1380.53   45.93
   2   2 -17 1713.67   55.55
   2   2 -16 3597.57  116.12
   2   2 -15   27.80    1.67
   2   2 -14 2467.59   86.93
   2   2 -13 4014.44  129.42
   2   2 -12 1840.92   64.34
   2   2 -10    1.40    0.54
   2   2  -9   72.75    3.05
   2   2  -8   59.10    2.96
  -2  -2   8   74.64    3.19
   2   2  -7  141.88    5.36
  -2  -2   7  144.81    5.74
   2   2  -6  696.91   23.13
  -2  -2   6  730.48   24.85
  -2  -2   5 2388.67   76.22
   2   2  -2   72.73    2.72
  -2  -2   2   75.70    2.72
  -2  -2   0 1526.20   49.31
  -2  -2  -1 1824.93   58.75
   2   2   2   41.38    1.70
  -2  -2  -2   41.64    2.03
   2   2   3 1278.21   41.79
  -2  -2  -3 1326.55   42.59
  -2  -2  -4  622.81   21.33
  -2  -2  -5   22.78    1.08
  -2  -2  -6  301.93   10.53
  -2  -2  -8 2374.41   75.19
  -2  -2  -9 3738.52  118.96
  -2  -2 -10 1202.41   39.56
  -2  -2 -11  626.30   21.00
  -2  -2 -12 1350.46   47.21
  -2  -2 -13   17.79    1.45
  -2  -2 -14  151.71    6.20
  -2  -2 -15   92.45    3.83
  -2  -2 -16    2.16    1.36
  -2  -2 -19  335.05   12.20
  -2  -2 -20  486.41   16.87
  -2  -2 -21  622.59   21.81
  -2  -2 -22 1006.10   33.41
  -2  -2 -23   63.89    2.66
  -2  -2 -24  313.00    9.85
  -2  -2 -25   -0.22    1.30
  -2  -2 -26    1.60    1.77
  -2  -2 -27   79.82    3.78
  -2  -2 -28    0.15    1.68
  -2  -2 -29   -0.24    1.48
  -2  -2 -30   46.23    2.84
  -2  -2 -31   22.06    2.52
  -2  -2 -32  117.41    4.75
  -2  -2 -33   37.87    3.26
   2   3 -35  154.98    5.07
   2   3 -34    3.18    3.80
   2   3 -33  192.41    8.91
   2   3 -32   16.02    2.95
   2   3 -31   93.37    5.88
   2   3 -30  262.36   11.53
   2   3 -29    7.04    2.81
   2   3 -28  181.46    7.85
   2   3 -27  398.12   15.47
   2   3 -26  114.46    5.75
   2   3 -25  726.98   30.18
   2   3 -24  103.69    4.88
   2   3 -23  236.41    9.51
   2   3 -22  120.66    6.82
   2   3 -21  394.70   16.67
   2   3 -20 1760.24   59.09
   2   3 -19    1.77    1.61
   2   3 -18   51.11    3.31
   2   3 -17  426.89   17.57
   2   3 -16    0.78    1.21
   2   3 -15    5.30    1.41
   2   3 -14  112.32    5.95
   2   3 -13  131.46    6.71
   2   3 -12 3913.97  129.08
   2   3 -11  373.30   14.31
  -2  -3  11  385.99   13.36
   2   3 -10  602.89   22.37
  -2  -3  10  624.33   21.74
   2   3  -9  310.46   11.49
  -2  -3   9  322.20   11.71
  -2  -3   8 3573.36  110.10
   2   3  -6 1057.40   35.78
  -2  -3   6 1095.54   36.73
   2   3  -5   84.79    3.44
  -2  -3   5   94.11    3.52
   2   3  -3  334.29   11.18
  -2  -3   3  341.05   11.88
   2   3   2 2777.11   88.43
  -2  -3  -3 2356.74   73.29
   2   3   4  228.70    8.01
  -2  -3  -4  186.96    6.49
   2   3   5  950.87   31.91
  -2  -3  -5  987.49   31.70
  -2  -3  -6  866.68   28.08
  -2  -3  -7 1795.66   56.06
  -2  -3  -8 2938.84   92.57
  -2  -3  -9  102.72    4.11
  -2  -3 -10 2894.01   92.08
  -2  -3 -11 1425.33   47.88
  -2  -3 -12   11.59    1.21
  -2  -3 -13 4149.56  129.19
  -2  -3 -14    2.82    1.38
  -2  -3 -15  164.77    7.71
  -2  -3 -16  671.98   25.12
  -2  -3 -17   43.50    2.76
  -2  -3 -20  614.55   23.06
  -2  -3 -21   21.79    2.20
  -2  -3 -22   68.90    4.42
  -2  -3 -23   84.25    4.32
  -2  -3 -24   48.02    3.55
  -2  -3 -25   21.05    2.15
  -2  -3 -26   25.52    2.39
  -2  -3 -27   68.73    2.99
  -2  -3 -28  245.14    7.75
  -2  -3 -29    0.68    1.67
  -2  -3 -30  244.46    7.17
  -2  -3 -31    8.16    2.65
  -2  -3 -32    6.71    2.83
   2   4 -35   16.04    4.54
   2   4 -34  128.21    7.10
   2   4 -33   58.23    4.99
   2   4 -32   14.47    3.68
   2   4 -31   64.38    4.10
   2   4 -30   47.58    4.05
   2   4 -29  117.44    5.37
   2   4 -28   11.27    2.71
   2   4 -27   70.43    4.71
   2   4 -26    3.91    1.72
   2   4 -25   80.49    4.64
   2   4 -24  447.53   17.18
   2   4 -23   14.20    2.37
   2   4 -22  423.70   18.17
   2   4 -21  588.81   24.31
   2   4 -20  116.00    5.53
   2   4 -19   17.45    1.59
   2   4 -18  737.21   28.22
   2   4 -17  489.68   17.67
   2   4 -16    2.30    1.42
   2   4 -15  152.86    7.70
   2   4 -14 2091.65   71.82
  -2  -4  14 2078.34   66.79
   2   4 -13  342.04   12.97
  -2  -4  13  377.20   13.74
   2   4 -12 1931.09   62.59
  -2  -4  12 1975.66   63.10
   2   4 -11    5.49    0.85
  -2  -4  11    5.60    1.11
   2   4  -9 1814.98   60.33
  -2  -4   9 1934.44   63.93
   2   4  -8  404.82   14.69
  -2  -4   8  454.53   16.19
   2   4  -7   18.11    1.23
  -2  -4   7   18.73    1.14
   2   4  -6   39.38    2.10
  -2  -4   6   35.58    1.76
   2   4  -4 3823.20  120.36
   2   4  -3    2.64    0.65
  -2  -4   3    3.06    0.78
   2   4  -2   46.74    2.22
  -2  -4   2   44.88    1.89
   2   4  -1  557.94   18.50
  -2  -4   1  577.21   20.09
   2   4   0 1162.14   37.18
  -2  -4   0 1196.50   38.37
   2   4   1  505.41   17.21
  -2  -4  -1  476.96   15.66
   2   4   2 1676.39   53.27
  -2  -4  -2 1735.91   54.47
   2   4   3  399.82   13.96
  -2  -4  -3  414.71   14.41
   2   4   4 3017.45   94.66
  -2  -4  -4 3003.00   95.39
   2   4   5 1603.43   51.27
  -2  -4  -5 1553.69   49.83
   2   4   6 3483.34  111.09
  -2  -4  -6 3477.78  106.43
   2   4   7  436.68   15.55
  -2  -4  -7  471.50   15.80
  -2  -4  -8 1953.26   61.82
  -2  -4  -9  316.00   11.05
  -2  -4 -10  417.68   13.77
  -2  -4 -11  698.29   22.98
  -2  -4 -12   49.75    2.68
  -2  -4 -13   96.80    3.90
  -2  -4 -14  413.93   14.15
  -2  -4 -15 1388.12   44.62
  -2  -4 -16  387.86   13.68
  -2  -4 -17  751.23   26.53
  -2  -4 -18  962.80   31.93
  -2  -4 -21  269.90   11.30
  -2  -4 -22   79.02    4.35
  -2  -4 -23    7.25    1.71
  -2  -4 -24    8.60    2.12
  -2  -4 -25   19.12    2.63
  -2  -4 -26   38.18    3.20
  -2  -4 -27  408.70   16.85
  -2  -4 -28   34.00    2.16
  -2  -4 -29  146.32    5.31
  -2  -4 -30   81.93    3.81
  -2  -4 -31   77.65    4.03
  -2  -4 -32   -0.25    2.50
   2   5 -35   54.21    5.84
   2   5 -34  220.71    9.27
   2   5 -33   35.73    4.76
   2   5 -32   75.71    4.51
   2   5 -31   87.50    5.38
   2   5 -30   22.14    3.43
   2   5 -29    8.62    2.06
   2   5 -28  119.38    5.87
   2   5 -27  226.51   10.24
   2   5 -26  621.47   24.96
   2   5 -25   -1.24    2.28
   2   5 -24 2368.92   78.24
   2   5 -23   90.91    4.66
   2   5 -22  395.74   17.04
   2   5 -21  607.82   21.96
   2   5 -20    0.76    1.30
   2   5 -19   79.87    5.00
   2   5 -18   27.99    1.93
   2   5 -17  752.81   26.00
   2   5 -16  502.72   17.98
  -2  -5  16  517.32   18.42
   2   5 -15  252.84    9.64
  -2  -5  15  288.16   11.33
   2   5 -14  696.99   26.00
  -2  -5  14  730.86   25.72
   2   5 -13    0.21    0.87
  -2  -5  13    0.15    1.29
   2   5 -12  201.15    8.14
  -2  -5  12  212.82    7.92
   2   5 -11    5.17    1.16
  -2  -5  11    3.40    1.20
   2   5 -10  712.09   24.54
  -2  -5  10  734.57   25.68
   2   5  -9  314.91   12.05
  -2  -5   9  306.22   10.18
   2   5  -8 1974.27   64.76
  -2  -5   8 2038.55   64.82
   2   5  -7 1656.96   55.06
  -2  -5   7 1614.32   51.89
   2   5  -6   37.90    2.04
  -2  -5   6   40.03    2.03
   2   5  -5  144.31    5.71
  -2  -5   5  146.50    6.30
   2   5  -4   15.27    1.12
  -2  -5   4   16.62    1.28
   2   5  -3    0.37    0.73
  -2  -5   3    1.63    0.88
   2   5  -2  459.20   15.35
  -2  -5   2  471.46   15.56
   2   5   1  139.62    5.72
  -2  -5  -1  145.16    4.95
   2   5   2 1447.63   46.00
  -2  -5  -2 1503.43   47.46
   2   5   3   28.86    1.58
  -2  -5  -3   29.77    1.73
   2   5   4  144.69    5.64
  -2  -5  -4  141.31    5.36
   2   5   5   49.29    2.00
  -2  -5  -5   54.48    2.27
   2   5   6  259.06    9.08
  -2  -5  -6  255.55    9.25
   2   5   7   20.84    1.46
  -2  -5  -7   21.09    1.29
   2   5   8  231.34    8.88
  -2  -5  -8  222.16    8.17
   2   5   9  621.00   21.00
  -2  -5  -9  610.01   20.27
  -2  -5 -10 1001.70   33.33
  -2  -5 -11  148.03    5.85
  -2  -5 -12 1748.55   54.40
  -2  -5 -13  339.80   12.06
  -2  -5 -14 1225.13   41.04
  -2  -5 -15  134.55    5.45
  -2  -5 -16  566.10   18.92
  -2  -5 -17  564.86   20.88
  -2  -5 -18  131.05    5.32
  -2  -5 -19  199.59    7.91
  -2  -5 -21   29.86    2.33
  -2  -5 -22  313.32   11.23
  -2  -5 -23   44.67    2.82
  -2  -5 -24   89.77    4.82
  -2  -5 -25   76.50    5.05
  -2  -5 -26   54.71    3.79
  -2  -5 -27  183.42    7.94
  -2  -5 -28   26.14    3.56
  -2  -5 -29   64.37    4.07
  -2  -5 -30   21.04    2.07
  -2  -5 -31  186.71    6.10
  -2  -5 -32    3.67    3.31
   2   6 -34    0.80    4.57
   2   6 -33  108.77    5.69
   2   6 -32  125.79    7.21
   2   6 -31  110.90    6.89
   2   6 -30   16.03    2.70
   2   6 -29  103.41    6.57
   2   6 -28  105.65    5.98
   2   6 -27   68.29    5.18
   2   6 -26   20.58    3.11
   2   6 -25  588.03   25.60
   2   6 -24  132.29    6.64
   2   6 -23   46.40    3.38
   2   6 -22  573.81   20.24
   2   6 -21   68.67    4.73
   2   6 -20  205.95    8.23
   2   6 -19    0.42    1.63
   2   6 -18  169.35    8.57
   2   6 -17  430.47   19.33
  -2  -6  17  435.50   15.98
   2   6 -16    4.57    1.70
  -2  -6  16    4.53    1.55
   2   6 -15 1765.07   58.36
  -2  -6  15 1830.44   61.12
   2   6 -14  250.20   11.07
  -2  -6  14  251.27    9.44
   2   6 -13 1259.69   43.28
  -2  -6  13 1273.73   42.67
   2   6 -12  588.71   22.88
  -2  -6  12  615.18   22.17
   2   6 -11 3723.84  118.54
  -2  -6  11 3937.19  124.92
   2   6 -10  698.37   24.04
  -2  -6  10  709.24   23.01
   2   6  -9  359.78   12.88
  -2  -6   9  375.77   14.63
   2   6  -8   41.94    2.44
  -2  -6   8   42.44    1.94
   2   6  -7 3470.47  110.96
  -2  -6   7 3500.03  108.23
   2   6  -6 2192.95   69.62
  -2  -6   6 2370.47   76.54
   2   6  -5 2774.56   89.99
  -2  -6   5 2775.91   86.37
   2   6  -4 2286.64   73.26
  -2  -6   4 2278.00   70.30
   2   6  -3  959.74   31.04
  -2  -6   3  980.68   31.73
   2   6  -2 2408.36   77.80
  -2  -6   2 2342.15   72.61
   2   6  -1   87.84    3.40
  -2  -6   1   93.26    3.49
   2   6   0  845.41   28.76
  -2  -6   0  892.91   29.75
   2   6   1 2960.20   95.50
  -2  -6  -1 2957.63   91.02
   2   6   2  410.21   13.84
  -2  -6  -2  421.36   14.13
   2   6   3 4276.29  135.69
  -2  -6  -3 4275.40  131.06
   2   6   4 1386.65   44.78
  -2  -6  -4 1372.76   43.62
   2   6   5 1257.43   41.09
  -2  -6  -5 1294.06   41.57
   2   6   6 3812.67  120.41
  -2  -6  -6 3816.26  117.36
   2   6   7 2763.81   88.88
  -2  -6  -7 2684.68   83.42
   2   6   8 2732.78   85.78
  -2  -6  -8 2769.15   86.66
   2   6   9   31.85    1.76
  -2  -6  -9   30.31    1.97
   2   6  10   37.90    2.07
  -2  -6 -10   41.16    2.30
   2   6  11  228.72    9.40
  -2  -6 -11  247.35    8.37
  -2  -6 -12  238.75    9.31
  -2  -6 -13    3.82    1.47
  -2  -6 -14  267.41   11.27
  -2  -6 -15 1143.44   39.18
  -2  -6 -16 4256.88  132.08
  -2  -6 -17  695.48   23.16
  -2  -6 -18  921.21   30.35
  -2  -6 -19    1.39    1.93
  -2  -6 -22    4.69    1.58
  -2  -6 -23  245.62    9.76
  -2  -6 -24   47.66    3.20
  -2  -6 -25    5.86    2.59
  -2  -6 -26  516.48   22.34
  -2  -6 -27   12.57    3.37
  -2  -6 -28  352.26   13.90
  -2  -6 -29   11.53    3.94
  -2  -6 -30   50.46    4.94
  -2  -6 -31   13.65    3.08
   2   7 -34   36.37    4.98
   2   7 -33    9.72    4.30
   2   7 -32    2.25    3.99
   2   7 -31   12.59    3.01
   2   7 -30   81.34    6.09
   2   7 -29   25.12    3.54
   2   7 -28    4.62    2.91
   2   7 -27    1.54    2.66
   2   7 -26  149.99    7.59
   2   7 -25 1219.48   41.61
   2   7 -24  477.69   17.08
   2   7 -23  879.76   32.94
   2   7 -22    1.31    2.14
   2   7 -21   10.88    2.20
   2   7 -20  129.11    5.60
   2   7 -19    1.86    1.85
  -2  -7  19    2.18    1.99
   2   7 -18    4.71    1.75
  -2  -7  18    1.93    1.41
   2   7 -17  544.25   20.82
  -2  -7  17  558.78   22.61
   2   7 -16  214.54    8.72
  -2  -7  16  228.18    9.00
   2   7 -15 1445.91   50.92
  -2  -7  15 1430.97   48.03
   2   7 -14  151.07    5.92
  -2  -7  14  164.97    6.66
   2   7 -13 1928.29   62.97
  -2  -7  13 2004.76   64.65
   2   7 -12   12.06    1.43
  -2  -7  12   12.97    1.88
   2   7 -11 1176.01   41.78
  -2  -7  11 1153.18   37.95
   2   7 -10   87.96    4.04
  -2  -7  10   95.45    3.99
   2   7  -9   21.91    1.70
  -2  -7   9   21.02    2.07
   2   7  -8  603.70   22.57
  -2  -7   8  586.15   19.03
   2   7  -7   22.58    1.52
  -2  -7   7   20.79    1.62
   2   7  -6 1236.56   40.43
  -2  -7   6 1272.09   43.54
   2   7  -5 6964.69  216.81
  -2  -7   5 7171.82  227.23
   2   7  -4   48.17    2.37
  -2  -7   4   49.80    2.83
   2   7  -3 4620.53  145.64
  -2  -7   3 4790.14  148.72
   2   7  -2   85.75    3.85
  -2  -7   2   88.86    3.60
   2   7  -1  636.10   21.88
  -2  -7   1  617.17   20.34
   2   7   0   28.08    1.70
  -2  -7   0   33.85    2.03
   2   7   1  264.91    9.17
  -2  -7  -1  280.76   10.45
   2   7   2 1063.63   35.67
  -2  -7  -2 1025.16   32.56
   2   7   3  184.34    6.38
  -2  -7  -3  195.70    6.88
   2   7   4  641.09   21.73
  -2  -7  -4  649.50   21.48
   2   7   5 1399.91   47.90
  -2  -7  -5 1446.65   46.02
   2   7   6   -0.41    1.10
  -2  -7  -6   -0.07    1.19
   2   7   7 1064.04   35.90
  -2  -7  -7 1062.43   35.23
   2   7   8 1074.75   36.05
  -2  -7  -8 1046.91   33.05
   2   7   9   62.73    3.16
  -2  -7  -9   72.13    3.05
   2   7  10   30.39    2.24
  -2  -7 -10   24.28    1.77
   2   7  11  396.55   14.59
  -2  -7 -11  386.59   13.34
   2   7  12   98.76    4.49
  -2  -7 -12  107.04    4.50
  -2  -7 -13 1472.82   47.07
  -2  -7 -14  100.88    4.69
  -2  -7 -15 1064.34   34.55
  -2  -7 -16   96.95    4.31
  -2  -7 -17   19.06    1.75
  -2  -7 -18    0.36    1.80
  -2  -7 -19  110.17    4.59
  -2  -7 -20   79.19    4.26
  -2  -7 -23  634.35   23.01
  -2  -7 -24  110.84    4.96
  -2  -7 -25  398.02   13.54
  -2  -7 -26   48.33    3.47
  -2  -7 -27  368.11   14.37
  -2  -7 -28   45.70    4.15
  -2  -7 -29    3.10    3.83
  -2  -7 -30   34.46    3.81
  -2  -7 -31   15.94    3.43
   2   8 -33   41.33    5.58
   2   8 -32  267.96   11.72
   2   8 -31   17.01    4.34
   2   8 -30  172.40    8.34
   2   8 -29   54.95    5.01
   2   8 -28   88.60    5.55
   2   8 -27  160.88    8.14
   2   8 -26   -0.48    2.78
   2   8 -25   16.26    2.80
   2   8 -24   13.34    2.65
   2   8 -23  545.32   22.24
   2   8 -22  311.34   11.95
   2   8 -21   77.44    4.60
   2   8 -20  359.79   15.57
  -2  -8  20  360.74   13.95
   2   8 -19  304.82   12.52
  -2  -8  19  319.07   13.70
   2   8 -18   28.37    2.51
  -2  -8  18   33.09    2.44
   2   8 -17  220.53   10.40
  -2  -8  17  222.94    9.89
   2   8 -16   21.43    2.29
  -2  -8  16   24.80    2.30
   2   8 -15  673.32   24.28
  -2  -8  15  689.56   24.22
   2   8 -14 1125.08   38.37
  -2  -8  14 1160.29   38.92
   2   8 -13 1402.47   47.62
  -2  -8  13 1463.53   47.15
   2   8 -12  105.93    4.53
  -2  -8  12  108.46    5.33
   2   8 -11  125.95    5.75
  -2  -8  11  123.99    5.18
   2   8 -10  647.19   22.67
  -2  -8  10  712.94   26.39
   2   8  -9    5.59    1.35
  -2  -8   9    9.29    1.49
   2   8  -8 1502.35   49.48
  -2  -8   8 1592.60   50.64
   2   8  -7  568.14   19.20
  -2  -8   7  603.09   22.03
   2   8  -6 1314.86   43.66
  -2  -8   6 1293.54   43.02
   2   8  -5 2412.14   76.70
  -2  -8   5 2460.51   77.73
   2   8  -4  911.81   30.63
  -2  -8   4  942.07   30.53
   2   8  -3 2199.15   71.25
  -2  -8   3 2209.25   69.33
   2   8  -2    3.50    1.17
  -2  -8   2    6.59    1.36
   2   8  -1 1278.71   41.55
  -2  -8   1 1220.61   40.39
   2   8   0  271.93   10.58
  -2  -8   0  246.89    9.43
   2   8   1  532.19   18.85
  -2  -8  -1  561.18   19.58
   2   8   2    3.43    1.29
  -2  -8  -2    6.11    1.45
   2   8   3  334.69   12.45
  -2  -8  -3  313.34   10.70
   2   8   4 3768.67  120.16
  -2  -8  -4 3839.34  119.29
   2   8   5  599.86   20.47
  -2  -8  -5  581.91   19.39
   2   8   6 3453.95  109.62
  -2  -8  -6 3258.12  100.40
   2   8   7  513.43   18.68
  -2  -8  -7  557.83   19.70
   2   8   8  242.19    8.70
  -2  -8  -8  241.99    8.55
   2   8   9 1198.95   40.36
  -2  -8  -9 1218.50   38.57
   2   8  10    2.25    1.03
  -2  -8 -10    3.14    1.12
   2   8  11  100.29    4.64
  -2  -8 -11   91.73    3.83
   2   8  12   81.31    3.54
  -2  -8 -12   85.95    4.06
   2   8  13   15.34    1.87
  -2  -8 -13   16.62    1.97
  -2  -8 -14  600.13   20.35
  -2  -8 -15   12.14    1.52
  -2  -8 -16 1281.00   41.29
  -2  -8 -17   93.07    4.53
  -2  -8 -18 1051.39   33.95
  -2  -8 -19   26.49    2.10
  -2  -8 -20    9.69    2.34
  -2  -8 -21  365.20   14.07
  -2  -8 -23   83.94    5.02
  -2  -8 -24    7.06    2.81
  -2  -8 -25   37.87    3.87
  -2  -8 -26   35.91    3.97
  -2  -8 -27    0.52    3.72
  -2  -8 -28  260.34   10.78
  -2  -8 -29   32.73    3.89
  -2  -8 -30   10.78    3.69
   2   9 -32   43.86    4.00
   2   9 -31    6.79    3.32
   2   9 -30    9.83    2.71
   2   9 -29   25.19    3.11
   2   9 -28    5.60    2.29
   2   9 -27    8.47    3.26
   2   9 -26  260.04   11.38
   2   9 -25   21.89    3.27
   2   9 -24   65.05    4.33
   2   9 -23  796.64   28.56
   2   9 -22  361.91   13.40
   2   9 -21  358.52   12.55
  -2  -9  21  373.40   14.93
   2   9 -20    1.19    2.11
  -2  -9  20    2.75    2.53
   2   9 -19  180.61    7.92
  -2  -9  19  195.92    8.38
   2   9 -18    5.25    2.04
  -2  -9  18    5.13    2.29
   2   9 -17   71.38    3.43
  -2  -9  17   70.59    4.10
   2   9 -16  157.22    7.05
  -2  -9  16  157.70    6.38
   2   9 -15   62.54    3.55
  -2  -9  15   65.09    3.80
   2   9 -14 1006.84   37.85
  -2  -9  14 1025.81   37.29
   2   9 -13    4.84    1.79
  -2  -9  13    3.64    1.85
   2   9 -12  107.38    5.17
  -2  -9  12  104.05    4.71
   2   9 -11   -0.36    1.53
  -2  -9  11    0.28    1.21
   2   9 -10    0.78    0.97
  -2  -9  10    2.58    1.58
   2   9  -9  106.84    4.65
  -2  -9   9  112.87    4.85
   2   9  -8  107.61    4.83
  -2  -9   8  102.95    4.35
   2   9  -7  338.19   12.41
  -2  -9   7  360.09   13.26
   2   9  -6   66.12    3.23
  -2  -9   6   76.81    4.21
   2   9  -5  272.99    9.98
  -2  -9   5  292.70   11.60
   2   9  -4  236.93    8.53
  -2  -9   4  250.58   10.43
   2   9  -3  570.63   19.23
  -2  -9   3  615.52   22.99
   2   9  -2   86.94    3.95
  -2  -9   2   93.03    4.63
   2   9  -1    9.21    1.46
  -2  -9   1    7.59    1.54
   2   9   0  744.44   24.31
  -2  -9   0  741.85   24.82
   2   9   1   58.49    3.26
  -2  -9  -1   48.64    2.69
   2   9   2  465.21   15.45
  -2  -9  -2  482.79   17.67
   2   9   3 1181.64   39.67
  -2  -9  -3 1202.72   39.06
   2   9   4  187.81    7.07
  -2  -9  -4  181.06    6.91
   2   9   5   99.53    4.64
  -2  -9  -5  103.27    4.21
   2   9   6   25.20    1.65
  -2  -9  -6   26.63    1.99
   2   9   7 1085.09   35.27
  -2  -9  -7 1092.35   35.42
   2   9   8   41.27    2.05
  -2  -9  -8   42.94    2.63
   2   9   9   78.10    3.94
  -2  -9  -9   81.07    3.78
   2   9  10  497.77   19.29
  -2  -9 -10  516.15   17.49
   2   9  11   60.37    3.64
  -2  -9 -11   56.39    2.93
   2   9  12  895.37   31.14
  -2  -9 -12  913.48   28.92
   2   9  13 1450.71   48.37
  -2  -9 -13 1467.46   47.89
   2   9  14  431.75   16.40
  -2  -9 -14  455.29   15.28
  -2  -9 -15  476.90   16.81
  -2  -9 -16  224.72    8.72
  -2  -9 -17  293.74   10.61
  -2  -9 -18  157.90    6.20
  -2  -9 -19  453.88   15.90
  -2  -9 -20   51.57    3.40
  -2  -9 -21   35.65    2.68
  -2  -9 -24  360.21   12.83
  -2  -9 -25  160.97    6.78
  -2  -9 -26  112.35    5.32
  -2  -9 -27   73.29    4.60
  -2  -9 -28   41.90    3.79
  -2  -9 -29  254.82   10.57
   2  10 -32   17.26    5.33
   2  10 -31   50.63    5.70
   2  10 -30   47.86    5.16
   2  10 -29    6.28    4.10
   2  10 -28    0.94    3.80
   2  10 -27   21.37    3.19
   2  10 -26  246.37   10.21
   2  10 -25   41.98    4.15
   2  10 -24    6.80    2.19
   2  10 -23  279.26   12.56
   2  10 -22  367.91   14.43
  -2 -10  22  378.88   15.58
   2  10 -21  166.58    6.78
  -2 -10  21  155.65    7.26
   2  10 -20 1270.07   42.42
  -2 -10  20 1347.75   44.88
   2  10 -19  236.33    9.10
  -2 -10  19  252.59   12.31
   2  10 -18    1.97    1.49
  -2 -10  18    5.63    1.84
   2  10 -17  198.91    8.01
  -2 -10  17  196.11    9.76
   2  10 -16 1056.79   39.86
  -2 -10  16 1062.92   36.80
   2  10 -15  214.85    8.12
  -2 -10  15  219.48    9.62
   2  10 -14  162.24    7.54
  -2 -10  14  164.39    7.81
   2  10 -13  192.03    8.27
  -2 -10  13  190.37    9.05
   2  10 -12  404.46   15.25
  -2 -10  12  402.88   16.21
   2  10 -11   72.27    4.06
  -2 -10  11   73.51    3.80
   2  10 -10  462.43   16.56
  -2 -10  10  476.26   16.43
   2  10  -9    0.07    1.53
  -2 -10   9   -0.41    1.59
   2  10  -8  909.28   30.96
  -2 -10   8  960.25   32.18
   2  10  -7  256.03   10.40
  -2 -10   7  239.70    9.24
   2  10  -6  542.98   19.19
  -2 -10   6  515.25   17.90
   2  10  -5  748.74   24.81
  -2 -10   5  743.24   25.69
   2  10  -4  420.50   14.85
  -2 -10   4  403.13   13.84
   2  10  -3  238.05    9.01
  -2 -10   3  263.16    9.94
   2  10  -2 1114.23   36.45
  -2 -10   2 1111.30   35.89
   2  10  -1    4.28    1.56
  -2 -10   1    5.93    1.61
   2  10   0  313.32   11.26
  -2 -10   0  301.10   11.44
   2  10   1   75.09    3.88
  -2 -10  -1   82.56    4.16
   2  10   2  204.89    7.15
  -2 -10  -2  218.46    8.25
   2  10   3 2167.72   71.91
  -2 -10  -3 2215.54   72.57
   2  10   4   25.82    2.17
  -2 -10  -4   21.25    2.24
   2  10   5 2518.03   81.92
  -2 -10  -5 2573.43   83.79
   2  10   6    3.26    1.52
  -2 -10  -6    3.24    1.18
   2  10   7 2532.81   82.92
  -2 -10  -7 2524.99   80.67
   2  10   8    6.94    1.57
  -2 -10  -8    7.40    1.88
   2  10   9   98.89    4.35
  -2 -10  -9  101.35    4.63
   2  10  10    1.98    1.14
  -2 -10 -10    2.59    1.78
   2  10  11   88.53    4.74
  -2 -10 -11   88.82    4.11
   2  10  12  479.07   17.00
  -2 -10 -12  453.95   16.40
   2  10  13  370.29   14.61
  -2 -10 -13  350.25   11.79
   2  10  14  293.12   10.38
  -2 -10 -14  317.24   11.30
   2  10  15  712.06   25.47
  -2 -10 -15  708.72   23.08
  -2 -10 -16   30.70    2.69
  -2 -10 -17  682.53   22.35
  -2 -10 -18  175.69    7.07
  -2 -10 -19  121.73    5.38
  -2 -10 -20   73.34    4.06
  -2 -10 -21    4.71    1.91
  -2 -10 -22   40.69    3.47
  -2 -10 -25   69.81    5.23
  -2 -10 -26   48.65    4.62
  -2 -10 -27   24.36    4.57
  -2 -10 -28  104.14    6.29
   2  11 -31   73.13    6.89
   2  11 -30  116.21    7.33
   2  11 -29  244.17    9.80
   2  11 -28   10.89    4.20
   2  11 -27  147.88    8.47
   2  11 -26   99.40    6.10
   2  11 -25  201.16    8.86
   2  11 -24  303.37   12.01
   2  11 -23  281.15   11.55
  -2 -11  23  280.29   13.02
   2  11 -22  106.57    5.18
  -2 -11  22  107.46    6.93
   2  11 -21   14.35    2.66
  -2 -11  21   12.31    3.18
   2  11 -20    3.57    2.46
  -2 -11  20    3.95    2.02
   2  11 -19   51.62    3.62
  -2 -11  19   60.20    4.40
   2  11 -18  500.96   17.59
  -2 -11  18  505.07   18.14
   2  11 -17  137.00    5.98
  -2 -11  17  134.98    6.74
   2  11 -16    3.20    2.05
  -2 -11  16    6.58    2.41
   2  11 -15  536.30   18.34
  -2 -11  15  549.85   23.48
   2  11 -14   26.83    2.70
  -2 -11  14   28.02    2.73
   2  11 -13   54.50    3.30
  -2 -11  13   48.97    2.81
   2  11 -12  135.20    5.28
  -2 -11  12  142.10    6.00
   2  11 -11   32.16    2.27
  -2 -11  11   31.79    2.55
   2  11 -10   23.08    1.85
  -2 -11  10   22.66    1.83
   2  11  -9   65.63    3.82
  -2 -11   9   55.71    3.48
   2  11  -8  106.00    4.81
  -2 -11   8  110.12    4.97
   2  11  -7   50.96    3.12
  -2 -11   7   50.69    3.25
   2  11  -6   33.18    2.11
  -2 -11   6   32.02    2.60
   2  11  -5  123.19    5.56
  -2 -11   5  118.38    5.36
   2  11  -4   23.41    2.14
  -2 -11   4   23.22    2.25
   2  11  -3  636.84   22.43
  -2 -11   3  640.24   22.51
   2  11  -2  716.36   24.60
  -2 -11   2  718.56   27.01
   2  11  -1  839.41   28.08
  -2 -11   1  875.44   29.43
   2  11   0   28.19    2.25
  -2 -11   0   24.66    2.10
   2  11   1 3012.11   97.81
  -2 -11  -1 2974.36   96.91
   2  11   2 1936.54   62.01
  -2 -11  -2 1950.53   62.40
   2  11   3  950.12   31.56
  -2 -11  -3  924.09   31.02
   2  11   4  201.13    7.51
  -2 -11  -4  225.78    8.55
   2  11   5  831.49   28.50
  -2 -11  -5  810.74   25.85
   2  11   6   14.87    1.53
  -2 -11  -6   15.06    2.09
   2  11   7 1554.72   52.63
  -2 -11  -7 1623.11   51.76
   2  11   8 1316.70   44.22
  -2 -11  -8 1271.71   42.44
   2  11   9 1468.47   47.70
  -2 -11  -9 1446.99   45.97
   2  11  10   30.98    2.58
  -2 -11 -10   31.33    2.29
   2  11  11 1354.21   43.92
  -2 -11 -11 1429.14   47.45
   2  11  12  225.69   10.01
  -2 -11 -12  241.56    9.15
   2  11  13  460.98   18.67
  -2 -11 -13  460.11   17.02
   2  11  14 1140.03   38.02
  -2 -11 -14 1147.03   37.28
   2  11  15  186.72    8.09
  -2 -11 -15  167.87    6.88
   2  11  16  229.06    9.88
  -2 -11 -16  215.83    8.21
  -2 -11 -17  210.74    8.03
  -2 -11 -18  311.00   11.64
  -2 -11 -19  348.66   13.09
  -2 -11 -20  301.10   11.49
  -2 -11 -21  281.32   10.63
  -2 -11 -22   52.25    3.60
  -2 -11 -23   24.89    3.66
  -2 -11 -25   16.06    3.41
  -2 -11 -26    3.94    3.94
  -2 -11 -27    6.87    4.95
   2  12 -29   54.84    5.92
   2  12 -28  165.88    8.70
   2  12 -27  335.44   13.08
   2  12 -26   31.11    4.33
   2  12 -25  102.59    6.28
   2  12 -24   64.40    4.98
  -2 -12  24   60.10    4.29
   2  12 -23  329.47   12.42
  -2 -12  23  337.29   12.86
   2  12 -22   92.97    5.61
  -2 -12  22   94.87    5.89
   2  12 -21   54.02    4.45
  -2 -12  21   46.59    4.77
   2  12 -20   11.95    2.83
  -2 -12  20   15.45    3.20
   2  12 -19   61.06    3.97
  -2 -12  19   65.71    3.73
   2  12 -18  149.07    7.19
  -2 -12  18  133.28    6.20
   2  12 -17   42.75    3.34
  -2 -12  17   45.91    3.73
   2  12 -16  452.77   15.88
  -2 -12  16  450.96   16.80
   2  12 -15  610.27   22.31
  -2 -12  15  607.06   22.19
   2  12 -14  186.45    7.41
  -2 -12  14  180.96    9.27
   2  12 -13  311.90   12.55
  -2 -12  13  317.27   11.89
   2  12 -12    1.24    1.91
  -2 -12  12    1.46    2.18
   2  12 -11  574.32   19.53
  -2 -12  11  582.35   22.64
   2  12 -10  951.00   31.55
  -2 -12  10 1012.35   36.16
   2  12  -9  566.67   19.34
  -2 -12   9  597.90   23.26
   2  12  -8  641.49   22.77
  -2 -12   8  640.30   24.74
   2  12  -7   76.20    3.45
  -2 -12   7   76.81    4.36
   2  12  -6  304.96   11.16
  -2 -12   6  307.33   13.23
   2  12  -5  350.07   12.63
  -2 -12   5  361.67   15.19
   2  12  -4  113.99    5.19
  -2 -12   4  114.52    5.77
   2  12  -3 1105.69   37.49
  -2 -12   3 1153.98   40.02
   2  12  -2  191.62    7.89
  -2 -12   2  203.60    9.15
   2  12  -1 1563.38   50.43
  -2 -12   1 1603.18   54.48
   2  12   0  100.91    4.28
  -2 -12   0  101.78    4.40
   2  12   1 1546.33   51.08
  -2 -12  -1 1583.10   54.67
   2  12   2  400.83   14.10
  -2 -12  -2  394.85   14.85
   2  12   3   29.70    2.33
  -2 -12  -3   30.83    2.66
   2  12   4 1252.73   41.27
  -2 -12  -4 1253.40   41.38
   2  12   5   14.85    1.75
  -2 -12  -5   12.19    2.03
   2  12   6  274.52   11.12
  -2 -12  -6  256.20    9.70
   2  12   7   26.73    1.96
  -2 -12  -7   19.33    2.46
   2  12   8  107.29    4.62
  -2 -12  -8  103.33    5.08
   2  12   9 1760.63   56.78
  -2 -12  -9 1828.03   58.24
   2  12  10   22.07    2.37
  -2 -12 -10   22.48    2.47
   2  12  11  886.53   29.97
  -2 -12 -11  859.01   27.99
   2  12  12   -2.11    1.79
  -2 -12 -12    2.49    2.17
   2  12  13  412.93   15.25
  -2 -12 -13  415.17   14.45
   2  12  14   18.62    1.99
  -2 -12 -14   16.67    1.95
   2  12  15   67.98    4.11
  -2 -12 -15   72.61    3.89
   2  12  16   39.63    3.10
  -2 -12 -16   42.66    3.40
  -2 -12 -17    4.05    2.54
  -2 -12 -18   12.75    2.15
  -2 -12 -19  307.84   11.57
  -2 -12 -20   77.28    4.53
  -2 -12 -21  340.58   12.20
  -2 -12 -22  144.60    7.14
  -2 -12 -23  259.41   10.41
  -2 -12 -24   65.59    5.75
  -2 -12 -26    2.85    3.44
   2  13 -28  197.55    8.54
   2  13 -27   -0.01    4.41
   2  13 -26   49.34    5.06
   2  13 -25    8.98    4.05
  -2 -13  25   14.41    5.04
   2  13 -24   27.52    4.22
  -2 -13  24   16.25    4.76
   2  13 -23    6.19    3.34
  -2 -13  23    7.97    4.33
   2  13 -22   61.39    4.05
  -2 -13  22   61.40    6.61
   2  13 -21   16.97    2.32
  -2 -13  21   19.09    3.83
   2  13 -20  512.75   18.87
  -2 -13  20  519.30   19.15
   2  13 -19  124.49    5.97
  -2 -13  19  136.38    6.75
   2  13 -18  333.25   13.25
  -2 -13  18  373.40   17.14
   2  13 -17  348.12   12.57
  -2 -13  17  343.81   13.57
   2  13 -16  219.50    9.29
  -2 -13  16  237.22    9.62
   2  13 -15  173.83    7.68
  -2 -13  15  170.97    7.78
   2  13 -14    1.65    2.22
  -2 -13  14   -0.61    2.56
   2  13 -13   82.40    4.55
  -2 -13  13   88.98    4.60
   2  13 -12   40.54    3.25
  -2 -13  12   40.08    3.54
   2  13 -11    4.77    2.24
  -2 -13  11    2.02    2.44
   2  13 -10  274.04   10.16
  -2 -13  10  259.58   10.32
   2  13  -9    1.30    1.42
  -2 -13   9    1.99    2.33
   2  13  -8  607.11   20.40
  -2 -13   8  620.82   23.82
   2  13  -7  140.71    5.89
  -2 -13   7  137.28    6.27
   2  13  -6   70.68    3.97
  -2 -13   6   73.68    3.78
   2  13  -5  229.53    8.10
  -2 -13   5  214.54    8.86
   2  13  -4   15.98    2.05
  -2 -13   4   16.94    2.35
   2  13  -3  157.93    6.78
  -2 -13   3  171.35    7.84
   2  13  -2  209.24    8.04
  -2 -13   2  204.99    8.37
   2  13  -1    4.54    1.88
  -2 -13   1    2.74    1.43
   2  13   0   78.36    4.28
  -2 -13   0   88.51    5.09
   2  13   1    4.99    1.99
  -2 -13  -1    3.54    1.57
   2  13   2  321.48   12.07
  -2 -13  -2  350.83   12.97
   2  13   3  661.72   22.75
  -2 -13  -3  661.81   22.78
   2  13   4  135.10    5.91
  -2 -13  -4  131.75    5.72
   2  13   5  235.52    9.12
  -2 -13  -5  254.29   10.19
   2  13   6   29.98    2.41
  -2 -13  -6   31.60    2.71
   2  13   7   75.45    3.81
  -2 -13  -7   68.31    3.88
   2  13   8  712.20   25.37
  -2 -13  -8  718.04   24.01
   2  13   9  507.08   18.13
  -2 -13  -9  535.23   18.45
   2  13  10  122.11    5.07
  -2 -13 -10  120.64    5.40
   2  13  11   77.09    4.21
  -2 -13 -11   76.05    4.09
   2  13  12    0.90    1.90
  -2 -13 -12    3.96    1.73
   2  13  13  378.41   13.73
  -2 -13 -13  369.96   13.85
   2  13  14   15.40    2.09
  -2 -13 -14   13.97    2.64
   2  13  15   37.35    2.60
  -2 -13 -15   34.89    2.69
   2  13  16  125.55    5.26
  -2 -13 -16  121.09    5.47
   2  13  17    8.38    1.85
  -2 -13 -17    6.74    2.20
  -2 -13 -18  483.37   17.69
  -2 -13 -19  421.05   15.13
  -2 -13 -20  130.79    6.19
  -2 -13 -21  146.06    6.50
  -2 -13 -22  130.39    6.90
  -2 -13 -23   -0.74    2.78
  -2 -13 -24    8.37    4.33
   2  14 -27    6.62    5.05
   2  14 -26   30.07    4.12
   2  14 -25   -3.11    4.36
  -2 -14  25    1.06    4.92
   2  14 -24   23.40    3.47
  -2 -14  24   19.07    5.36
   2  14 -23   20.04    4.16
  -2 -14  23   17.00    5.04
   2  14 -22   67.66    5.23
  -2 -14  22   58.94    6.01
   2  14 -21   22.75    3.82
  -2 -14  21   20.16    4.36
   2  14 -20  266.04   10.11
  -2 -14  20  236.80   10.14
   2  14 -19   58.96    3.87
  -2 -14  19   65.70    4.84
   2  14 -18    1.13    1.92
  -2 -14  18   -3.88    3.57
   2  14 -17   10.02    2.73
  -2 -14  17    7.37    3.39
   2  14 -16    4.11    2.64
  -2 -14  16    7.86    2.43
   2  14 -15    4.79    1.64
  -2 -14  15    5.89    2.92
   2  14 -14    5.58    2.44
  -2 -14  14    7.38    3.10
   2  14 -13  128.71    5.95
  -2 -14  13  137.14    6.94
   2  14 -12  333.94   13.35
  -2 -14  12  333.21   12.41
   2  14 -11  255.70    9.62
  -2 -14  11  270.26   11.54
   2  14 -10  466.06   16.11
  -2 -14  10  477.13   17.29
   2  14  -9  645.70   23.50
  -2 -14   9  718.70   26.54
   2  14  -8   61.45    3.58
  -2 -14   8   58.65    3.82
   2  14  -7  286.31   11.24
  -2 -14   7  292.45   10.87
   2  14  -6  267.44   10.82
  -2 -14   6  283.51   12.24
   2  14  -5    2.60    1.44
  -2 -14   5    2.37    1.87
   2  14  -4   91.29    4.21
  -2 -14   4   93.48    5.00
   2  14  -3   42.37    3.04
  -2 -14   3   49.67    3.61
   2  14  -2 1624.98   54.25
  -2 -14   2 1593.30   53.33
   2  14  -1  204.30    8.18
  -2 -14   1  203.31    8.47
   2  14   0  350.69   12.69
  -2 -14   0  361.18   14.10
   2  14   1  328.22   13.14
  -2 -14  -1  339.77   13.19
   2  14   2  458.84   15.51
  -2 -14  -2  470.53   18.21
   2  14   3   51.59    3.36
  -2 -14  -3   45.80    3.38
   2  14   4   12.87    2.30
  -2 -14  -4   11.33    1.85
   2  14   5   10.07    1.52
  -2 -14  -5   11.64    1.92
   2  14   6   27.09    2.46
  -2 -14  -6   27.69    2.34
   2  14   7   21.84    1.96
  -2 -14  -7   26.65    2.44
   2  14   8  495.24   17.98
  -2 -14  -8  478.19   16.46
   2  14   9  176.64    7.48
  -2 -14  -9  171.09    6.87
   2  14  10  605.68   21.91
  -2 -14 -10  602.00   20.50
   2  14  11    3.22    1.62
  -2 -14 -11    3.75    2.60
   2  14  12  529.12   18.61
  -2 -14 -12  526.47   18.29
   2  14  13    2.53    1.63
  -2 -14 -13    1.20    2.50
   2  14  14    5.33    2.33
  -2 -14 -14    7.66    2.63
   2  14  15   40.04    3.30
  -2 -14 -15   45.44    3.72
   2  14  16   20.75    2.73
  -2 -14 -16   20.33    3.24
   2  14  17   11.85    2.77
  -2 -14 -17   15.95    3.12
   2  14  18   23.88    2.57
  -2 -14 -18   20.79    3.66
  -2 -14 -19    6.40    3.19
  -2 -14 -20  115.99    5.90
  -2 -14 -21   11.07    3.99
  -2 -14 -22  225.77   10.02
  -2 -14 -23   -2.46    4.93
   2  15 -25   14.47    4.93
  -2 -15  25    5.71    5.62
   2  15 -24    3.64    4.48
  -2 -15  24    2.76    6.59
   2  15 -23    5.22    2.79
  -2 -15  23    8.14    5.41
   2  15 -22    9.40    4.04
  -2 -15  22    9.38    5.15
   2  15 -21   69.04    5.56
  -2 -15  21   68.15    6.59
   2  15 -20   75.93    5.44
  -2 -15  20   78.36    5.91
   2  15 -19 1157.41   39.24
  -2 -15  19 1104.78   36.72
   2  15 -18   27.79    3.53
  -2 -15  18   27.49    3.28
   2  15 -17  191.88    9.02
  -2 -15  17  191.96    9.13
   2  15 -16  306.62   12.93
  -2 -15  16  299.84   14.49
   2  15 -15    0.69    1.86
  -2 -15  15    2.89    3.46
   2  15 -14   74.78    4.44
  -2 -15  14   75.49    4.80
   2  15 -13    7.74    2.59
  -2 -15  13    4.11    3.23
   2  15 -12   16.37    2.19
  -2 -15  12   14.19    2.43
   2  15 -11  238.98    9.56
  -2 -15  11  259.89   11.75
   2  15 -10   17.49    2.59
  -2 -15  10   22.37    3.17
   2  15  -9  598.36   20.86
  -2 -15   9  598.33   21.87
   2  15  -8    8.89    1.92
  -2 -15   8    5.47    2.81
   2  15  -7  965.99   31.81
  -2 -15   7 1006.09   34.17
   2  15  -6   44.87    2.95
  -2 -15   6   46.03    3.56
   2  15  -5   72.03    3.70
  -2 -15   5   80.10    4.07
   2  15  -4  190.65    7.35
  -2 -15   4  206.52    9.26
   2  15  -3   44.04    2.83
  -2 -15   3   43.04    3.12
   2  15  -2   42.82    2.70
  -2 -15   2   41.32    3.42
   2  15  -1  151.36    6.70
  -2 -15   1  153.10    7.33
   2  15   0   23.37    2.50
  -2 -15   0   19.32    2.38
   2  15   1  407.35   15.32
  -2 -15  -1  419.78   14.92
   2  15   2  186.01    7.41
  -2 -15  -2  180.93    8.23
   2  15   3  814.06   27.71
  -2 -15  -3  906.31   32.48
   2  15   4  155.05    6.89
  -2 -15  -4  163.80    7.14
   2  15   5   10.56    2.35
  -2 -15  -5    9.86    2.78
   2  15   6   76.01    4.27
  -2 -15  -6   73.79    4.42
   2  15   7   64.47    3.33
  -2 -15  -7   57.66    3.89
   2  15   8  275.30   10.12
  -2 -15  -8  258.08   10.14
   2  15   9    3.50    2.15
  -2 -15  -9    1.34    2.62
   2  15  10    8.94    2.48
  -2 -15 -10    9.90    2.14
   2  15  11   22.88    2.73
  -2 -15 -11   23.43    3.16
   2  15  12    0.05    2.39
  -2 -15 -12    2.60    2.18
   2  15  13  175.01    8.48
  -2 -15 -13  184.04    7.02
   2  15  14  158.66    6.86
  -2 -15 -14  145.96    6.76
   2  15  15   11.71    2.68
  -2 -15 -15    7.91    3.42
   2  15  16   59.06    4.13
  -2 -15 -16   59.59    4.60
   2  15  17   58.37    3.98
  -2 -15 -17   58.84    4.84
   2  15  18   80.67    5.37
  -2 -15 -18   77.68    5.56
  -2 -15 -19  241.97    9.44
  -2 -15 -20   85.27    5.34
  -2 -15 -21   97.44    6.50
  -2 -15 -22   66.12    4.91
   2  16 -23  176.51    8.00
  -2 -16  23  181.85    8.59
   2  16 -22   24.64    4.62
  -2 -16  22   22.31    4.49
   2  16 -21  193.19    9.90
  -2 -16  21  197.61    9.15
   2  16 -20    2.11    4.10
  -2 -16  20   -2.62    4.71
   2  16 -19  480.74   18.06
  -2 -16  19  427.19   20.99
   2  16 -18  259.85   10.12
  -2 -16  18  257.89   14.19
   2  16 -17   65.62    4.88
  -2 -16  17   62.97    5.50
   2  16 -16  151.69    7.85
  -2 -16  16  133.53    7.02
   2  16 -15  137.33    6.35
  -2 -16  15  147.79    6.85
   2  16 -14  411.55   14.87
  -2 -16  14  381.96   17.12
   2  16 -13  523.50   19.26
  -2 -16  13  518.74   20.87
   2  16 -12    0.49    1.89
  -2 -16  12    2.07    2.56
   2  16 -11  290.87   11.43
  -2 -16  11  280.96   11.75
   2  16 -10   59.40    3.73
  -2 -16  10   60.55    5.06
   2  16  -9  260.69   11.15
  -2 -16   9  263.38   10.82
   2  16  -8   92.68    4.98
  -2 -16   8   96.18    5.15
   2  16  -7  106.97    4.79
  -2 -16   7  123.88    7.40
   2  16  -6   80.86    4.21
  -2 -16   6   74.68    4.92
   2  16  -5  292.95   10.72
  -2 -16   5  298.32   11.20
   2  16  -4  209.70    8.46
  -2 -16   4  223.01   10.90
   2  16  -3   48.46    3.51
  -2 -16   3   44.67    3.66
   2  16  -2  133.67    6.11
  -2 -16   2  137.58    5.99
   2  16  -1  464.40   17.08
  -2 -16   1  458.57   16.99
   2  16   0  544.81   18.89
  -2 -16   0  579.21   20.18
   2  16   1  648.75   22.59
  -2 -16  -1  675.48   23.24
   2  16   2  169.39    6.79
  -2 -16  -2  184.69    8.22
   2  16   3   58.67    3.35
  -2 -16  -3   54.05    4.24
   2  16   4  143.02    6.09
  -2 -16  -4  134.23    6.43
   2  16   5   55.67    3.11
  -2 -16  -5   53.77    3.39
   2  16   6   35.85    2.75
  -2 -16  -6   39.20    3.09
   2  16   7   24.59    2.91
  -2 -16  -7   28.86    3.59
   2  16   8    1.72    2.46
  -2 -16  -8   -0.39    3.04
   2  16   9  216.62    8.86
  -2 -16  -9  179.98    7.64
   2  16  10  937.82   32.94
  -2 -16 -10  929.85   31.17
   2  16  11  124.84    6.78
  -2 -16 -11  101.86    5.72
   2  16  12  794.65   29.18
  -2 -16 -12  774.69   25.09
   2  16  13   59.02    4.69
  -2 -16 -13   47.82    4.06
   2  16  14  165.54    8.72
  -2 -16 -14  152.14    7.62
   2  16  15    6.69    2.95
  -2 -16 -15    2.00    3.66
   2  16  16   -0.09    3.17
  -2 -16 -16   -0.36    3.70
   2  16  17   90.79    4.92
  -2 -16 -17   87.00    6.05
   2  16  18   78.94    4.73
  -2 -16 -18   68.97    5.41
  -2 -16 -19   41.88    3.95
  -2 -16 -20  275.80   10.24
   2  17 -21    1.53    4.86
  -2 -17  21   -0.72    5.77
   2  17 -20  147.50    8.24
  -2 -17  20  132.55    9.04
   2  17 -19    2.73    4.20
  -2 -17  19    4.05    5.16
   2  17 -18  219.73    9.18
  -2 -17  18  195.04   10.02
   2  17 -17   16.83    3.80
  -2 -17  17   22.60    3.74
   2  17 -16  133.06    7.08
  -2 -17  16  133.64    7.26
   2  17 -15  286.23   12.40
  -2 -17  15  273.47   10.79
   2  17 -14   15.74    3.52
  -2 -17  14   16.54    4.48
   2  17 -13  140.08    6.54
  -2 -17  13  140.57    8.90
   2  17 -12   -1.73    3.10
  -2 -17  12    1.75    4.05
   2  17 -11    2.79    2.82
  -2 -17  11    2.24    3.55
   2  17 -10   28.14    3.45
  -2 -17  10   31.26    3.22
   2  17  -9   58.24    3.59
  -2 -17   9   63.35    4.89
   2  17  -8  150.16    6.92
  -2 -17   8  149.60    8.41
   2  17  -7  127.32    5.75
  -2 -17   7  124.27    6.66
   2  17  -6   63.65    3.72
  -2 -17   6   63.89    3.98
   2  17  -5   19.74    3.08
  -2 -17   5   26.69    3.10
   2  17  -4  254.15   10.39
  -2 -17   4  246.64    9.91
   2  17  -3  217.11    9.15
  -2 -17   3  250.20   10.48
   2  17  -2  420.43   14.23
  -2 -17   2  432.73   17.95
   2  17  -1    9.60    2.06
  -2 -17   1    9.43    3.33
   2  17   0   10.14    2.22
  -2 -17   0   11.24    3.55
   2  17   1   17.89    2.23
  -2 -17  -1   19.96    3.66
   2  17   2   21.92    2.25
  -2 -17  -2   16.49    3.79
   2  17   3    4.41    2.79
  -2 -17  -3    1.49    3.44
   2  17   4  290.08   10.81
  -2 -17  -4  292.87   11.01
   2  17   5   52.25    3.81
  -2 -17  -5   53.60    3.67
   2  17   6  208.06    8.67
  -2 -17  -6  223.97    9.39
   2  17   7   29.18    3.36
  -2 -17  -7   27.20    2.93
   2  17   8  615.78   20.96
  -2 -17  -8  601.59   19.92
   2  17   9    4.62    2.85
  -2 -17  -9   12.51    3.51
   2  17  10  188.93    8.38
  -2 -17 -10  204.86    8.40
   2  17  11  138.18    7.00
  -2 -17 -11  128.58    5.85
   2  17  12   38.01    3.81
  -2 -17 -12   41.16    4.64
   2  17  13   62.49    4.54
  -2 -17 -13   60.92    5.37
   2  17  14    1.51    3.26
  -2 -17 -14   -3.83    3.87
   2  17  15   15.09    3.43
  -2 -17 -15   21.54    4.49
   2  17  16   81.33    4.63
  -2 -17 -16   72.77    5.97
   2  17  17    2.13    2.51
  -2 -17 -17    2.85    5.00
   2  18 -18    2.64    3.03
  -2 -18  18    2.42    5.81
   2  18 -17    5.01    3.19
  -2 -18  17    6.01    3.94
   2  18 -16  270.20   10.23
  -2 -18  16  268.67   11.63
   2  18 -15  226.24    9.29
  -2 -18  15  206.48    8.94
   2  18 -14   28.95    4.31
  -2 -18  14   26.70    4.10
   2  18 -13   25.25    4.13
  -2 -18  13   20.74    4.71
   2  18 -12   88.35    5.00
  -2 -18  12   88.80    5.94
   2  18 -11  100.96    5.11
  -2 -18  11   84.88    6.66
   2  18 -10   18.48    3.58
  -2 -18  10   26.86    4.54
   2  18  -9  242.33    9.55
  -2 -18   9  230.99   11.56
   2  18  -8  199.39    9.29
  -2 -18   8  204.49    8.58
   2  18  -7   69.84    4.12
  -2 -18   7   78.94    5.58
   2  18  -6   41.31    3.85
  -2 -18   6   45.18    5.11
   2  18  -5   29.09    3.76
  -2 -18   5   33.77    3.52
   2  18  -4  341.38   12.44
  -2 -18   4  333.65   12.27
   2  18  -3  190.45    7.79
  -2 -18   3  175.98    7.55
   2  18  -2  646.90   23.58
  -2 -18   2  645.30   22.83
   2  18  -1    3.53    3.01
  -2 -18   1    2.51    2.73
   2  18   0    9.17    3.00
  -2 -18   0    9.05    3.77
   2  18   1  604.05   21.37
  -2 -18  -1  586.95   20.65
   2  18   2  175.47    7.02
  -2 -18  -2  189.74    9.57
   2  18   3  122.76    5.94
  -2 -18  -3  138.26    7.28
   2  18   4  187.64    7.85
  -2 -18  -4  197.94    8.50
   2  18   5  179.59    8.55
  -2 -18  -5  157.84    7.36
   2  18   6  318.50   12.23
  -2 -18  -6  330.03   12.57
   2  18   7   26.29    3.56
  -2 -18  -7   24.10    3.34
   2  18   8  320.40   11.88
  -2 -18  -8  312.16   11.70
   2  18   9   18.03    2.48
  -2 -18  -9   24.21    3.83
   2  18  10   36.60    2.96
  -2 -18 -10   34.99    3.62
   2  18  11  249.76    9.55
  -2 -18 -11  253.73   10.38
   2  18  12  104.29    5.65
  -2 -18 -12   83.45    6.17
   2  18  13  189.12    9.49
  -2 -18 -13  168.51    7.85
   2  18  14   49.56    4.50
  -2 -18 -14   56.07    4.51
  -2 -18 -15    2.96    3.21
   2  19 -15    7.25    4.83
  -2 -19  15    8.68    5.45
   2  19 -14   95.04    6.28
  -2 -19  14   94.09    7.22
   2  19 -13   26.47    3.77
  -2 -19  13   16.30    5.07
   2  19 -12  128.94    6.92
  -2 -19  12  126.42    7.95
   2  19 -11   -2.08    3.80
  -2 -19  11    5.93    5.03
   2  19 -10   38.04    3.80
  -2 -19  10   41.89    5.05
   2  19  -9   43.05    4.83
  -2 -19   9   41.18    5.80
   2  19  -8   85.08    5.57
  -2 -19   8   92.55    6.19
   2  19  -7  127.30    6.07
  -2 -19   7  113.07    7.29
   2  19  -6    3.62    3.76
  -2 -19   6    4.25    4.70
   2  19  -5  378.20   14.56
  -2 -19   5  362.24   14.80
   2  19  -4   15.64    2.87
  -2 -19   4   18.39    4.60
   2  19  -3  112.31    6.40
  -2 -19   3  109.41    7.26
   2  19  -2   26.63    3.07
  -2 -19   2   21.50    4.46
   2  19  -1    6.13    2.64
  -2 -19   1    6.76    4.49
   2  19   0   23.44    3.62
  -2 -19   0   24.39    3.59
   2  19   1   56.56    4.45
  -2 -19  -1   50.54    3.98
   2  19   2  180.92    7.68
  -2 -19  -2  195.09    8.98
   2  19   3   29.30    3.15
  -2 -19  -3   39.10    4.87
   2  19   4  187.47    8.13
  -2 -19  -4  175.62    8.10
   2  19   5  552.02   19.76
  -2 -19  -5  522.35   21.22
   2  19   6    4.34    2.38
  -2 -19  -6    0.97    3.20
   2  19   7  287.08   11.33
  -2 -19  -7  280.30   13.85
   2  19   8    7.42    2.78
  -2 -19  -8    4.96    3.48
   2  19   9  106.60    5.89
  -2 -19  -9   95.79    6.19
   2  19  10   53.32    4.79
  -2 -19 -10   39.92    5.63
   2  19  11   41.45    4.49
  -2 -19 -11   51.59    4.36
   2  20  -9   41.10    5.26
  -2 -20   9   38.42    4.31
   2  20  -8  118.68    7.21
  -2 -20   8  116.75    7.21
   2  20  -7   41.60    4.01
  -2 -20   7   41.60    5.77
   2  20  -6    0.28    4.60
  -2 -20   6    2.48    5.63
   2  20  -5  631.88   21.42
  -2 -20   5  609.35   27.43
   2  20  -4  147.83    7.76
  -2 -20   4  145.53    8.30
   2  20  -3  159.53    7.39
  -2 -20   3  157.02    8.23
   2  20  -2   21.39    4.28
  -2 -20   2   24.01    3.93
   2  20  -1   88.83    5.82
  -2 -20   1   78.29    6.20
   2  20   0   18.73    3.19
  -2 -20   0   21.59    4.71
   2  20   1    2.82    3.72
  -2 -20  -1    4.21    3.40
   2  20   2   26.74    4.64
  -2 -20  -2   29.08    5.53
   2  20   3   53.09    4.03
  -2 -20  -3   47.34    6.38
   2  20   4   11.82    4.18
  -2 -20  -4    9.35    4.08
   2  20   5  449.88   16.68
  -2 -20  -5  445.41   16.95
   2  20   6  220.44    8.34
  -2 -20  -6  194.91   10.10
   3 -20  -5   50.68    5.07
  -3  20   5   55.51    5.78
   3 -20  -4   62.84    6.23
  -3  20   4   70.12    5.51
   3 -20  -3   64.31    5.09
  -3  20   3   75.24    4.69
   3 -20  -2   97.24    7.07
  -3  20   2  106.67    6.91
   3 -20  -1   46.09    5.87
  -3  20   1   49.03    5.07
   3 -20   0   -3.12    3.19
  -3  20   0    0.33    2.56
   3 -20   1    1.52    5.25
  -3  20  -1    0.57    4.31
  -3  20  -2  120.80    6.70
   3 -19 -12   45.50    6.14
  -3  19  12   56.86    3.90
   3 -19 -11  174.94    9.27
  -3  19  11  180.89    8.14
   3 -19 -10  152.15    7.35
  -3  19  10  174.10    8.25
   3 -19  -9  150.98    8.25
  -3  19   9  162.97    7.69
   3 -19  -8   10.57    3.50
  -3  19   8   10.65    3.64
   3 -19  -7  516.12   18.39
  -3  19   7  488.69   18.03
   3 -19  -6    5.64    4.79
  -3  19   6    6.54    2.47
   3 -19  -5  332.68   13.37
  -3  19   5  333.11   12.73
   3 -19  -4   16.11    3.39
  -3  19   4   17.67    3.13
   3 -19  -3  271.34   13.15
  -3  19   3  253.88   10.80
   3 -19  -2   43.60    4.14
  -3  19   2   49.11    4.29
   3 -19  -1  363.55   13.38
  -3  19   1  359.68   13.35
   3 -19   0  348.88   15.50
  -3  19   0  353.60   13.75
   3 -19   1   87.87    6.56
  -3  19  -1   91.84    6.19
   3 -19   2  391.66   15.29
  -3  19  -2  387.81   15.07
   3 -19   3  368.53   14.48
  -3  19  -3  393.54   15.33
   3 -19   4    2.56    4.58
  -3  19  -4    7.28    3.71
   3 -19   5    7.78    5.04
  -3  19  -5    9.21    3.98
   3 -19   6   23.31    5.05
  -3  19  -6   27.86    3.43
   3 -19   7    6.67    3.11
  -3  19  -7    6.26    3.66
   3 -19   8  101.64    6.28
  -3  19  -8  106.99    6.32
   3 -18 -16   52.61    5.81
  -3  18  16   45.72    4.50
   3 -18 -15    1.78    4.90
  -3  18  15    4.13    3.41
   3 -18 -14   10.73    3.39
  -3  18  14   12.32    3.44
   3 -18 -13   89.51    5.03
  -3  18  13   80.89    4.95
   3 -18 -12    2.62    4.46
  -3  18  12    0.84    3.41
   3 -18 -11   58.25    5.25
  -3  18  11   74.78    5.06
   3 -18 -10    5.03    3.08
  -3  18  10    0.52    3.23
   3 -18  -9  265.71   11.16
  -3  18   9  267.74   10.49
   3 -18  -8  152.84    6.93
  -3  18   8  165.37    7.18
   3 -18  -7  197.80    9.16
  -3  18   7  192.07    8.25
   3 -18  -6   54.77    3.79
  -3  18   6   57.31    4.20
   3 -18  -5   12.36    4.07
  -3  18   5   22.69    3.68
   3 -18  -4  132.18    6.80
  -3  18   4  131.36    5.89
   3 -18  -3  132.32    6.20
  -3  18   3  141.56    5.98
   3 -18  -2  475.02   17.67
  -3  18   2  488.14   17.01
   3 -18  -1   90.00    6.35
  -3  18   1   94.11    5.56
   3 -18   0  358.93   13.48
  -3  18   0  378.60   14.11
   3 -18   1   31.00    3.95
  -3  18  -1   27.55    3.76
   3 -18   2  216.71    9.04
  -3  18  -2  222.69    8.96
   3 -18   3  279.93   10.35
  -3  18  -3  286.43   11.16
   3 -18   4  101.76    6.60
  -3  18  -4   95.87    5.76
   3 -18   5   51.43    5.36
  -3  18  -5   43.45    3.46
   3 -18   6  355.79   16.44
  -3  18  -6  359.39   15.33
   3 -18   7  144.48    7.98
  -3  18  -7  165.04    7.32
   3 -18   8  240.45   11.02
  -3  18  -8  251.47   10.75
   3 -18   9   47.12    5.89
  -3  18  -9   45.70    4.71
   3 -18  11    1.80    3.60
  -3  18 -11    5.93    4.54
   3 -18  12   56.35    4.40
  -3  18 -12   56.23    5.25
   3 -18  13  209.66   10.26
  -3  18 -13  242.79   11.13
   3 -17 -19  110.72    5.81
  -3  17  19  118.34    6.34
   3 -17 -18   57.19    4.37
  -3  17  18   58.45    4.85
   3 -17 -17   67.05    4.32
  -3  17  17   70.76    5.05
   3 -17 -16   60.22    4.53
  -3  17  16   74.35    4.98
   3 -17 -15   93.60    5.83
  -3  17  15  117.85    5.86
   3 -17 -14  216.62    9.72
  -3  17  14  210.78    8.19
   3 -17 -13  290.33   11.34
  -3  17  13  318.51   11.24
   3 -17 -12    3.59    2.81
  -3  17  12    5.39    2.21
   3 -17 -11  295.92   11.77
  -3  17  11  286.80   11.45
   3 -17 -10    5.00    2.65
  -3  17  10    4.81    2.19
   3 -17  -9   10.46    3.68
  -3  17   9    8.36    3.09
   3 -17  -8  385.20   13.95
  -3  17   8  386.85   13.54
   3 -17  -7  297.14   12.25
  -3  17   7  298.41   11.27
   3 -17  -6  316.46   12.56
  -3  17   6  316.23   12.39
   3 -17  -5   55.40    3.50
  -3  17   5   66.19    4.42
   3 -17  -4  949.45   32.47
  -3  17   4  998.96   33.82
   3 -17  -3  375.91   15.86
  -3  17   3  403.30   14.84
   3 -17  -2  101.41    5.64
  -3  17   2  111.76    5.68
   3 -17  -1  179.93    7.87
  -3  17   1  179.89    7.92
   3 -17   0  215.88    8.74
  -3  17   0  219.37    9.41
   3 -17   1   42.15    3.55
  -3  17  -1   42.09    3.02
   3 -17   2  186.69    9.07
  -3  17  -2  186.31    7.34
   3 -17   3    5.62    2.38
  -3  17  -3    2.46    2.12
   3 -17   4  156.41    6.69
  -3  17  -4  162.37    7.85
   3 -17   5   18.24    2.64
  -3  17  -5   16.36    2.49
   3 -17   6  307.27   11.45
  -3  17  -6  302.79   11.57
   3 -17   7   33.25    3.16
  -3  17  -7   43.35    3.93
   3 -17   8   89.39    4.89
  -3  17  -8   96.15    5.30
   3 -17   9   11.46    3.07
  -3  17  -9   14.56    3.37
  -3  17 -10   91.83    6.40
   3 -17  12    2.01    4.53
  -3  17 -12    2.84    2.72
   3 -17  13   -4.73    4.43
  -3  17 -13    0.72    3.50
   3 -17  14   82.48    6.43
  -3  17 -14   89.29    5.57
   3 -17  15   -2.16    5.00
  -3  17 -15   -3.22    3.94
   3 -17  16   61.90    7.17
  -3  17 -16   46.28    5.14
   3 -16 -22    5.15    3.43
  -3  16  22   10.39    3.80
   3 -16 -21   31.36    5.04
  -3  16  21   30.94    3.90
   3 -16 -20  320.67   14.28
  -3  16  20  354.88   15.02
   3 -16 -19    5.14    4.08
  -3  16  19    2.75    3.57
   3 -16 -18  139.78    7.20
  -3  16  18  147.94    7.54
   3 -16 -17  341.53   13.35
  -3  16  17  335.72   12.52
   3 -16 -16   37.22    4.50
  -3  16  16   39.63    3.48
   3 -16 -15  213.74    8.62
  -3  16  15  221.43    9.02
   3 -16 -14    0.63    2.40
  -3  16  14   -0.84    1.76
   3 -16 -13  442.71   17.32
  -3  16  13  454.10   15.19
   3 -16 -12   24.70    3.78
  -3  16  12   25.87    2.97
   3 -16 -11   94.29    4.62
  -3  16  11   99.27    5.23
   3 -16 -10    7.62    3.23
  -3  16  10   13.76    2.97
   3 -16  -9   60.62    4.40
  -3  16   9   58.73    3.46
   3 -16  -8  234.24    8.98
  -3  16   8  225.04    9.04
   3 -16  -7  171.33    7.66
  -3  16   7  160.74    6.88
   3 -16  -6  287.94   12.13
  -3  16   6  288.71   10.88
   3 -16  -5    4.56    2.97
  -3  16   5    4.62    2.71
   3 -16  -4  359.21   13.26
  -3  16   4  361.80   13.34
   3 -16  -3  125.15    5.27
  -3  16   3  132.01    6.35
   3 -16  -2  266.24   10.56
  -3  16   2  261.07    9.87
   3 -16  -1    0.20    1.99
  -3  16   1    1.30    1.66
   3 -16   0    2.93    2.10
  -3  16   0    2.89    1.88
   3 -16   1   21.03    2.35
  -3  16  -1   23.87    2.22
   3 -16   2   26.13    2.86
  -3  16  -2   31.28    2.61
   3 -16   3   12.84    2.92
  -3  16  -3   13.48    2.22
   3 -16   4   -1.13    2.92
  -3  16  -4    5.69    2.62
   3 -16   5   10.14    3.02
  -3  16  -5    7.81    2.60
   3 -16   6    5.11    3.20
  -3  16  -6    5.03    1.93
   3 -16   7  301.53   13.16
  -3  16  -7  304.53   11.83
   3 -16   8  376.66   16.08
  -3  16  -8  382.55   16.02
   3 -16   9  187.34    9.07
  -3  16  -9  178.33    7.59
   3 -16  10  252.53   10.66
  -3  16 -10  238.91    9.63
   3 -16  13  324.50   13.53
  -3  16 -13  370.09   14.23
   3 -16  14   43.57    4.46
  -3  16 -14   52.63    3.83
   3 -16  15   95.92    5.18
  -3  16 -15   82.35    5.48
   3 -16  16    2.35    4.36
  -3  16 -16   -4.58    3.42
   3 -16  17  171.87    9.40
  -3  16 -17  169.36    7.94
   3 -16  18   84.34    7.31
  -3  16 -18   89.02    5.23
   3 -16  19   90.46    7.71
  -3  16 -19  101.27    6.65
   3 -15 -24   -0.96    4.80
   3 -15 -23   13.54    4.74
   3 -15 -22   37.71    3.94
  -3  15  22   42.24    3.74
   3 -15 -21   38.34    3.61
  -3  15  21   30.54    2.89
   3 -15 -20   28.90    4.29
  -3  15  20   35.01    2.85
   3 -15 -19    1.29    3.49
  -3  15  19   -0.38    2.16
   3 -15 -18    8.80    3.32
  -3  15  18   16.29    2.93
   3 -15 -17  513.12   18.06
  -3  15  17  522.54   20.13
   3 -15 -16   15.30    2.77
  -3  15  16   21.28    2.96
   3 -15 -15  141.68    6.26
  -3  15  15  146.95    6.11
   3 -15 -14  362.25   14.58
  -3  15  14  368.94   13.07
   3 -15 -13   90.41    4.42
  -3  15  13   96.02    4.60
   3 -15 -12   11.38    3.22
  -3  15  12   12.73    2.60
   3 -15 -11   49.10    3.29
  -3  15  11   53.35    3.09
   3 -15 -10   50.65    3.92
  -3  15  10   38.45    2.78
   3 -15  -9  224.64    8.87
  -3  15   9  249.12    9.66
   3 -15  -8    5.21    1.89
  -3  15   8   10.29    1.77
   3 -15  -7  173.10    8.11
  -3  15   7  167.72    6.70
   3 -15  -6   31.97    3.22
  -3  15   6   33.26    3.13
   3 -15  -5  417.93   16.82
  -3  15   5  391.98   13.69
   3 -15  -4  362.08   14.80
  -3  15   4  350.06   12.41
   3 -15  -3   52.63    3.95
  -3  15   3   50.94    3.61
   3 -15  -2  138.90    6.93
  -3  15   2  132.55    5.92
   3 -15  -1    2.32    2.37
  -3  15   1    4.94    2.25
   3 -15   0   24.46    2.53
  -3  15   0   24.17    2.32
   3 -15   1   31.08    2.76
  -3  15  -1   35.09    2.67
   3 -15   2  210.06    8.84
  -3  15  -2  207.09    7.97
   3 -15   3  321.74   13.37
  -3  15  -3  306.00   11.40
   3 -15   4    2.20    2.61
  -3  15  -4    1.58    1.60
   3 -15   5  365.05   14.55
  -3  15  -5  369.32   13.60
   3 -15   6   -1.39    1.71
  -3  15  -6    3.83    2.36
   3 -15   7  291.83   11.69
  -3  15  -7  285.99   12.70
   3 -15   8   10.46    2.70
  -3  15  -8   12.92    2.08
   3 -15   9    4.41    2.95
  -3  15  -9    4.40    2.49
   3 -15  10   13.56    2.85
  -3  15 -10   19.53    2.12
   3 -15  11   12.98    2.78
  -3  15 -11   11.90    2.71
   3 -15  13   12.37    2.80
   3 -15  14   51.61    3.84
  -3  15 -14   58.47    3.75
   3 -15  15  111.42    6.57
  -3  15 -15  114.39    6.10
   3 -15  16    9.67    3.73
  -3  15 -16    0.48    3.56
   3 -15  17  184.20    8.96
  -3  15 -17    2.35    3.34
   3 -15  18   27.74    3.53
  -3  15 -18   38.06    3.52
   3 -15  19   -1.63    3.34
  -3  15 -19    1.34    3.77
   3 -15  20   -1.01    3.29
  -3  15 -20    3.57    4.13
   3 -15  21   60.06    5.81
  -3  15 -21   70.09    5.20
   3 -14 -26   32.78    4.04
   3 -14 -25  131.76    7.36
   3 -14 -24  385.95   14.01
   3 -14 -23  280.50   12.89
   3 -14 -22    1.18    3.78
   3 -14 -21  193.96    7.72
  -3  14  21  200.11    8.23
   3 -14 -20   56.18    3.64
  -3  14  20   58.61    4.14
   3 -14 -19    6.01    2.37
  -3  14  19    9.14    2.81
   3 -14 -18   28.32    2.82
  -3  14  18   30.59    3.14
   3 -14 -17   30.49    3.04
  -3  14  17   25.20    2.38
   3 -14 -16  232.44    9.24
  -3  14  16  232.02    8.86
   3 -14 -15  855.04   30.37
  -3  14  15  790.94   27.55
   3 -14 -14  751.84   25.97
  -3  14  14  775.91   25.50
   3 -14 -13  251.86   10.05
  -3  14  13  230.30    8.75
   3 -14 -12  418.82   15.37
  -3  14  12  421.50   15.37
   3 -14 -11  247.27   10.89
  -3  14  11  207.67    8.02
   3 -14 -10  386.70   14.92
  -3  14  10  413.22   15.25
   3 -14  -9   89.54    4.77
  -3  14   9   91.79    4.06
   3 -14  -8  235.65    9.85
  -3  14   8  231.19    9.08
   3 -14  -7  105.31    5.24
  -3  14   7  108.79    4.50
   3 -14  -6   65.70    4.12
  -3  14   6   63.21    3.52
   3 -14  -5  221.85    9.93
  -3  14   5  219.49    8.01
   3 -14  -4  321.31   13.46
  -3  14   4  309.67   11.78
   3 -14  -3  983.72   36.29
  -3  14   3  969.79   31.76
   3 -14  -2  467.21   17.81
  -3  14   2  439.32   15.26
   3 -14  -1  394.25   15.73
  -3  14   1  383.62   14.89
   3 -14   0  117.40    6.17
  -3  14   0  121.93    6.05
   3 -14   1   15.82    2.58
  -3  14  -1   14.04    1.86
   3 -14   2   67.10    4.22
  -3  14  -2   58.06    3.29
   3 -14   3  150.13    6.98
  -3  14  -3  142.00    6.82
   3 -14   4    5.91    2.55
  -3  14  -4    4.76    2.18
   3 -14   5   67.11    4.23
  -3  14  -5   69.95    4.05
   3 -14   6   52.62    3.21
  -3  14  -6   58.77    3.44
   3 -14   7  158.57    7.39
  -3  14  -7  161.29    6.60
   3 -14   8  206.92    9.51
  -3  14  -8  190.96    7.88
   3 -14   9    3.88    2.43
  -3  14  -9    3.01    2.17
   3 -14  10   31.08    2.82
  -3  14 -10   35.42    2.43
   3 -14  11   12.19    2.81
  -3  14 -11   12.12    2.63
  -3  14 -12   65.57    4.21
   3 -14  14  110.27    5.81
   3 -14  15  279.62   11.23
  -3  14 -15  291.23   11.92
   3 -14  16   31.80    3.01
  -3  14 -16   43.18    3.97
   3 -14  17    3.13    2.80
  -3  14 -17   -5.51    3.04
   3 -14  18    0.23    2.76
  -3  14 -18    1.30    2.23
   3 -14  19    1.75    3.95
  -3  14 -19    3.79    2.31
   3 -14  20   53.27    5.37
  -3  14 -20   55.09    4.69
   3 -14  21   21.18    5.32
  -3  14 -21   27.62    4.27
   3 -14  22   17.92    5.03
  -3  14 -22   18.35    4.54
   3 -14  23   67.31    6.15
  -3  14 -23   73.96    6.28
   3 -13 -27    0.89    4.48
   3 -13 -26  190.70    8.51
   3 -13 -25   23.45    4.32
   3 -13 -24   26.82    3.19
   3 -13 -23  178.08    8.33
   3 -13 -22    4.55    3.31
   3 -13 -21  110.82    5.12
  -3  13  21  137.88    6.74
   3 -13 -20   15.36    2.48
  -3  13  20   20.30    2.68
   3 -13 -19  632.83   21.29
  -3  13  19  633.55   21.03
   3 -13 -18  500.45   17.58
  -3  13  18  502.62   17.89
   3 -13 -17    3.21    1.91
  -3  13  17   -0.49    2.17
   3 -13 -16  241.34    9.47
  -3  13  16  248.96   10.04
   3 -13 -15  164.91    7.61
  -3  13  15  185.34    7.06
   3 -13 -14 1347.89   44.62
  -3  13  14 1409.60   47.31
   3 -13 -13   82.42    4.49
  -3  13  13   69.82    3.39
   3 -13 -12    2.61    2.37
  -3  13  12   -0.93    1.94
   3 -13 -11 1202.08   40.64
  -3  13  11 1160.80   38.60
   3 -13 -10   35.00    2.88
  -3  13  10   31.78    2.79
   3 -13  -9 1684.64   55.32
  -3  13   9 1684.65   53.87
   3 -13  -8  259.03   11.86
  -3  13   8  262.53    9.51
   3 -13  -7   10.84    1.90
  -3  13   7   12.05    2.05
   3 -13  -6  564.32   19.47
  -3  13   6  542.98   18.95
   3 -13  -5  174.98    8.66
  -3  13   5  197.53    7.96
   3 -13  -4 1189.88   39.95
  -3  13   4 1178.10   41.28
   3 -13  -3  308.08   12.86
  -3  13   3  316.28   11.53
   3 -13  -2  109.69    5.38
  -3  13   2  109.38    4.93
   3 -13  -1   67.03    4.01
  -3  13   1   55.70    2.88
   3 -13   0   29.85    2.45
  -3  13   0   43.51    2.81
   3 -13   1  462.81   18.37
  -3  13  -1  446.45   15.15
   3 -13   2  183.97    8.77
  -3  13  -2  184.06    8.26
   3 -13   3   39.29    3.02
  -3  13  -3   39.12    2.86
   3 -13   4  749.13   26.93
  -3  13  -4  749.07   24.73
   3 -13   5  808.30   29.23
  -3  13  -5  799.79   26.53
   3 -13   6 1016.11   35.78
  -3  13  -6  983.02   31.66
   3 -13   7 1277.36   43.06
  -3  13  -7 1295.39   43.64
   3 -13   8  132.72    6.48
  -3  13  -8  141.83    6.37
   3 -13   9   14.44    2.33
  -3  13  -9   17.09    2.56
   3 -13  10   -0.81    2.20
  -3  13 -10    2.21    1.54
   3 -13  11   38.46    3.38
  -3  13 -11   37.83    3.68
   3 -13  12    7.54    1.94
  -3  13 -12    4.66    1.66
  -3  13 -13  262.37   11.19
   3 -13  15  663.07   25.39
  -3  13 -15  723.24   28.22
   3 -13  16   76.50    5.09
  -3  13 -16   77.84    5.36
   3 -13  17  806.35   27.85
  -3  13 -17  821.11   31.92
   3 -13  18    2.54    3.61
  -3  13 -18   -7.42    3.18
   3 -13  19    0.78    3.67
  -3  13 -19    2.30    2.24
   3 -13  20  176.71    8.97
  -3  13 -20  193.39    8.14
   3 -13  21   23.41    4.72
  -3  13 -21   27.02    4.28
   3 -13  22  145.28    9.43
  -3  13 -22  161.83    7.26
   3 -13  23   21.54    4.83
  -3  13 -23   31.55    4.53
  -3  13 -24   -3.83    3.36
   3 -12 -29   20.99    3.64
   3 -12 -28  143.32    6.75
   3 -12 -27   77.51    5.67
   3 -12 -26   37.37    3.49
   3 -12 -25  352.12   13.30
   3 -12 -24  116.20    5.93
   3 -12 -23   15.06    3.52
   3 -12 -22  262.84   10.06
   3 -12 -21    7.89    2.16
   3 -12 -20  384.10   14.35
  -3  12  20  413.96   15.82
   3 -12 -19  166.21    6.72
  -3  12  19  167.59    6.77
   3 -12 -18  646.03   23.08
  -3  12  18  646.98   22.47
   3 -12 -17    3.93    1.72
  -3  12  17    3.40    2.01
   3 -12 -16   72.87    4.09
  -3  12  16   69.58    3.71
   3 -12 -15   20.42    2.75
  -3  12  15   18.86    2.28
   3 -12 -14   31.70    3.05
  -3  12  14   37.09    2.19
   3 -12 -13  337.02   12.86
  -3  12  13  339.85   12.65
   3 -12 -12    1.28    2.10
  -3  12  12    2.89    1.33
   3 -12 -11  218.21    8.96
  -3  12  11  216.91    8.18
   3 -12 -10    2.95    2.22
  -3  12  10    2.98    1.74
   3 -12  -9  389.03   14.88
  -3  12   9  359.60   13.15
   3 -12  -8  315.73   12.21
  -3  12   8  289.26   11.10
   3 -12  -7  358.41   14.31
  -3  12   7  341.37   11.52
   3 -12  -6   58.23    3.23
  -3  12   6   58.17    2.97
   3 -12  -5  216.61    9.46
  -3  12   5  203.57    7.67
   3 -12  -4   14.99    1.78
  -3  12   4   16.69    1.99
   3 -12  -3    3.01    1.82
  -3  12   3    4.33    1.80
   3 -12  -2   82.89    4.05
  -3  12   2   81.51    3.48
   3 -12  -1  315.13   12.42
  -3  12   1  269.58    9.72
   3 -12   0  110.19    4.92
  -3  12   0  114.91    5.62
   3 -12   1  126.28    5.62
  -3  12  -1  119.56    4.99
   3 -12   2  262.87   10.79
  -3  12  -2  268.33   10.24
   3 -12   3  402.75   15.40
  -3  12  -3  394.23   13.34
   3 -12   4   87.01    4.50
  -3  12  -4   92.30    4.64
   3 -12   5  208.55    8.55
  -3  12  -5  210.51    8.77
   3 -12   6  161.43    6.95
  -3  12  -6  159.17    6.79
   3 -12   7    7.56    2.24
  -3  12  -7   11.40    1.73
   3 -12   8  328.38   13.31
  -3  12  -8  329.76   12.62
   3 -12   9  268.95   11.09
  -3  12  -9  299.37   13.57
   3 -12  10  260.38   10.89
  -3  12 -10  262.31   10.27
   3 -12  11  206.55    9.25
  -3  12 -11  216.50    8.78
   3 -12  12  194.54    8.35
  -3  12 -12  183.10    8.72
   3 -12  13  403.44   15.41
  -3  12 -13  410.08   16.78
   3 -12  16  382.01   14.13
  -3  12 -16  426.95   17.19
   3 -12  17  114.89    5.69
  -3  12 -17  126.58    5.81
   3 -12  18  263.99    9.95
  -3  12 -18  166.47   10.26
   3 -12  19   87.44    4.76
  -3  12 -19   -5.73    2.88
   3 -12  20    6.70    2.74
  -3  12 -20    9.03    2.44
   3 -12  21    3.67    2.81
  -3  12 -21    2.97    3.10
   3 -12  22   71.25    5.40
  -3  12 -22   65.12    4.93
  -3  12 -23  197.86    8.79
  -3  12 -24    1.25    2.59
  -3  12 -25    5.73    3.72
   3 -11 -30   67.90    6.53
   3 -11 -29   15.58    4.50
   3 -11 -28  137.44    6.62
   3 -11 -27   30.55    4.30
   3 -11 -26   13.85    3.62
   3 -11 -25    9.76    2.29
   3 -11 -24    9.29    3.26
   3 -11 -23   25.35    3.29
   3 -11 -22   94.69    4.72
   3 -11 -21  246.75    9.80
   3 -11 -20  534.28   18.24
  -3  11  20  547.49   19.30
   3 -11 -19   20.10    2.75
  -3  11  19   18.38    2.25
   3 -11 -18   86.26    4.62
  -3  11  18   87.47    4.18
   3 -11 -17  300.23   12.31
  -3  11  17  292.14   11.95
   3 -11 -16  376.57   14.06
  -3  11  16  393.34   14.73
   3 -11 -15 1317.71   43.53
  -3  11  15 1317.31   44.26
   3 -11 -14  692.90   24.82
  -3  11  14  712.17   23.89
   3 -11 -13 1149.22   40.90
  -3  11  13 1138.38   38.86
   3 -11 -12  542.47   18.87
  -3  11  12  593.06   20.42
   3 -11 -11 1421.54   48.50
  -3  11  11 1405.97   47.28
   3 -11 -10 2149.92   69.91
  -3  11  10 2119.97   69.47
   3 -11  -9  687.48   23.84
  -3  11   9  699.53   23.19
   3 -11  -8  367.40   13.13
  -3  11   8  372.07   12.62
   3 -11  -7 1267.41   43.64
  -3  11   7 1226.65   41.20
   3 -11  -6  171.51    7.34
  -3  11   6  169.70    7.13
   3 -11  -5 3084.46   99.50
  -3  11   5 2988.41   96.73
   3 -11  -4 1401.82   45.61
  -3  11   4 1473.00   49.01
   3 -11  -3 3017.75   96.86
  -3  11   3 3152.91  101.69
   3 -11  -2    1.71    1.23
  -3  11   2    0.24    1.53
   3 -11  -1 1859.94   61.14
  -3  11   1 1818.36   58.98
   3 -11   0   71.76    3.89
  -3  11   0   65.14    3.87
   3 -11   1  563.72   21.08
  -3  11  -1  524.34   18.62
   3 -11   2  646.95   22.45
  -3  11  -2  590.68   21.11
   3 -11   3 1721.54   56.48
  -3  11  -3 1750.59   56.68
   3 -11   4  416.32   15.74
  -3  11  -4  409.05   14.89
   3 -11   5 1317.14   45.94
  -3  11  -5 1355.99   46.53
   3 -11   6 1448.55   47.91
  -3  11  -6 1428.88   48.90
   3 -11   7 1084.01   36.30
  -3  11  -7 1052.90   34.39
   3 -11   8   36.35    2.61
  -3  11  -8   40.81    2.54
   3 -11   9  807.87   27.91
  -3  11  -9  795.62   29.77
   3 -11  10   80.39    4.03
  -3  11 -10   79.94    4.51
   3 -11  11   82.65    4.31
  -3  11 -11   86.01    4.61
   3 -11  12   59.70    3.53
  -3  11 -12   55.69    3.66
   3 -11  13   14.79    2.47
  -3  11 -13   13.64    2.00
   3 -11  14  689.48   24.44
  -3  11 -14  632.65   24.72
   3 -11  16  369.25   14.13
   3 -11  17  319.37   12.81
  -3  11 -17  313.51   13.86
   3 -11  18   27.93    3.26
  -3  11 -18   24.41    3.27
   3 -11  19  106.04    6.47
  -3  11 -19    5.41    2.58
   3 -11  20  176.39    9.43
  -3  11 -20    6.03    3.53
   3 -11  21   15.96    3.98
  -3  11 -21   23.87    3.45
   3 -11  22  366.51   13.93
  -3  11 -22  439.63   17.89
  -3  11 -23   25.99    3.15
  -3  11 -24   96.47    6.17
  -3  11 -25   -0.39    3.60
  -3  11 -26  159.70    7.48
  -3  11 -27    8.94    3.08
   3 -10 -31   38.72    5.18
   3 -10 -30   51.95    5.10
   3 -10 -29  122.15    7.25
   3 -10 -28  708.25   24.56
   3 -10 -27  109.64    5.65
   3 -10 -26  394.83   14.55
   3 -10 -25    3.26    2.83
   3 -10 -24  457.47   16.02
   3 -10 -23   12.10    2.07
   3 -10 -22  262.94   10.90
   3 -10 -21   89.17    4.82
   3 -10 -20  124.03    5.42
   3 -10 -19  661.57   25.54
  -3  10  19  653.82   23.60
   3 -10 -18  100.93    4.94
  -3  10  18  107.44    4.86
   3 -10 -17   19.57    2.44
  -3  10  17   11.86    1.98
   3 -10 -16  495.86   19.63
  -3  10  16  491.89   17.70
   3 -10 -15  116.82    5.70
  -3  10  15  117.69    4.75
   3 -10 -14  634.86   21.67
  -3  10  14  628.75   20.92
   3 -10 -13  688.84   22.74
  -3  10  13  718.06   24.41
   3 -10 -12    0.43    1.84
  -3  10  12    1.11    1.55
   3 -10 -11   24.73    2.33
  -3  10  11   32.11    2.23
   3 -10 -10   69.62    4.08
  -3  10  10   84.42    3.76
   3 -10  -9    8.47    1.37
  -3  10   9   10.56    1.57
   3 -10  -8   34.83    2.49
  -3  10   8   34.88    2.15
   3 -10  -7   98.31    4.54
  -3  10   7   93.64    4.19
   3 -10  -6  106.22    4.52
  -3  10   6  107.91    4.43
   3 -10  -5   49.70    2.62
  -3  10   5   48.87    2.43
   3 -10  -4  394.07   13.58
  -3  10   4  404.30   15.27
   3 -10  -3 1393.16   46.08
  -3  10   3 1355.14   44.14
   3 -10  -2    4.12    1.22
  -3  10   2    2.47    1.05
   3 -10  -1  337.62   12.94
  -3  10   1  336.05   12.11
   3 -10   0  112.49    4.69
  -3  10   0  123.29    5.45
   3 -10   1  323.70   12.22
  -3  10  -1  343.10   12.76
   3 -10   2  466.20   16.29
  -3  10  -2  460.48   16.58
   3 -10   3    3.74    1.65
  -3  10  -3   -0.76    1.51
   3 -10   4  117.32    5.11
  -3  10  -4  102.95    4.18
   3 -10   5   87.97    4.21
  -3  10  -5   77.78    3.97
   3 -10   6  655.62   23.25
  -3  10  -6  605.76   20.49
   3 -10   7  342.35   13.23
  -3  10  -7  332.58   13.66
   3 -10   8 1092.56   37.21
  -3  10  -8 1127.18   41.55
   3 -10   9  909.81   32.50
  -3  10  -9  931.48   36.19
   3 -10  10  717.17   25.91
  -3  10 -10  692.51   25.10
   3 -10  11   15.93    2.13
  -3  10 -11   16.87    1.89
   3 -10  12  623.21   23.03
  -3  10 -12  664.18   28.22
   3 -10  13   69.85    3.31
  -3  10 -13   78.42    3.93
   3 -10  14  741.66   27.08
  -3  10 -14  713.96   25.59
  -3  10 -15  200.39    8.92
   3 -10  17   57.99    3.53
   3 -10  18  115.36    5.61
  -3  10 -18  123.43    5.52
   3 -10  19  153.07    6.68
  -3  10 -19  171.24    8.53
   3 -10  20  364.00   13.45
  -3  10 -20   -6.60    2.64
   3 -10  21   90.48    4.62
  -3  10 -21   33.38    4.32
  -3  10 -22   49.51    3.98
  -3  10 -23   23.47    3.64
  -3  10 -24  347.95   13.38
  -3  10 -25   84.67    4.83
  -3  10 -26  191.07    8.29
  -3  10 -27    7.30    3.97
  -3  10 -28    1.50    4.11
   3  -9 -32  117.69    7.10
   3  -9 -31    4.93    4.08
   3  -9 -30   12.35    3.78
   3  -9 -29   50.31    4.53
   3  -9 -28  303.16   13.27
   3  -9 -27    3.79    2.96
   3  -9 -26   10.20    2.33
   3  -9 -25  422.78   15.02
   3  -9 -24  287.01   10.16
   3  -9 -23   51.33    3.38
   3  -9 -22  327.65   12.61
   3  -9 -21   -0.09    2.04
   3  -9 -20  174.11    7.57
   3  -9 -19    0.23    1.91
   3  -9 -18   84.39    4.55
  -3   9  18   79.99    4.09
   3  -9 -17 1228.98   39.91
  -3   9  17 1216.17   39.89
   3  -9 -16   38.10    2.82
  -3   9  16   38.98    2.44
   3  -9 -15 2524.58   83.07
  -3   9  15 2594.59   84.40
   3  -9 -14  468.57   17.35
  -3   9  14  426.58   14.20
   3  -9 -13   24.31    2.27
  -3   9  13   23.53    1.85
   3  -9 -12 2755.23   88.09
  -3   9  12 2680.66   84.54
   3  -9 -11   13.20    1.96
  -3   9  11   13.43    1.62
   3  -9 -10 1430.42   47.32
  -3   9  10 1471.64   47.54
   3  -9  -9 1289.40   42.74
  -3   9   9 1256.80   40.63
   3  -9  -8 1265.98   42.85
  -3   9   8 1312.68   44.40
   3  -9  -7  293.58   10.69
  -3   9   7  281.50    9.75
   3  -9  -6  772.62   25.72
  -3   9   6  760.46   24.95
   3  -9  -5  414.87   14.17
  -3   9   5  420.37   15.26
   3  -9  -4 1200.96   39.44
  -3   9   4 1161.70   38.38
   3  -9  -3 1237.76   41.70
  -3   9   3 1193.49   39.10
   3  -9  -2 1343.59   43.39
  -3   9   2 1383.71   45.20
   3  -9  -1  171.46    6.84
  -3   9   1  148.34    5.43
   3  -9   0 1373.76   44.57
  -3   9   0 1395.78   45.78
   3  -9   1 1758.79   56.66
  -3   9  -1 1745.40   57.47
   3  -9   2  689.38   24.30
  -3   9  -2  667.71   23.82
   3  -9   3  305.02   10.68
  -3   9  -3  325.54   13.36
   3  -9   4  847.52   28.99
  -3   9  -4  809.74   29.75
   3  -9   5   24.16    1.93
  -3   9  -5   23.60    1.79
   3  -9   6  792.29   26.93
  -3   9  -6  783.25   26.24
   3  -9   7  103.18    4.56
  -3   9  -7   91.89    4.11
   3  -9   8  106.42    4.82
  -3   9  -8  100.76    5.72
   3  -9   9  729.16   25.72
  -3   9  -9  710.16   27.83
   3  -9  10  172.33    7.82
  -3   9 -10  165.41    7.63
   3  -9  11  838.76   28.63
  -3   9 -11  858.45   29.90
   3  -9  12  181.07    7.89
  -3   9 -12  184.66    9.82
   3  -9  13  242.82    9.39
  -3   9 -13  248.01    9.36
   3  -9  14  165.11    7.11
  -3   9 -14  156.15    7.11
   3  -9  15   17.17    2.69
  -3   9 -15   16.94    1.98
  -3   9 -16   66.71    3.82
   3  -9  18    2.91    1.87
  -3   9 -18    2.17    2.27
   3  -9  19  532.52   19.21
  -3   9 -19  564.64   21.72
   3  -9  20   24.01    2.83
  -3   9 -20   22.66    2.65
  -3   9 -21   -8.23    2.78
  -3   9 -22    3.71    2.88
  -3   9 -23  352.99   13.00
  -3   9 -24   40.53    3.82
  -3   9 -25    2.34    3.11
  -3   9 -26   28.06    3.87
  -3   9 -27  264.93   10.52
  -3   9 -28    2.64    3.77
  -3   9 -29    1.03    4.12
   3  -8 -33   31.60    4.93
   3  -8 -32   -0.26    2.83
   3  -8 -31   23.05    2.98
   3  -8 -30  246.35    9.88
   3  -8 -29  201.96    8.40
   3  -8 -28   63.24    3.85
   3  -8 -27  428.52   14.98
   3  -8 -26   -0.91    2.39
   3  -8 -25  233.38    9.09
   3  -8 -24  203.55    8.54
   3  -8 -23    0.62    2.17
   3  -8 -22   58.99    3.61
   3  -8 -21  120.78    5.21
   3  -8 -20  657.64   22.91
   3  -8 -19  110.69    5.16
   3  -8 -18 1642.22   53.46
   3  -8 -17 1057.28   34.42
  -3   8  17 1126.28   38.99
   3  -8 -16  127.93    5.44
  -3   8  16  129.63    5.80
   3  -8 -15   99.12    5.03
  -3   8  15  101.20    4.97
   3  -8 -14    0.25    1.60
  -3   8  14    1.62    1.02
   3  -8 -13  774.65   26.78
  -3   8  13  702.65   22.76
   3  -8 -12   85.53    4.18
  -3   8  12   76.41    3.46
   3  -8 -11  110.54    4.79
  -3   8  11  115.48    5.25
   3  -8 -10  950.02   31.75
  -3   8  10  883.50   29.40
   3  -8  -9  295.90   10.93
  -3   8   9  305.43   11.38
   3  -8  -8 3685.83  115.85
  -3   8   8 3685.14  115.56
   3  -8  -7 2195.65   70.90
  -3   8   7 2311.89   73.62
   3  -8  -6  653.62   22.74
  -3   8   6  645.02   21.47
   3  -8  -5   67.33    3.53
  -3   8   5   69.84    3.17
   3  -8  -4 1038.84   35.98
  -3   8   4  969.92   32.49
   3  -8  -3  156.83    6.40
  -3   8   3  156.82    5.81
   3  -8  -2   62.32    2.86
  -3   8   2   64.17    2.98
   3  -8  -1  156.12    6.13
  -3   8   1  155.56    5.70
   3  -8   0  134.01    5.17
  -3   8   0  133.34    5.41
   3  -8   1  975.69   33.66
  -3   8  -1  957.73   32.38
   3  -8   2 1025.10   34.94
  -3   8  -2 1007.65   36.01
   3  -8   3  383.74   13.27
  -3   8  -3  373.99   13.56
   3  -8   4  388.66   14.35
  -3   8  -4  378.27   13.60
   3  -8   5   52.37    2.51
  -3   8  -5   59.97    2.96
   3  -8   6   22.45    1.97
  -3   8  -6   20.87    2.05
   3  -8   7  481.58   17.56
  -3   8  -7  466.69   17.02
   3  -8   8   34.46    2.32
  -3   8  -8   37.96    2.70
   3  -8   9 2559.52   83.38
  -3   8  -9 2515.30   82.96
   3  -8  10  231.13    9.39
  -3   8 -10  212.62   10.21
   3  -8  11  392.57   15.38
  -3   8 -11  376.62   13.96
   3  -8  12   16.95    2.03
  -3   8 -12   22.33    2.03
   3  -8  13   89.64    4.44
  -3   8 -13   85.33    4.01
   3  -8  14  250.49    9.87
  -3   8 -14  238.60   10.53
   3  -8  15    4.59    1.42
  -3   8 -15    4.74    2.09
   3  -8  16   15.34    2.43
  -3   8 -16   13.97    2.35
  -3   8 -19  452.95   17.90
  -3   8 -20  297.05   11.99
  -3   8 -21   90.41    7.73
  -3   8 -22   -5.87    2.82
  -3   8 -23  136.32    6.50
  -3   8 -24    9.11    2.16
  -3   8 -25   34.41    3.07
  -3   8 -26   60.99    3.94
  -3   8 -27  189.69    8.29
  -3   8 -28  200.69    8.65
  -3   8 -29   65.21    4.91
   3  -7 -34    1.83    4.77
   3  -7 -33  161.04    8.98
   3  -7 -32   25.67    3.36
   3  -7 -31   82.36    5.38
   3  -7 -30  216.37    8.71
   3  -7 -29    9.02    3.00
   3  -7 -28    1.52    2.74
   3  -7 -27  103.33    5.02
   3  -7 -26   26.42    2.44
   3  -7 -25  111.70    4.85
   3  -7 -24  114.61    5.18
   3  -7 -23 1204.12   41.93
   3  -7 -22    1.48    1.91
   3  -7 -21  266.81    9.91
   3  -7 -20  534.64   18.59
   3  -7 -19   21.78    2.21
   3  -7 -18  177.79    7.24
   3  -7 -17    2.15    1.52
   3  -7 -16    3.26    1.06
  -3   7  16    3.70    1.37
   3  -7 -15  171.79    6.55
  -3   7  15  159.85    6.98
   3  -7 -14  738.31   24.72
  -3   7  14  655.21   23.45
   3  -7 -13  324.96   12.98
  -3   7  13  330.66   12.86
   3  -7 -12 1876.51   61.72
  -3   7  12 1779.91   56.70
   3  -7 -11 1076.44   34.96
  -3   7  11 1046.92   35.16
   3  -7 -10  241.49    9.79
  -3   7  10  219.74    7.63
   3  -7  -9  664.01   24.21
  -3   7   9  630.06   20.68
   3  -7  -8  118.50    4.81
  -3   7   8  131.59    4.89
   3  -7  -7   23.52    1.42
  -3   7   7   24.15    1.73
   3  -7  -6  182.59    6.61
  -3   7   6  188.69    7.07
   3  -7  -5   34.92    1.86
  -3   7   5   36.67    2.21
   3  -7  -4  171.24    6.46
  -3   7   4  170.52    6.48
   3  -7  -3 1630.61   52.74
  -3   7   3 1612.12   52.05
   3  -7  -2   -0.14    1.15
  -3   7   2    0.52    1.05
   3  -7  -1   56.39    2.85
  -3   7   1   50.58    2.44
   3  -7   0  293.38   10.13
  -3   7   0  297.54   10.99
   3  -7   1  330.98   12.32
  -3   7  -1  316.70   11.25
   3  -7   2  842.26   29.95
  -3   7  -2  801.72   25.89
   3  -7   3  157.85    6.59
  -3   7  -3  155.35    6.41
   3  -7   4  165.77    7.05
  -3   7  -4  150.10    6.04
   3  -7   5  204.67    7.88
  -3   7  -5  199.72    7.78
   3  -7   6  120.41    5.04
  -3   7  -6  119.70    5.51
   3  -7   7  116.32    4.82
  -3   7  -7  119.41    5.23
   3  -7   8  466.86   16.96
  -3   7  -8  449.02   16.51
   3  -7   9  115.33    4.90
  -3   7  -9  113.03    5.29
   3  -7  10    6.62    1.53
  -3   7 -10    7.17    1.60
   3  -7  11   16.58    1.73
  -3   7 -11   17.06    1.57
   3  -7  12   51.24    3.04
  -3   7 -12   53.18    3.68
   3  -7  13  349.75   13.21
  -3   7 -13  342.20   13.64
   3  -7  14  559.13   20.85
  -3   7 -14  532.13   20.55
   3  -7  15    3.87    1.93
  -3   7 -15    2.96    1.92
   3  -7  16   58.63    3.32
  -3   7 -16   50.48    3.40
   3  -7  17   13.49    1.92
  -3   7 -17   14.75    2.35
  -3   7 -20   90.78    4.51
  -3   7 -21   67.28    4.37
  -3   7 -22   -4.13    2.49
  -3   7 -23   -3.51    2.34
  -3   7 -24  135.11    7.01
  -3   7 -25   16.22    2.95
  -3   7 -26   63.88    4.17
  -3   7 -27    4.30    2.89
  -3   7 -28   80.63    5.19
  -3   7 -29   82.50    4.88
  -3   7 -30    3.45    3.85
   3  -6 -34   13.39    2.45
   3  -6 -33   67.63    4.37
   3  -6 -32   -0.78    3.43
   3  -6 -31   -0.02    3.24
   3  -6 -30   93.42    5.31
   3  -6 -29  583.23   20.51
   3  -6 -28  233.69    9.09
   3  -6 -27    3.08    1.70
   3  -6 -26    5.51    1.62
   3  -6 -25  196.10    7.55
   3  -6 -24  368.72   13.09
   3  -6 -23   39.66    2.68
   3  -6 -22  938.86   33.16
   3  -6 -21  476.51   15.86
   3  -6 -20  196.70    7.57
   3  -6 -19 1671.16   56.40
   3  -6 -18   23.93    1.90
   3  -6 -17 1454.33   50.00
   3  -6 -16  149.20    6.21
   3  -6 -15  279.28   10.13
  -3   6  15  281.64   10.57
   3  -6 -14   53.24    2.45
  -3   6  14   53.95    2.88
   3  -6 -13  916.27   30.73
  -3   6  13  824.05   29.69
   3  -6 -12 1593.47   50.45
  -3   6  12 1516.21   49.59
   3  -6 -11  384.15   14.79
  -3   6  11  357.47   12.47
   3  -6 -10  160.67    6.39
  -3   6  10  162.52    6.23
   3  -6  -9 2705.58   87.80
  -3   6   9 2619.43   86.87
   3  -6  -8   11.88    1.14
  -3   6   8    7.74    0.88
   3  -6  -7 2516.51   79.77
  -3   6   7 2458.51   79.61
   3  -6  -6  648.48   21.44
  -3   6   6  627.90   21.22
   3  -6  -5 1900.92   62.87
  -3   6   5 1881.06   60.27
   3  -6  -4  591.82   19.97
  -3   6   4  596.25   20.29
   3  -6  -3  604.13   20.51
  -3   6   3  620.38   21.49
   3  -6  -2 4537.90  142.39
  -3   6   2 4256.07  132.17
   3  -6  -1  249.74    8.95
  -3   6   1  249.22    9.93
   3  -6   0  255.13    9.24
  -3   6   0  262.31   10.72
   3  -6   1   59.91    2.96
  -3   6  -1   60.20    2.94
   3  -6   2 1518.50   50.62
  -3   6  -2 1444.40   47.27
   3  -6   3  119.97    4.72
  -3   6  -3  118.78    5.02
   3  -6   4  963.92   30.95
  -3   6  -4  999.80   34.31
   3  -6   5  205.39    7.14
  -3   6  -5  199.31    8.28
   3  -6   6  215.98    8.01
  -3   6  -6  207.36    8.43
   3  -6   7  413.22   14.89
  -3   6  -7  400.02   14.93
   3  -6   8  487.05   17.65
  -3   6  -8  480.18   20.05
   3  -6   9   32.67    2.20
  -3   6  -9   34.16    2.78
   3  -6  10  169.87    6.95
  -3   6 -10  163.61    8.02
   3  -6  11  285.76   10.74
  -3   6 -11  271.87   10.92
   3  -6  12  563.71   19.81
  -3   6 -12  560.44   22.62
   3  -6  13   29.15    2.40
  -3   6 -13   25.81    2.60
   3  -6  14 1881.55   62.72
  -3   6 -14 1721.05   59.75
   3  -6  15  703.58   24.41
  -3   6 -15  689.54   27.00
   3  -6  16   73.00    3.56
  -3   6 -16   74.92    4.05
  -3   6 -17  721.93   26.98
  -3   6 -18  210.27    8.97
  -3   6 -21   85.91    4.71
  -3   6 -22   97.54    4.76
  -3   6 -23   -7.70    2.50
  -3   6 -24   23.06    3.38
  -3   6 -25  159.86    6.90
  -3   6 -26    0.64    1.98
  -3   6 -27  137.76    6.14
  -3   6 -28  127.85    6.70
  -3   6 -29  318.41   12.15
  -3   6 -30  214.55    9.37
  -3   6 -31   43.95    4.62
   3  -5 -35   14.46    3.52
   3  -5 -34   33.65    3.55
   3  -5 -33    0.83    2.13
   3  -5 -32   40.13    4.09
   3  -5 -31    1.61    2.38
   3  -5 -30    1.38    2.03
   3  -5 -29   28.57    3.28
   3  -5 -28   33.21    3.19
   3  -5 -27  820.09   32.00
   3  -5 -26    5.30    2.11
   3  -5 -25   70.92    4.95
   3  -5 -24   51.38    3.94
   3  -5 -23  413.34   17.54
   3  -5 -22 1186.57   40.48
   3  -5 -21  131.76    5.99
   3  -5 -20  258.84    9.49
   3  -5 -19  411.11   14.80
   3  -5 -18  119.48    4.72
   3  -5 -17   97.89    4.24
   3  -5 -16  125.21    5.56
   3  -5 -15 1145.82   37.23
   3  -5 -14  612.04   21.23
   3  -5 -13 1835.08   60.75
  -3   5  13 1767.54   56.59
   3  -5 -12 2154.32   69.07
  -3   5  12 2010.53   64.33
   3  -5 -11  186.55    6.61
  -3   5  11  177.84    7.33
   3  -5 -10 2207.35   71.17
  -3   5  10 2194.35   70.20
   3  -5  -9 4869.64  156.87
  -3   5   9 4691.84  145.70
   3  -5  -8 1246.97   41.63
  -3   5   8 1270.69   41.16
   3  -5  -7 1586.50   50.95
  -3   5   7 1455.40   46.27
   3  -5  -6 3154.19  102.85
  -3   5   6 3141.32  100.57
   3  -5  -5 1634.25   54.80
  -3   5   5 1698.44   54.55
   3  -5  -4  142.65    5.34
  -3   5   4  144.70    5.18
   3  -5  -3  620.97   20.32
  -3   5   3  602.71   21.29
   3  -5  -1   83.38    3.64
  -3   5   1   80.10    3.21
   3  -5   1  344.04   12.11
  -3   5  -1  358.59   13.93
   3  -5   2 2240.23   72.25
  -3   5  -2 2231.53   74.07
   3  -5   3   76.83    3.21
  -3   5  -3   68.45    3.33
   3  -5   4  680.19   23.07
  -3   5  -4  650.31   24.14
   3  -5   5 1844.19   58.57
  -3   5  -5 1899.60   61.00
   3  -5   6 1895.65   60.10
  -3   5  -6 1864.04   61.67
   3  -5   7  144.55    6.04
  -3   5  -7  136.48    5.20
   3  -5   8 1905.93   63.35
  -3   5  -8 1771.90   60.88
   3  -5   9   -0.04    1.25
  -3   5  -9    3.57    1.30
   3  -5  10 1445.74   48.67
  -3   5 -10 1377.83   47.12
   3  -5  11 1669.13   54.77
  -3   5 -11 1629.06   60.96
   3  -5  12 1898.05   62.14
  -3   5 -12 1850.35   59.65
   3  -5  13 1192.01   40.64
  -3   5 -13 1140.82   39.09
   3  -5  14  351.19   13.55
  -3   5 -14  315.66   12.39
  -3   5 -15    1.46    1.52
  -3   5 -16   11.20    1.37
  -3   5 -17   36.53    2.75
  -3   5 -18    3.59    1.82
  -3   5 -19    3.53    1.46
  -3   5 -21  565.36   20.44
  -3   5 -22  101.93    4.91
  -3   5 -23   59.04    3.96
  -3   5 -24   -4.73    1.69
  -3   5 -25  219.39   10.51
  -3   5 -26   41.86    3.89
  -3   5 -27   68.16    4.53
  -3   5 -28  191.31    8.87
  -3   5 -29   30.73    4.09
  -3   5 -30   41.50    4.37
  -3   5 -31  119.75    6.41
   3  -4 -35   16.94    3.29
   3  -4 -34   25.90    2.47
   3  -4 -33   31.13    3.19
   3  -4 -32  349.31   10.29
   3  -4 -31   77.11    3.72
   3  -4 -30  189.09   10.80
   3  -4 -29  193.68    8.23
   3  -4 -28   10.81    2.48
   3  -4 -27  182.49    7.60
   3  -4 -26  615.80   20.63
   3  -4 -25  118.99    5.17
   3  -4 -24  398.24   13.63
   3  -4 -23  613.61   20.69
   3  -4 -22  363.96   13.07
   3  -4 -21   38.59    2.53
   3  -4 -20  287.64   10.56
   3  -4 -19  779.04   28.58
   3  -4 -18  659.84   22.54
   3  -4 -17 1798.10   58.41
   3  -4 -16   12.98    1.22
   3  -4 -15  311.24   10.59
   3  -4 -14  152.18    5.92
   3  -4 -13  213.31    8.06
   3  -4 -12  302.75   11.12
  -3   4  12  279.22   11.00
   3  -4 -11  760.21   26.03
  -3   4  11  764.40   25.50
   3  -4 -10  771.09   24.85
  -3   4  10  775.18   25.36
   3  -4  -9  807.00   26.33
  -3   4   9  788.78   26.81
   3  -4  -8    4.94    0.94
  -3   4   8    4.13    0.66
   3  -4  -6  267.54    9.67
  -3   4   6  255.12    9.10
   3  -4  -5    1.19    0.72
  -3   4   5    0.83    0.72
   3  -4  -4    1.22    0.47
  -3   4   4    1.30    0.74
  -3   4   3 5171.35  164.98
   3  -4  -2  510.47   17.98
  -3   4   2  501.45   18.67
   3  -4  -1 5114.23  165.88
   3  -4   0 1675.52   54.49
  -3   4   0 1684.14   54.26
   3  -4   1  398.02   14.29
  -3   4  -1  385.12   14.11
   3  -4   2  959.15   32.66
  -3   4  -2  956.60   33.60
  -3   4  -3 5215.53  165.15
   3  -4   5   35.01    1.58
  -3   4  -5   33.55    1.91
   3  -4   6  173.54    6.45
  -3   4  -6  184.98    7.24
   3  -4   7 2230.72   73.17
  -3   4  -7 2184.44   75.42
   3  -4   8 1613.85   51.03
  -3   4  -8 1599.41   53.38
   3  -4   9 2677.98   84.48
  -3   4  -9 2662.08   90.91
   3  -4  10  261.55   10.02
  -3   4 -10  246.10    9.46
   3  -4  11    3.98    1.05
  -3   4 -11    2.90    1.25
   3  -4  12 1532.21   51.80
  -3   4 -12 1494.10   53.50
  -3   4 -13  810.35   29.59
  -3   4 -14 1422.00   47.31
  -3   4 -15  664.92   24.55
  -3   4 -16  736.88   26.89
  -3   4 -17  399.30   15.09
  -3   4 -18 1706.49   60.41
  -3   4 -19 1162.01   42.44
  -3   4 -22   96.22    5.19
  -3   4 -23  117.82    5.80
  -3   4 -24    0.41    1.45
  -3   4 -25   -5.80    2.41
  -3   4 -26   98.52    5.30
  -3   4 -27  144.12    6.43
  -3   4 -28    3.88    3.00
  -3   4 -29  141.23    6.75
  -3   4 -30    4.34    3.35
  -3   4 -31   24.02    3.28
   3  -3 -36   -2.47    3.45
   3  -3 -35    3.90    2.30
   3  -3 -34    1.83    2.06
   3  -3 -33    4.09    2.53
   3  -3 -32 1172.45   29.08
   3  -3 -31   54.60    2.81
   3  -3 -30   52.77    3.05
   3  -3 -29    6.09    1.94
   3  -3 -28    4.39    1.22
   3  -3 -27    8.29    2.15
   3  -3 -26  119.71    5.03
   3  -3 -25   55.54    2.87
   3  -3 -24   93.01    4.71
   3  -3 -23  288.41   10.57
   3  -3 -22  202.10    7.83
   3  -3 -21  148.79    6.02
   3  -3 -20  187.33    7.28
   3  -3 -19  150.36    5.71
   3  -3 -18   40.42    2.35
   3  -3 -17    6.72    0.99
   3  -3 -16 1031.96   33.42
   3  -3 -15 1985.64   62.77
   3  -3 -14  224.97    8.64
   3  -3 -13 3695.90  118.93
   3  -3 -12  224.13    8.80
   3  -3 -11  809.74   27.25
   3  -3 -10  109.81    4.22
  -3   3  10  101.61    3.64
   3  -3  -8 1881.04   61.83
  -3   3   8 1810.93   58.14
   3  -3  -4  950.09   33.10
  -3   3   4  856.93   27.53
   3  -3  -2  583.73   20.09
  -3   3   2  591.72   20.18
   3  -3  -1 2848.92   90.07
  -3   3   1 2807.00   88.70
   3  -3   0  494.08   17.25
  -3   3   0  500.14   17.16
   3  -3   2 2455.45   77.66
  -3   3  -2 2484.76   81.79
   3  -3   3 3355.63  104.55
  -3   3  -3 3303.35  105.71
   3  -3   7 2308.84   73.31
  -3   3  -7 2274.42   72.97
   3  -3   8 1759.24   58.01
  -3   3  -8 1720.53   58.85
   3  -3   9  787.89   27.50
  -3   3  -9  714.02   28.11
   3  -3  10  290.06   10.45
  -3   3 -10  275.15   10.63
  -3   3 -11   22.97    1.53
  -3   3 -12    0.94    1.08
  -3   3 -13  377.59   13.85
  -3   3 -14   80.68    3.98
  -3   3 -15  185.19    7.00
  -3   3 -16 1853.36   60.57
  -3   3 -17  228.76    8.71
  -3   3 -18  223.58    8.72
  -3   3 -19   48.26    2.76
  -3   3 -20    0.56    1.27
  -3   3 -23   -0.30    1.94
  -3   3 -24   59.78    4.26
  -3   3 -25   11.97    3.45
  -3   3 -26    2.66    2.60
  -3   3 -27  167.41    7.75
  -3   3 -28   10.42    2.22
  -3   3 -29  105.95    5.96
  -3   3 -30   -0.63    3.33
  -3   3 -31   74.13    4.99
  -3   3 -32   83.45    5.99
   3  -2 -36   50.77    4.03
   3  -2 -35  204.24    7.04
   3  -2 -34    1.48    2.63
   3  -2 -33  402.08   11.35
   3  -2 -32    4.18    2.22
   3  -2 -31  169.48    5.79
   3  -2 -30  509.11   14.31
   3  -2 -29   82.41    3.33
   3  -2 -28  197.03    6.36
   3  -2 -27   85.16    3.39
   3  -2 -26   29.24    2.01
   3  -2 -25  677.94   23.35
   3  -2 -24   64.63    3.44
   3  -2 -23  579.30   19.44
   3  -2 -22   16.12    1.70
   3  -2 -21  475.81   17.76
   3  -2 -20   11.26    1.55
   3  -2 -19  591.81   21.90
   3  -2 -18  413.33   14.68
   3  -2 -17    4.25    0.85
   3  -2 -16  560.50   20.19
   3  -2 -15 2038.34   66.75
   3  -2 -14    6.93    1.09
   3  -2 -13   96.17    4.05
   3  -2 -12   59.76    3.19
   3  -2 -11  420.67   15.19
   3  -2 -10  853.03   27.28
   3  -2  -9    7.14    0.85
   3  -2  -8  349.56   13.38
  -3   2   8  321.80   10.89
   3  -2  -7  848.16   27.27
  -3   2   7  849.16   27.42
   3  -2  -6  885.20   30.40
  -3   2   6  885.24   28.04
   3  -2  -4    5.93    0.60
  -3   2   4    7.01    0.61
   3  -2  -3   67.65    2.67
  -3   2   3   66.07    2.69
  -3   2   2 2233.15   72.51
   3  -2  -1  956.40   30.61
  -3   2   1  946.89   30.53
   3  -2   0   13.73    0.89
  -3   2   0   13.47    1.00
   3  -2   2  978.64   31.98
  -3   2  -2 1049.64   35.04
   3  -2   3  429.57   15.15
  -3   2  -3  401.07   14.01
   3  -2   4   46.35    2.15
  -3   2  -4   45.81    2.40
   3  -2   5    5.98    0.95
  -3   2  -5    7.87    1.06
   3  -2   6  907.40   30.32
  -3   2  -6  868.54   30.78
   3  -2   7    4.08    1.02
  -3   2  -7    6.08    1.04
  -3   2  -8 2662.90   87.52
  -3   2  -9    1.26    1.05
  -3   2 -10 1887.73   63.11
  -3   2 -11 1061.51   37.75
  -3   2 -12  387.36   15.06
  -3   2 -13  168.63    7.46
  -3   2 -14   45.66    3.08
  -3   2 -15 2039.40   72.14
  -3   2 -16  199.37    9.26
  -3   2 -17  283.88   11.11
  -3   2 -18 1030.54   35.85
  -3   2 -19  265.93   10.70
  -3   2 -20 1352.63   46.78
  -3   2 -21  134.26    6.10
  -3   2 -24    8.42    2.32
  -3   2 -25  139.27    6.84
  -3   2 -26   -7.97    2.49
  -3   2 -27   11.70    2.62
  -3   2 -28   14.53    3.21
  -3   2 -29   39.78    4.21
  -3   2 -30   16.78    2.57
  -3   2 -31   16.60    3.68
  -3   2 -32   28.24    4.51
   3  -1 -36    3.62    2.71
   3  -1 -35  115.17    4.85
   3  -1 -34   15.09    2.79
   3  -1 -33  273.21    8.15
   3  -1 -32   87.00    4.08
   3  -1 -31  101.86    4.45
   3  -1 -30   26.77    2.33
   3  -1 -29   63.88    2.83
   3  -1 -28   46.33    2.82
   3  -1 -27  309.28    9.62
   3  -1 -26  436.90   12.78
   3  -1 -25   73.91    3.21
   3  -1 -24  833.86   22.29
   3  -1 -23   60.02    3.05
   3  -1 -22  154.20    5.32
   3  -1 -21  382.53   14.95
   3  -1 -20  148.99    6.10
   3  -1 -19   21.57    1.66
   3  -1 -18  362.55   13.56
   3  -1 -17  979.93   33.90
   3  -1 -16 2856.07   91.48
   3  -1 -15  976.71   33.46
   3  -1 -14  297.17   10.89
   3  -1 -13    1.88    0.72
   3  -1 -12  998.05   35.17
   3  -1 -11  268.84   11.06
   3  -1 -10 1400.33   44.11
   3  -1  -9  245.46    9.75
   3  -1  -7  142.51    5.01
   3  -1  -4    4.19    0.47
  -3   1   4    3.89    0.37
   3  -1  -3 1627.58   52.90
   3  -1  -2   67.49    2.72
  -3   1   2   68.84    2.81
   3  -1  -1  888.07   28.59
  -3   1   1  872.42   28.39
   3  -1   0  933.76   29.58
  -3   1   0  873.70   28.51
   3  -1   1    1.46    0.49
  -3   1  -1    1.46    0.42
   3  -1   2  268.88    9.37
  -3   1  -2  257.25    9.47
   3  -1   3  568.26   19.41
  -3   1  -3  550.58   20.04
  -3   1  -4 1574.89   53.06
  -3   1  -6  916.49   31.27
  -3   1  -7 3714.53  120.13
  -3   1  -8    5.11    0.76
  -3   1  -9  782.26   28.72
  -3   1 -10 1105.55   39.26
  -3   1 -11  148.70    6.04
  -3   1 -12  229.73    9.68
  -3   1 -13   26.13    2.05
  -3   1 -14   60.98    3.47
  -3   1 -15  315.07   11.68
  -3   1 -16  177.41    7.28
  -3   1 -17  878.34   31.45
  -3   1 -18  219.74    8.49
  -3   1 -19  634.77   23.20
  -3   1 -20   19.12    1.81
  -3   1 -21  338.76   12.66
  -3   1 -22  130.63    6.56
  -3   1 -24  170.47    8.43
  -3   1 -25   40.51    3.19
  -3   1 -26   28.37    2.65
  -3   1 -28   10.90    2.89
  -3   1 -29   98.17    5.66
  -3   1 -30  107.38    5.53
  -3   1 -31   24.78    2.72
  -3   1 -32   20.49    2.75
   3   0 -36  136.83    5.31
   3   0 -35   -0.44    2.25
   3   0 -34   41.18    2.89
   3   0 -33    0.25    2.06
   3   0 -32    1.65    1.95
   3   0 -31    1.02    1.56
   3   0 -30  184.03    6.78
   3   0 -29   -1.63    1.66
   3   0 -28  113.92    4.18
   3   0 -27    1.18    1.45
   3   0 -26  491.81   13.15
   3   0 -25    1.33    0.92
   3   0 -24   19.60    1.59
   3   0 -23   -0.44    1.10
   3   0 -22 1714.24   42.66
   3   0 -21   -1.27    1.65
   3   0 -20   11.09    2.05
   3   0 -19   -0.57    1.15
   3   0 -18  333.97   12.42
   3   0 -17   -0.27    1.36
   3   0 -16 1048.61   39.62
   3   0  -7    1.36    0.37
   3   0  -6 1646.95   53.68
   3   0  -5    1.39    0.28
   3   0  -3    0.37    0.10
  -3   0   1    0.31    0.22
  -3   0   0  212.00    7.56
  -3   0  -1    0.63    0.35
  -3   0  -2   88.54    3.74
  -3   0  -3   -0.40    0.47
  -3   0  -5    0.34    0.49
  -3   0  -6 2638.69   84.54
  -3   0  -8  806.24   28.36
  -3   0  -9    0.68    0.95
  -3   0 -10 1191.73   41.43
  -3   0 -11   -0.92    0.78
  -3   0 -12  315.97   12.95
  -3   0 -13    0.42    0.75
  -3   0 -14  710.51   24.09
  -3   0 -15   -2.22    1.27
  -3   0 -16  941.18   35.70
  -3   0 -17    1.56    1.57
  -3   0 -18  460.51   19.59
  -3   0 -19    1.68    1.02
  -3   0 -20  251.42   10.12
  -3   0 -21   -0.15    1.76
  -3   0 -22   49.57    3.25
  -3   0 -25   -0.58    2.16
  -3   0 -26  452.35   18.43
  -3   0 -27    1.25    2.87
  -3   0 -28  353.28   14.38
  -3   0 -29    2.69    1.74
  -3   0 -30   66.48    3.20
  -3   0 -31   -0.92    2.34
  -3   0 -32   15.53    2.81
   3   1 -36    3.45    2.87
   3   1 -35  101.43    5.44
   3   1 -34   11.84    2.63
   3   1 -33  270.30    9.11
   3   1 -32   82.08    3.88
   3   1 -31   94.89    3.76
   3   1 -30   21.21    1.87
   3   1 -29   57.62    2.67
   3   1 -28   45.17    2.62
   3   1 -27  324.17   15.18
   3   1 -26  429.35   17.02
   3   1 -25   69.80    3.63
   3   1 -24  822.30   33.31
   3   1 -23   57.68    4.08
   3   1 -22  153.38    6.54
   3   1 -21  380.82   17.44
   3   1 -20  140.92    6.07
   3   1 -19   14.43    1.95
   3   1 -18  369.52   13.61
   3   1 -17 1045.60   40.28
   3   1 -16 2763.25   88.75
   3   1 -15 1050.88   38.42
   3   1 -14  280.90   12.47
   3   1 -13    4.82    1.09
   3   1 -12 1252.78   44.91
   3   1 -11  285.90   11.64
   3   1 -10 1703.35   58.39
   3   1  -9  301.10   11.32
   3   1  -7  148.70    5.83
   3   1  -4    4.18    0.34
  -3  -1   2   61.02    2.28
  -3  -1   1  714.84   23.67
  -3  -1  -1    1.30    0.37
  -3  -1 -18  219.86    9.18
  -3  -1 -19  643.60   24.64
  -3  -1 -20   19.72    2.39
  -3  -1 -21  350.31   15.37
  -3  -1 -22  130.08    6.66
  -3  -1 -23   19.24    1.86
  -3  -1 -24  200.50    9.59
  -3  -1 -26   28.32    1.81
  -3  -1 -27  175.28    5.43
  -3  -1 -28    0.00    1.59
  -3  -1 -30  101.08    4.53
  -3  -1 -31   25.77    2.65
  -3  -1 -32   19.94    2.60
   3   2 -36   56.83    3.88
   3   2 -35  196.85    7.09
   3   2 -34    0.75    2.34
   3   2 -33  360.89    9.91
   3   2 -32    3.83    2.00
   3   2 -31  162.87    6.13
   3   2 -30  479.03   18.57
   3   2 -29   73.81    3.95
   3   2 -28  190.33   10.28
   3   2 -27   78.01    4.52
   3   2 -26   27.58    2.94
   3   2 -25  678.95   25.20
   3   2 -24   66.50    4.06
   3   2 -23  612.53   22.50
   3   2 -22   11.32    2.25
   3   2 -21  424.12   16.13
   3   2 -20    9.42    1.78
   3   2 -19  552.24   23.74
   3   2 -18  377.00   16.71
   3   2 -17   13.30    1.73
   3   2 -16  589.25   24.24
   3   2 -15 2135.30   69.42
   3   2 -14    4.88    1.10
   3   2 -13  103.95    4.37
   3   2 -12   77.04    3.92
   3   2 -11  473.08   17.36
   3   2 -10  902.94   31.30
   3   2  -9   24.44    1.59
   3   2  -8  359.32   12.17
  -3  -2   8  355.68   12.13
   3   2  -7  886.60   31.29
  -3  -2   7  885.36   28.74
   3   2  -6  915.15   30.69
  -3  -2   6  943.81   31.00
   3   2  -4    6.47    0.54
  -3  -2   4    5.22    0.43
   3   2  -3   66.35    2.77
  -3  -2   3   68.13    2.84
   3   2  -1  923.12   29.73
  -3  -2   1  854.35   28.82
   3   2   0   12.02    0.73
  -3  -2   0   11.80    0.75
  -3  -2  -2  900.63   29.46
  -3  -2  -3  360.04   12.17
  -3  -2  -4   46.85    2.03
  -3  -2  -5    9.40    0.71
  -3  -2  -6  774.39   24.69
  -3  -2  -7    3.08    0.60
  -3  -2  -8 2473.19   80.07
  -3  -2  -9    1.04    1.03
  -3  -2 -10 1948.14   65.71
  -3  -2 -11 1067.09   38.34
  -3  -2 -13  136.65    6.59
  -3  -2 -14   44.23    3.11
  -3  -2 -15 2114.10   74.28
  -3  -2 -16  211.58    8.66
  -3  -2 -17  308.39   11.79
  -3  -2 -18 1048.14   36.48
  -3  -2 -19  357.59   13.62
  -3  -2 -20 1383.43   43.65
  -3  -2 -21  132.74    6.26
  -3  -2 -22    2.81    1.13
  -3  -2 -23   25.46    1.89
  -3  -2 -24    6.66    1.82
  -3  -2 -27   41.73    2.75
  -3  -2 -28   13.48    1.78
  -3  -2 -30   12.08    2.35
  -3  -2 -31   16.39    2.42
  -3  -2 -32   30.38    2.55
   3   3 -36    1.45    2.72
   3   3 -35    6.99    1.86
   3   3 -34    0.99    2.37
   3   3 -33   -2.72    3.70
   3   3 -32 1147.26   39.10
   3   3 -31   39.04    3.94
   3   3 -30   43.06    3.86
   3   3 -29    2.80    1.85
   3   3 -28    1.05    2.42
   3   3 -27    6.66    2.33
   3   3 -26  119.34    6.16
   3   3 -25   37.79    3.49
   3   3 -24   82.29    4.21
   3   3 -23  262.58   11.85
   3   3 -22  203.32    9.76
   3   3 -21  154.62    8.65
   3   3 -20  163.74    9.11
   3   3 -19  165.50    7.32
   3   3 -18   43.76    2.74
   3   3 -17    5.62    1.52
   3   3 -16 1066.19   39.27
   3   3 -15 1984.57   65.80
   3   3 -14  256.96    9.69
   3   3 -13 3533.62  113.55
   3   3 -12  220.30    8.65
   3   3 -11  893.54   30.35
  -3  -3  11  923.30   30.11
   3   3 -10  115.31    4.60
  -3  -3  10  120.99    5.03
   3   3  -8 2003.89   66.17
  -3  -3   8 2027.11   64.55
   3   3  -4  938.21   30.30
  -3  -3   4  969.16   31.42
   3   3  -2  572.37   19.11
  -3  -3   2  580.31   19.14
   3   3   0  503.74   16.21
  -3  -3   0  466.70   15.42
   3   3   2 2253.35   70.44
  -3  -3  -2 2221.35   71.41
   3   3   3 3185.35  100.73
  -3  -3  -3 2875.01   90.06
  -3  -3  -7 2118.95   68.03
  -3  -3  -8 1670.49   54.86
  -3  -3  -9  671.38   23.47
  -3  -3 -10  305.55   11.91
  -3  -3 -11   18.47    1.32
  -3  -3 -12    1.31    1.14
  -3  -3 -13  394.68   15.12
  -3  -3 -14   74.64    3.83
  -3  -3 -15  206.15    8.46
  -3  -3 -16 2182.28   71.56
  -3  -3 -17  273.46   10.86
  -3  -3 -18  259.32   10.80
  -3  -3 -19   54.93    3.55
  -3  -3 -20    0.52    1.76
  -3  -3 -21   53.18    3.94
  -3  -3 -22   22.09    2.57
  -3  -3 -23    1.80    2.18
  -3  -3 -24   56.74    4.34
  -3  -3 -25  114.35    4.57
  -3  -3 -27  180.64    8.54
  -3  -3 -28   11.90    2.21
  -3  -3 -29  118.45    5.25
  -3  -3 -30   -2.31    2.39
  -3  -3 -31   83.13    4.17
  -3  -3 -32   83.97    4.63
   3   4 -36  372.36   10.40
   3   4 -35   18.57    5.42
   3   4 -34   34.41    4.80
   3   4 -33   31.93    3.53
   3   4 -32  349.02   14.47
   3   4 -31   70.88    4.38
   3   4 -30  200.87   10.01
   3   4 -29  167.88    7.21
   3   4 -28   10.61    2.68
   3   4 -27  150.06    8.68
   3   4 -26  577.72   21.76
   3   4 -25  133.39    5.81
   3   4 -24  380.61   14.07
   3   4 -23  590.60   20.87
   3   4 -22  345.67   13.12
   3   4 -21   34.83    2.30
   3   4 -20  271.24   12.53
   3   4 -19  693.26   24.89
   3   4 -18  658.07   25.35
   3   4 -17 1813.00   58.56
   3   4 -16   12.82    1.23
   3   4 -15  331.88   12.04
   3   4 -14  157.49    6.83
   3   4 -13  237.93   10.30
  -3  -4  13  235.81    8.59
   3   4 -12  301.89   12.40
  -3  -4  12  318.69   11.75
   3   4 -11  858.78   30.81
  -3  -4  11  856.54   28.25
   3   4 -10  852.70   31.20
  -3  -4  10  891.22   28.87
   3   4  -9  905.54   31.60
  -3  -4   9  869.96   28.35
   3   4  -8    4.49    0.80
  -3  -4   8    5.39    0.86
   3   4  -6  296.55   11.38
  -3  -4   6  290.22   10.20
   3   4  -5    1.59    0.68
  -3  -4   5   -0.03    0.63
   3   4  -4    0.81    0.59
  -3  -4   4    1.50    0.67
   3   4  -2  493.99   17.50
  -3  -4   2  488.54   16.38
   3   4   0 1535.49   50.47
  -3  -4   0 1580.12   50.85
   3   4   1  368.61   12.52
  -3  -4  -1  366.64   12.24
   3   4   2  860.40   29.52
  -3  -4  -2  852.65   28.61
  -3  -4  -4 4975.31  155.18
   3   4   5   37.04    1.86
  -3  -4  -5   35.29    1.59
   3   4   6  152.23    5.96
  -3  -4  -6  164.48    6.13
  -3  -4  -7 2062.55   66.52
  -3  -4  -8 1627.18   53.16
  -3  -4  -9 2458.78   77.28
  -3  -4 -10  232.70    8.54
  -3  -4 -11    6.32    1.27
  -3  -4 -12 1579.92   50.50
  -3  -4 -13  782.83   24.84
  -3  -4 -14 1620.81   52.48
  -3  -4 -15  737.76   25.44
  -3  -4 -16  843.03   31.86
  -3  -4 -17  433.57   16.76
  -3  -4 -18 1831.51   63.19
  -3  -4 -19 1280.47   46.30
  -3  -4 -20  103.18    5.61
  -3  -4 -21    7.78    1.60
  -3  -4 -22  117.91    5.98
  -3  -4 -23  128.43    6.25
  -3  -4 -24    1.71    1.77
  -3  -4 -25   65.58    4.39
  -3  -4 -26  117.06    5.43
  -3  -4 -28    3.24    2.22
  -3  -4 -29  165.55    6.38
  -3  -4 -30    2.40    2.13
   3   5 -35   20.21    5.54
   3   5 -34   27.54    3.60
   3   5 -33    0.71    4.02
   3   5 -32   42.32    3.89
   3   5 -31    1.96    3.08
   3   5 -30    0.04    3.00
   3   5 -29   20.15    2.55
   3   5 -28   23.65    3.26
   3   5 -27  789.34   30.12
   3   5 -26   10.58    2.57
   3   5 -25   66.34    4.38
   3   5 -24   47.65    3.56
   3   5 -23  351.87   13.62
   3   5 -22 1093.40   37.34
   3   5 -21  119.99    6.56
   3   5 -20  242.06    9.73
   3   5 -19  380.95   16.70
   3   5 -18  118.74    5.63
   3   5 -17   98.87    4.48
   3   5 -16  132.70    6.47
   3   5 -15 1162.76   39.67
  -3  -5  15 1156.73   38.93
   3   5 -14  604.37   23.73
  -3  -5  14  588.47   20.75
   3   5 -13 1885.03   62.50
  -3  -5  13 1880.25   59.98
   3   5 -12 2048.31   65.75
  -3  -5  12 2199.96   70.40
   3   5 -11  204.57    7.86
  -3  -5  11  225.67    8.65
   3   5 -10 2315.48   75.92
  -3  -5  10 2339.16   73.95
  -3  -5   9 4871.79  150.55
   3   5  -8 1294.75   44.05
  -3  -5   8 1227.11   38.51
   3   5  -7 1670.70   55.20
  -3  -5   7 1656.89   52.35
   3   5  -6 3067.72   95.00
  -3  -5   6 3232.31  103.30
   3   5  -5 1618.02   51.00
  -3  -5   5 1659.23   53.82
   3   5  -4  152.00    5.69
  -3  -5   4  155.26    5.63
   3   5  -3  652.61   22.37
  -3  -5   3  642.79   21.96
   3   5  -1   74.76    3.04
  -3  -5   1   78.28    3.04
   3   5   1  305.28   10.06
  -3  -5  -1  289.51    9.99
   3   5   2 2018.86   65.54
  -3  -5  -2 2017.71   62.00
   3   5   3   70.74    3.28
  -3  -5  -3   69.36    3.07
   3   5   4  618.33   20.85
  -3  -5  -4  599.91   19.49
   3   5   5 1787.46   57.69
  -3  -5  -5 1920.03   61.92
   3   5   6 1743.64   57.88
  -3  -5  -6 1846.24   58.77
   3   5   7  119.76    4.55
  -3  -5  -7  120.09    4.77
   3   5   8 1620.39   54.98
  -3  -5  -8 1774.80   57.57
  -3  -5  -9    1.49    1.09
  -3  -5 -10 1253.71   40.57
  -3  -5 -11 1618.47   51.18
  -3  -5 -12 1772.90   57.36
  -3  -5 -13 1177.64   38.03
  -3  -5 -14  320.89   11.06
  -3  -5 -15    2.47    1.57
  -3  -5 -16   13.31    1.53
  -3  -5 -17   39.51    2.79
  -3  -5 -18    6.67    1.94
  -3  -5 -19    2.78    1.90
  -3  -5 -20  286.56   10.71
  -3  -5 -21  634.44   23.16
  -3  -5 -22  111.89    5.51
  -3  -5 -23   74.31    4.14
  -3  -5 -24    2.23    1.79
  -3  -5 -25  320.88   11.98
  -3  -5 -26   46.04    4.03
  -3  -5 -29   38.83    2.39
  -3  -5 -30   51.16    3.27
  -3  -5 -31  104.40    5.20
   3   6 -35    9.89    5.70
   3   6 -34   10.89    5.09
   3   6 -33   53.66    4.26
   3   6 -32    0.16    3.75
   3   6 -31    1.47    3.52
   3   6 -30   81.20    5.02
   3   6 -29  545.41   20.42
   3   6 -28  198.60    8.06
   3   6 -27   -0.25    2.72
   3   6 -26    4.51    1.86
   3   6 -25  190.28    7.68
   3   6 -24  316.77   11.94
   3   6 -23   29.73    3.21
   3   6 -22  898.39   30.12
   3   6 -21  459.67   19.81
   3   6 -20  194.55    7.45
   3   6 -19 1679.52   54.75
   3   6 -18   29.09    2.34
   3   6 -17 1456.35   47.99
  -3  -6  17 1502.55   51.69
   3   6 -16  144.83    7.21
  -3  -6  16  148.34    6.67
   3   6 -15  256.56   10.00
  -3  -6  15  278.27   10.54
   3   6 -14   46.73    2.66
  -3  -6  14   47.22    2.55
   3   6 -13  871.04   30.00
  -3  -6  13  966.14   32.48
   3   6 -12 1594.16   53.50
  -3  -6  12 1614.89   52.18
   3   6 -11  367.73   13.00
  -3  -6  11  391.01   13.80
   3   6 -10  162.20    6.90
  -3  -6  10  145.75    5.69
   3   6  -9 2712.85   86.45
  -3  -6   9 2842.09   91.46
   3   6  -8   11.35    0.99
  -3  -6   8   12.00    1.36
   3   6  -7 2705.20   89.44
  -3  -6   7 2579.89   81.90
   3   6  -6  656.05   22.08
  -3  -6   6  692.74   23.46
   3   6  -5 1979.71   64.29
  -3  -6   5 1990.13   65.81
   3   6  -4  563.05   18.75
  -3  -6   4  572.50   19.86
   3   6  -3  626.92   22.23
  -3  -6   3  632.06   21.46
   3   6  -2 4377.40  136.23
  -3  -6   2 4466.65  138.52
   3   6  -1  241.11    9.35
  -3  -6   1  229.58    8.27
   3   6   0  225.01    8.98
  -3  -6   0  232.79    8.10
   3   6   1   55.56    2.43
  -3  -6  -1   57.24    2.57
   3   6   2 1402.36   45.54
  -3  -6  -2 1428.90   45.28
   3   6   3  124.52    5.04
  -3  -6  -3  120.04    4.56
   3   6   4  998.74   34.06
  -3  -6  -4  974.28   31.40
   3   6   5  199.61    7.82
  -3  -6  -5  195.56    6.75
   3   6   6  196.74    8.31
  -3  -6  -6  200.96    7.08
   3   6   7  390.01   13.66
  -3  -6  -7  376.28   12.96
   3   6   8  452.56   16.17
  -3  -6  -8  441.10   15.20
   3   6   9   27.59    1.82
  -3  -6  -9   29.05    1.77
  -3  -6 -10  167.55    6.35
  -3  -6 -11  278.77   10.53
  -3  -6 -12  532.17   18.20
  -3  -6 -13   23.30    2.07
  -3  -6 -14 1775.70   56.80
  -3  -6 -15  798.15   25.93
  -3  -6 -16   85.96    3.76
  -3  -6 -17  792.33   29.09
  -3  -6 -18  214.52    9.69
  -3  -6 -19 1504.86   48.76
  -3  -6 -20  211.61    8.07
  -3  -6 -21  104.66    4.92
  -3  -6 -22  105.23    5.22
  -3  -6 -23    3.17    2.35
  -3  -6 -24   81.25    5.03
  -3  -6 -25  190.20    8.98
  -3  -6 -26   -0.26    2.39
  -3  -6 -27  169.92    9.00
  -3  -6 -30  207.40   11.04
  -3  -6 -31   49.87    3.67
   3   7 -34    5.84    3.77
   3   7 -33  148.76    8.32
   3   7 -32   20.69    4.39
   3   7 -31   76.49    5.48
   3   7 -30  185.81    7.95
   3   7 -29    9.36    2.54
   3   7 -28    0.17    2.08
   3   7 -27  110.32    5.41
   3   7 -26   22.22    3.02
   3   7 -25   97.78    5.40
   3   7 -24  104.50    5.52
   3   7 -23 1086.88   36.00
   3   7 -22    2.69    2.22
   3   7 -21  254.08    9.68
   3   7 -20  506.65   17.88
   3   7 -19   19.50    1.74
  -3  -7  19   20.27    2.38
   3   7 -18  162.93    6.90
  -3  -7  18  171.06    7.79
   3   7 -17    3.40    1.65
  -3  -7  17    3.79    1.84
   3   7 -16    2.56    1.47
  -3  -7  16    2.57    1.18
   3   7 -15  168.03    7.45
  -3  -7  15  170.25    6.98
   3   7 -14  689.14   23.81
  -3  -7  14  727.34   25.54
   3   7 -13  323.65   13.87
  -3  -7  13  314.78   13.16
   3   7 -12 1782.27   57.62
  -3  -7  12 1855.04   60.69
   3   7 -11 1114.74   39.18
  -3  -7  11 1123.61   36.77
   3   7 -10  242.67    9.07
  -3  -7  10  239.05    8.55
   3   7  -9  648.17   21.41
  -3  -7   9  679.73   22.71
   3   7  -8  124.82    5.32
  -3  -7   8  131.61    5.06
   3   7  -7   27.44    1.81
  -3  -7   7   24.49    1.83
   3   7  -6  189.10    6.89
  -3  -7   6  195.97    8.05
   3   7  -5   37.44    2.20
  -3  -7   5   32.70    1.88
   3   7  -4  172.34    6.31
  -3  -7   4  171.81    6.65
   3   7  -3 1672.48   54.56
  -3  -7   3 1672.92   55.40
   3   7  -2    0.51    1.02
  -3  -7   2    2.29    1.02
   3   7  -1   47.49    2.38
  -3  -7   1   49.43    2.26
   3   7   0  308.69   11.67
  -3  -7   0  303.36   10.65
   3   7   1  304.93   10.96
  -3  -7  -1  326.68   11.89
   3   7   2  854.26   27.93
  -3  -7  -2  796.27   25.85
   3   7   3  146.66    5.62
  -3  -7  -3  143.08    5.40
   3   7   4  126.47    5.18
  -3  -7  -4  136.71    5.58
   3   7   5  204.79    7.87
  -3  -7  -5  193.76    7.57
   3   7   6  129.65    5.53
  -3  -7  -6  123.76    4.64
   3   7   7  117.10    5.70
  -3  -7  -7  124.31    5.30
   3   7   8  449.63   16.29
  -3  -7  -8  453.22   15.34
   3   7   9  107.65    5.89
  -3  -7  -9  101.86    4.63
   3   7  10    6.59    1.48
  -3  -7 -10    7.44    1.51
   3   7  11   12.19    1.34
  -3  -7 -11   17.16    1.41
  -3  -7 -12   55.21    2.86
  -3  -7 -13  314.70   12.09
  -3  -7 -14  511.73   17.68
  -3  -7 -15    0.47    1.71
  -3  -7 -16   50.75    3.06
  -3  -7 -17   10.90    1.47
  -3  -7 -18   21.14    2.46
  -3  -7 -19   31.73    2.31
  -3  -7 -20   92.56    4.29
  -3  -7 -21   68.05    3.90
  -3  -7 -22   50.65    3.94
  -3  -7 -23   22.02    3.38
  -3  -7 -24  166.49    8.19
  -3  -7 -25   17.68    3.51
  -3  -7 -26   82.62    5.28
  -3  -7 -27    2.06    2.55
  -3  -7 -28   85.83    5.38
  -3  -7 -30    1.31    4.41
   3   8 -34   75.96    7.30
   3   8 -33   34.81    4.33
   3   8 -32    1.21    3.17
   3   8 -31   23.76    4.73
   3   8 -30  219.13    9.69
   3   8 -29  179.49    8.37
   3   8 -28   47.21    4.36
   3   8 -27  375.69   14.43
   3   8 -26   -0.93    2.83
   3   8 -25  229.62   11.24
   3   8 -24  200.67    8.01
   3   8 -23   -1.44    2.53
   3   8 -22   49.03    3.10
   3   8 -21  106.49    5.34
   3   8 -20  644.14   23.22
  -3  -8  20  665.97   24.47
   3   8 -19   97.69    4.68
  -3  -8  19   97.73    5.85
   3   8 -18 1535.40   49.07
  -3  -8  18 1634.29   53.01
   3   8 -17 1019.68   33.63
  -3  -8  17 1043.14   38.49
   3   8 -16  127.31    5.91
  -3  -8  16  134.64    6.73
   3   8 -15   98.50    5.18
  -3  -8  15  102.91    4.77
   3   8 -14    0.67    1.55
  -3  -8  14    1.18    1.61
   3   8 -13  710.42   25.90
  -3  -8  13  750.97   26.48
   3   8 -12   76.27    3.86
  -3  -8  12   78.25    3.58
   3   8 -11  114.32    4.53
  -3  -8  11  124.42    5.06
   3   8 -10  970.71   32.07
  -3  -8  10 1061.74   37.87
   3   8  -9  296.28   11.24
  -3  -8   9  302.41   11.61
   3   8  -8 3756.58  120.56
  -3  -8   8 3788.98  117.36
   3   8  -7 2300.04   74.99
  -3  -8   7 2312.64   72.58
   3   8  -6  637.91   21.18
  -3  -8   6  684.87   23.15
   3   8  -5   79.11    3.75
  -3  -8   5   77.97    3.44
   3   8  -4 1016.58   35.19
  -3  -8   4  996.38   33.58
   3   8  -3  162.71    6.48
  -3  -8   3  169.18    7.12
   3   8  -2   58.47    2.74
  -3  -8   2   63.78    2.69
   3   8  -1  150.98    5.78
  -3  -8   1  160.86    6.16
   3   8   0  137.50    5.43
  -3  -8   0  131.68    5.31
   3   8   1  956.79   32.08
  -3  -8  -1  894.87   29.60
   3   8   2  937.04   29.98
  -3  -8  -2  941.77   30.63
   3   8   3  380.60   13.73
  -3  -8  -3  387.28   13.87
   3   8   4  337.07   11.90
  -3  -8  -4  354.29   12.66
   3   8   5   58.57    3.33
  -3  -8  -5   53.75    2.44
   3   8   6   18.41    1.52
  -3  -8  -6   16.78    1.41
   3   8   7  478.10   16.60
  -3  -8  -7  462.40   16.88
   3   8   8   23.34    1.71
  -3  -8  -8   26.40    2.03
   3   8   9 2304.61   74.19
  -3  -8  -9 2345.53   74.19
   3   8  10  226.48    9.89
  -3  -8 -10  219.33    7.80
   3   8  11  345.14   12.62
  -3  -8 -11  361.75   12.94
   3   8  12   20.90    2.11
  -3  -8 -12   16.18    1.97
  -3  -8 -13   92.29    3.93
  -3  -8 -14  220.61    8.92
  -3  -8 -15    4.45    1.34
  -3  -8 -16   13.21    1.63
  -3  -8 -17  604.71   20.78
  -3  -8 -18  704.60   23.90
  -3  -8 -19  493.71   18.55
  -3  -8 -20  302.98   11.24
  -3  -8 -21  252.23    9.86
  -3  -8 -22   99.98    5.08
  -3  -8 -23  142.44    6.41
  -3  -8 -24    6.35    2.33
  -3  -8 -25   38.60    3.63
  -3  -8 -26   69.43    4.27
  -3  -8 -27  218.52    8.92
  -3  -8 -28  206.55    9.26
  -3  -8 -29   79.77    6.73
   3   9 -33   46.60    6.53
   3   9 -32  117.29    7.02
   3   9 -31    4.34    4.53
   3   9 -30    8.92    4.12
   3   9 -29   43.16    4.70
   3   9 -28  277.35   11.60
   3   9 -27    5.63    3.34
   3   9 -26    5.81    2.13
   3   9 -25  403.20   16.54
   3   9 -24  249.48    9.74
   3   9 -23   41.44    3.52
   3   9 -22  316.25   12.33
   3   9 -21    1.09    1.48
  -3  -9  21    4.96    2.58
   3   9 -20  161.29    6.50
  -3  -9  20  163.22    7.54
   3   9 -19    2.00    1.27
  -3  -9  19    2.61    2.28
   3   9 -18   87.91    4.45
  -3  -9  18   84.28    4.66
   3   9 -17 1216.45   41.04
  -3  -9  17 1223.88   44.84
   3   9 -16   36.00    2.55
  -3  -9  16   35.11    2.82
   3   9 -15 2480.59   78.54
  -3  -9  15 2562.80   83.14
   3   9 -14  435.17   15.63
  -3  -9  14  452.67   16.53
   3   9 -13   23.79    2.20
  -3  -9  13   19.74    2.31
   3   9 -12 2706.79   86.25
  -3  -9  12 2971.54  101.15
   3   9 -11   14.53    1.81
  -3  -9  11   15.22    1.86
   3   9 -10 1376.95   44.76
  -3  -9  10 1472.64   49.02
   3   9  -9 1262.64   42.26
  -3  -9   9 1329.96   44.88
   3   9  -8 1330.65   45.23
  -3  -9   8 1365.57   43.98
   3   9  -7  286.88    9.99
  -3  -9   7  287.84   10.70
   3   9  -6  766.93   25.63
  -3  -9   6  787.03   26.13
   3   9  -5  407.20   13.87
  -3  -9   5  427.06   14.42
   3   9  -4 1247.86   40.35
  -3  -9   4 1358.33   46.01
   3   9  -3 1182.99   38.64
  -3  -9   3 1249.04   43.32
   3   9  -2 1462.29   47.79
  -3  -9   2 1464.64   48.25
   3   9  -1  147.08    5.82
  -3  -9   1  176.49    6.88
   3   9   0 1337.30   43.60
  -3  -9   0 1405.84   46.88
   3   9   1 1756.45   55.80
  -3  -9  -1 1743.09   56.44
   3   9   2  656.66   21.68
  -3  -9  -2  668.65   22.17
   3   9   3  303.57   10.75
  -3  -9  -3  297.37   10.43
   3   9   4  827.54   27.66
  -3  -9  -4  812.86   26.55
   3   9   5   26.70    1.69
  -3  -9  -5   27.80    1.87
   3   9   6  718.61   23.74
  -3  -9  -6  798.65   26.27
   3   9   7   88.87    3.82
  -3  -9  -7   92.20    4.11
   3   9   8  110.86    5.04
  -3  -9  -8  105.83    4.58
   3   9   9  701.34   24.81
  -3  -9  -9  677.27   24.10
   3   9  10  176.41    6.72
  -3  -9 -10  177.34    6.49
   3   9  11  799.21   31.63
  -3  -9 -11  807.58   26.95
   3   9  12  191.72    7.84
  -3  -9 -12  184.32    7.30
   3   9  13  227.90   10.07
  -3  -9 -13  235.54    8.63
  -3  -9 -14  156.24    6.02
  -3  -9 -15   14.51    2.14
  -3  -9 -16   70.63    3.67
  -3  -9 -17   98.00    4.65
  -3  -9 -18    3.15    1.65
  -3  -9 -19  605.58   20.09
  -3  -9 -20   27.45    2.53
  -3  -9 -21  352.09   13.10
  -3  -9 -22   -0.23    1.95
  -3  -9 -23  417.08   15.21
  -3  -9 -24   50.77    4.42
  -3  -9 -25    1.96    3.82
  -3  -9 -26   25.95    4.58
  -3  -9 -27  295.36   12.49
  -3  -9 -28   -1.13    4.56
   3  10 -32   29.85    6.50
   3  10 -31   29.51    5.94
   3  10 -30   36.39    3.73
   3  10 -29  105.05    5.89
   3  10 -28  655.67   22.72
   3  10 -27  105.04    6.37
   3  10 -26  342.14   13.43
   3  10 -25    5.27    3.15
   3  10 -24  442.39   16.15
   3  10 -23    7.53    2.75
   3  10 -22  236.99   10.18
  -3 -10  22  249.15   12.84
   3  10 -21   93.57    4.56
  -3 -10  21   91.51    5.24
   3  10 -20  108.82    5.16
  -3 -10  20  103.03    4.74
   3  10 -19  645.28   22.23
  -3 -10  19  687.95   28.05
   3  10 -18   99.66    5.70
  -3 -10  18   89.00    5.00
   3  10 -17   18.17    2.45
  -3 -10  17   17.86    2.59
   3  10 -16  477.64   16.53
  -3 -10  16  490.60   20.28
   3  10 -15  115.30    4.80
  -3 -10  15  112.78    5.38
   3  10 -14  622.91   21.71
  -3 -10  14  634.19   21.54
   3  10 -13  671.14   23.71
  -3 -10  13  667.02   24.03
   3  10 -12    1.20    1.56
  -3 -10  12    0.53    1.89
   3  10 -11   26.00    1.81
  -3 -10  11   21.94    2.38
   3  10 -10   74.93    3.88
  -3 -10  10   73.31    3.66
   3  10  -9   12.23    1.35
  -3 -10   9   11.93    1.94
   3  10  -8   33.61    2.29
  -3 -10   8   38.41    2.51
   3  10  -7   95.25    4.43
  -3 -10   7  103.59    4.65
   3  10  -6  108.77    4.61
  -3 -10   6  109.95    5.13
   3  10  -5   50.51    2.85
  -3 -10   5   51.88    2.71
   3  10  -4  366.26   13.53
  -3 -10   4  375.05   13.67
   3  10  -3 1355.54   43.98
  -3 -10   3 1441.51   48.96
   3  10  -2    4.58    1.53
  -3 -10   2    3.67    1.20
   3  10  -1  337.68   12.00
  -3 -10   1  344.93   12.54
   3  10   0  116.85    4.76
  -3 -10   0  122.10    5.08
   3  10   1  298.31   10.38
  -3 -10  -1  337.71   13.01
   3  10   2  437.42   15.34
  -3 -10  -2  443.86   15.70
   3  10   3    0.97    1.44
  -3 -10  -3   -0.16    1.48
   3  10   4   99.43    4.43
  -3 -10  -4  112.25    5.36
   3  10   5   79.65    4.13
  -3 -10  -5   77.95    3.74
   3  10   6  617.00   23.16
  -3 -10  -6  589.01   20.07
   3  10   7  318.51   11.89
  -3 -10  -7  323.53   11.52
   3  10   8 1093.07   35.49
  -3 -10  -8 1053.63   35.75
   3  10   9  832.83   27.86
  -3 -10  -9  881.80   28.51
   3  10  10  713.26   24.28
  -3 -10 -10  716.69   24.86
   3  10  11   13.98    2.07
  -3 -10 -11   15.23    2.20
   3  10  12  589.08   20.13
  -3 -10 -12  612.28   20.37
   3  10  13   71.78    3.80
  -3 -10 -13   79.50    4.09
   3  10  14  684.44   24.79
  -3 -10 -14  693.60   23.34
  -3 -10 -15  208.16    7.87
  -3 -10 -16  695.77   23.03
  -3 -10 -17   61.20    3.66
  -3 -10 -18  126.65    5.68
  -3 -10 -19  163.98    6.50
  -3 -10 -20  442.12   15.68
  -3 -10 -21   93.46    4.84
  -3 -10 -22   45.25    4.02
  -3 -10 -23   28.03    3.66
  -3 -10 -24  373.37   13.32
  -3 -10 -25   86.44    5.03
  -3 -10 -26  212.01    8.75
  -3 -10 -27    9.48    3.71
  -3 -10 -28    0.09    3.60
   3  11 -31   32.56    6.04
   3  11 -30   69.13    6.54
   3  11 -29   21.55    4.91
   3  11 -28  124.91    6.81
   3  11 -27   18.59    4.06
   3  11 -26   14.73    3.86
   3  11 -25    8.14    2.69
   3  11 -24    9.62    3.43
   3  11 -23   26.67    3.50
  -3 -11  23   20.53    3.90
   3  11 -22   90.16    4.47
  -3 -11  22   91.61    6.72
   3  11 -21  221.10    8.83
  -3 -11  21  209.37    9.04
   3  11 -20  481.63   17.95
  -3 -11  20  496.18   18.23
   3  11 -19   14.82    2.15
  -3 -11  19   13.64    2.93
   3  11 -18   79.49    4.26
  -3 -11  18   75.84    3.93
   3  11 -17  296.89   11.89
  -3 -11  17  310.88   13.79
   3  11 -16  371.44   13.31
  -3 -11  16  380.53   13.90
   3  11 -15 1274.69   42.43
  -3 -11  15 1324.46   44.67
   3  11 -14  681.05   24.07
  -3 -11  14  660.31   23.35
   3  11 -13 1109.74   36.45
  -3 -11  13 1143.14   39.38
   3  11 -12  556.73   18.53
  -3 -11  12  547.23   21.01
   3  11 -11 1428.34   47.20
  -3 -11  11 1371.57   47.77
   3  11 -10 2189.15   73.05
  -3 -11  10 2179.90   70.66
   3  11  -9  673.52   22.37
  -3 -11   9  686.75   24.58
   3  11  -8  392.14   14.37
  -3 -11   8  389.93   15.82
   3  11  -7 1234.96   39.51
  -3 -11   7 1229.79   42.02
   3  11  -6  171.17    6.87
  -3 -11   6  172.93    7.86
   3  11  -5 2947.31   93.18
  -3 -11   5 3137.87  101.48
   3  11  -4 1454.29   47.52
  -3 -11   4 1410.18   47.65
   3  11  -3 3212.71  101.75
  -3 -11   3 3040.31   98.40
   3  11  -2    2.95    1.65
  -3 -11   2    1.71    1.90
   3  11  -1 1860.87   60.67
  -3 -11   1 1785.75   58.64
   3  11   0   64.77    3.32
  -3 -11   0   65.94    3.56
   3  11   1  509.32   18.24
  -3 -11  -1  530.95   19.99
   3  11   2  596.78   19.86
  -3 -11  -2  611.54   20.01
   3  11   3 1711.12   54.25
  -3 -11  -3 1712.34   58.16
   3  11   4  401.45   13.63
  -3 -11  -4  413.59   15.08
   3  11   5 1202.66   40.06
  -3 -11  -5 1271.49   43.55
   3  11   6 1470.95   50.36
  -3 -11  -6 1460.76   47.97
   3  11   7 1043.56   33.75
  -3 -11  -7 1073.07   36.43
   3  11   8   37.97    2.12
  -3 -11  -8   41.23    2.90
   3  11   9  778.03   26.06
  -3 -11  -9  781.96   26.11
   3  11  10   56.18    2.88
  -3 -11 -10   63.21    3.31
   3  11  11   98.41    4.41
  -3 -11 -11   88.91    4.39
   3  11  12   59.69    4.08
  -3 -11 -12   58.73    3.54
   3  11  13   13.04    2.18
  -3 -11 -13   12.36    2.37
   3  11  14  636.45   21.62
  -3 -11 -14  630.10   20.83
   3  11  15  195.25    8.87
  -3 -11 -15  191.36    7.30
  -3 -11 -16  365.37   12.84
  -3 -11 -17  319.94   12.10
  -3 -11 -18   28.24    3.14
  -3 -11 -19  118.89    5.80
  -3 -11 -20  194.78    7.79
  -3 -11 -21   23.76    3.44
  -3 -11 -22  477.72   17.79
  -3 -11 -23   27.03    2.97
  -3 -11 -24  116.48    6.47
  -3 -11 -25    6.53    4.12
  -3 -11 -26  171.82    7.39
  -3 -11 -27    9.62    3.40
   3  12 -30  145.76    8.67
   3  12 -29   20.93    4.47
   3  12 -28  144.03    8.78
   3  12 -27   52.43    5.49
   3  12 -26   29.65    3.44
   3  12 -25  312.01   12.58
   3  12 -24  105.12    6.20
  -3 -12  24  105.46    6.56
   3  12 -23    7.40    2.54
  -3 -12  23    9.30    3.01
   3  12 -22  247.43    9.97
  -3 -12  22  254.70   10.95
   3  12 -21    0.21    2.78
  -3 -12  21    8.13    3.41
   3  12 -20  362.01   14.08
  -3 -12  20  353.11   14.74
   3  12 -19  151.57    6.90
  -3 -12  19  161.03    7.62
   3  12 -18  605.41   21.90
  -3 -12  18  673.17   27.55
   3  12 -17    1.78    2.22
  -3 -12  17    0.99    1.84
   3  12 -16   65.26    3.70
  -3 -12  16   64.34    4.33
   3  12 -15   24.73    2.37
  -3 -12  15   26.40    3.02
   3  12 -14   34.14    2.71
  -3 -12  14   35.12    2.72
   3  12 -13  310.51   12.79
  -3 -12  13  320.68   11.89
   3  12 -12    5.48    2.02
  -3 -12  12    3.20    2.16
   3  12 -11  207.38    8.61
  -3 -12  11  206.30    9.04
   3  12 -10    3.80    1.88
  -3 -12  10    2.78    2.16
   3  12  -9  370.27   13.51
  -3 -12   9  402.32   15.91
   3  12  -8  285.18   10.97
  -3 -12   8  291.20   11.93
   3  12  -7  347.56   13.04
  -3 -12   7  349.62   13.10
   3  12  -6   60.61    2.98
  -3 -12   6   52.76    3.44
   3  12  -5  211.37    8.31
  -3 -12   5  207.70    8.58
   3  12  -4   16.88    1.76
  -3 -12   4   15.31    1.88
   3  12  -3    1.78    1.72
  -3 -12   3    1.05    1.35
   3  12  -2   95.72    4.38
  -3 -12   2   84.13    4.33
   3  12  -1  294.85   11.22
  -3 -12   1  299.36   10.39
   3  12   0  117.14    4.96
  -3 -12   0  116.45    4.83
   3  12   1  109.02    4.97
  -3 -12  -1  114.35    5.40
   3  12   2  258.16    9.51
  -3 -12  -2  262.25   10.26
   3  12   3  385.61   12.92
  -3 -12  -3  389.32   14.02
   3  12   4   87.78    4.36
  -3 -12  -4   97.14    5.31
   3  12   5  202.98    8.16
  -3 -12  -5  196.17    7.56
   3  12   6  145.70    5.82
  -3 -12  -6  158.95    6.30
   3  12   7   14.71    2.26
  -3 -12  -7    8.91    1.58
   3  12   8  315.33   11.29
  -3 -12  -8  320.44   11.61
   3  12   9  313.23   12.22
  -3 -12  -9  295.62   10.53
   3  12  10  257.83    9.83
  -3 -12 -10  275.52    9.94
   3  12  11  210.76    8.38
  -3 -12 -11  201.70    7.79
   3  12  12  168.50    7.15
  -3 -12 -12  194.18    7.43
   3  12  13  396.54   15.94
  -3 -12 -13  403.32   13.99
   3  12  14  268.50   10.71
  -3 -12 -14  265.75    9.73
   3  12  15    7.68    2.20
  -3 -12 -15    8.43    2.63
  -3 -12 -16  423.69   14.53
  -3 -12 -17  126.06    5.49
  -3 -12 -18  302.28   11.53
  -3 -12 -19   94.93    5.16
  -3 -12 -20   11.09    3.32
  -3 -12 -21    4.20    2.36
  -3 -12 -22   80.24    5.09
  -3 -12 -23  197.28    9.81
  -3 -12 -24    0.99    3.35
  -3 -12 -25    4.42    4.48
   3  13 -29    6.47    6.08
   3  13 -28   75.06    6.92
   3  13 -27    4.34    3.50
   3  13 -26  193.10    9.89
   3  13 -25   19.32    3.49
  -3 -13  25   13.84    4.70
   3  13 -24   24.09    4.17
  -3 -13  24   28.88    5.04
   3  13 -23  159.16    7.63
  -3 -13  23  151.00    9.99
   3  13 -22    7.71    3.38
  -3 -13  22    8.01    4.32
   3  13 -21  107.00    5.17
  -3 -13  21  101.99    6.17
   3  13 -20   15.90    2.39
  -3 -13  20   14.00    2.87
   3  13 -19  605.65   20.83
  -3 -13  19  593.17   24.82
   3  13 -18  469.15   16.67
  -3 -13  18  474.22   18.48
   3  13 -17   -0.17    2.28
  -3 -13  17    2.37    2.84
   3  13 -16  228.69    8.56
  -3 -13  16  236.21    9.87
   3  13 -15  173.29    7.36
  -3 -13  15  162.35    7.11
   3  13 -14 1286.42   41.46
  -3 -13  14 1326.80   44.49
   3  13 -13   77.10    4.40
  -3 -13  13   87.56    5.75
   3  13 -12    3.05    2.21
  -3 -13  12    1.30    2.48
   3  13 -11 1155.63   37.61
  -3 -13  11 1188.82   41.10
   3  13 -10   35.36    2.99
  -3 -13  10   45.10    3.54
   3  13  -9 1704.48   54.38
  -3 -13   9 1700.03   56.40
   3  13  -8  276.75   10.85
  -3 -13   8  291.47   12.79
   3  13  -7   14.16    2.15
  -3 -13   7   12.78    2.46
   3  13  -6  552.48   18.38
  -3 -13   6  570.86   19.62
   3  13  -5  200.23    7.64
  -3 -13   5  198.79    8.16
   3  13  -4 1167.49   38.20
  -3 -13   4 1171.11   39.12
   3  13  -3  309.46   11.02
  -3 -13   3  318.93   12.59
   3  13  -2  110.90    5.14
  -3 -13   2  111.56    5.76
   3  13  -1   57.90    3.08
  -3 -13   1   55.76    3.44
   3  13   0   40.89    2.79
  -3 -13   0   38.25    2.86
   3  13   1  446.68   15.18
  -3 -13  -1  470.87   18.66
   3  13   2  201.23    8.23
  -3 -13  -2  192.10    7.75
   3  13   3   34.76    2.54
  -3 -13  -3   43.01    3.11
   3  13   4  750.16   25.80
  -3 -13  -4  714.64   24.98
   3  13   5  755.87   25.01
  -3 -13  -5  779.89   26.22
   3  13   6 1009.19   37.43
  -3 -13  -6 1040.26   34.51
   3  13   7 1318.85   42.83
  -3 -13  -7 1274.29   41.47
   3  13   8  147.25    6.39
  -3 -13  -8  134.48    5.58
   3  13   9   14.24    2.12
  -3 -13  -9   16.06    2.43
   3  13  10    5.41    1.55
  -3 -13 -10    2.76    2.17
   3  13  11   43.85    2.91
  -3 -13 -11   38.54    3.01
   3  13  12    5.38    2.07
  -3 -13 -12    4.13    1.80
   3  13  13  289.26   12.72
  -3 -13 -13  297.46   10.98
   3  13  14  202.12    9.51
  -3 -13 -14  196.95    7.63
   3  13  15  724.40   27.18
  -3 -13 -15  686.58   22.72
   3  13  16   70.36    4.44
  -3 -13 -16   75.88    3.98
  -3 -13 -17  884.02   28.87
  -3 -13 -18    4.01    2.93
  -3 -13 -19    2.65    3.35
  -3 -13 -20  197.44    7.90
  -3 -13 -21   32.35    4.16
  -3 -13 -22  174.81    7.82
  -3 -13 -23   29.40    5.10
  -3 -13 -24    5.05    3.64
   3  14 -27   10.13    5.87
   3  14 -26   28.04    5.27
   3  14 -25  124.86    7.74
  -3 -14  25  109.11    8.68
   3  14 -24  358.13   13.39
  -3 -14  24  305.10   17.45
   3  14 -23  254.39   10.76
  -3 -14  23  242.92   14.23
   3  14 -22    2.33    3.41
  -3 -14  22    4.49    4.39
   3  14 -21  191.07    8.42
  -3 -14  21  182.74    8.34
   3  14 -20   51.13    4.04
  -3 -14  20   50.06    3.92
   3  14 -19    1.98    2.93
  -3 -14  19    2.86    3.85
   3  14 -18   21.58    3.20
  -3 -14  18   21.15    3.96
   3  14 -17   29.28    3.12
  -3 -14  17   29.42    2.88
   3  14 -16  226.72   10.16
  -3 -14  16  218.92   11.98
   3  14 -15  796.29   29.21
  -3 -14  15  770.25   26.55
   3  14 -14  771.59   25.81
  -3 -14  14  777.53   33.18
   3  14 -13  245.68   10.67
  -3 -14  13  250.83    9.47
   3  14 -12  413.54   14.49
  -3 -14  12  416.84   18.90
   3  14 -11  218.57    8.06
  -3 -14  11  224.92    9.73
   3  14 -10  384.44   15.52
  -3 -14  10  382.59   14.53
   3  14  -9   91.11    4.77
  -3 -14   9   90.37    5.82
   3  14  -8  210.34    8.80
  -3 -14   8  225.50    8.81
   3  14  -7  109.81    5.22
  -3 -14   7  113.64    5.39
   3  14  -6   67.35    3.29
  -3 -14   6   78.21    4.88
   3  14  -5  225.05    8.36
  -3 -14   5  247.61    9.84
   3  14  -4  344.45   12.92
  -3 -14   4  338.50   13.40
   3  14  -3  970.65   32.57
  -3 -14   3 1043.89   38.11
   3  14  -2  443.18   15.79
  -3 -14   2  446.88   16.26
   3  14  -1  388.57   13.66
  -3 -14   1  398.31   15.45
   3  14   0  130.04    5.70
  -3 -14   0  134.27    5.80
   3  14   1   16.18    1.80
  -3 -14  -1   16.46    2.65
   3  14   2   65.84    3.74
  -3 -14  -2   65.14    3.88
   3  14   3  166.75    7.59
  -3 -14  -3  162.70    6.83
   3  14   4    4.84    1.28
  -3 -14  -4    3.05    1.84
   3  14   5   80.06    4.03
  -3 -14  -5   74.14    4.12
   3  14   6   59.75    3.68
  -3 -14  -6   52.18    3.52
   3  14   7  150.69    5.87
  -3 -14  -7  158.32    6.66
   3  14   8  189.45    6.93
  -3 -14  -8  193.54    7.49
   3  14   9    4.77    2.14
  -3 -14  -9    4.61    2.36
   3  14  10   38.61    2.90
  -3 -14 -10   37.25    2.60
   3  14  11   14.12    2.50
  -3 -14 -11   12.92    2.79
   3  14  12   64.79    4.60
  -3 -14 -12   67.98    3.67
   3  14  13  180.42    7.18
  -3 -14 -13  190.94    7.80
   3  14  14  127.90    6.54
  -3 -14 -14  127.70    6.33
   3  14  15  288.96   10.51
  -3 -14 -15  309.54   12.17
   3  14  16   41.10    3.77
  -3 -14 -16   42.60    3.83
  -3 -14 -17    1.40    3.09
  -3 -14 -18   -0.40    3.10
  -3 -14 -19    4.94    2.63
  -3 -14 -20   63.33    5.04
  -3 -14 -21   31.66    5.26
  -3 -14 -22   20.47    3.37
  -3 -14 -23   87.09    6.26
   3  15 -26    0.68    4.55
  -3 -15  26   -2.44    6.05
   3  15 -25   74.75    6.93
  -3 -15  25   68.41    7.79
   3  15 -24   11.70    3.76
  -3 -15  24    4.52    5.97
   3  15 -23   10.42    3.38
  -3 -15  23    8.11    5.65
   3  15 -22   44.46    5.15
  -3 -15  22   34.89    5.84
   3  15 -21   40.05    4.70
  -3 -15  21   36.88    5.32
   3  15 -20   28.64    4.03
  -3 -15  20   22.56    3.59
   3  15 -19    1.65    3.01
  -3 -15  19    0.71    4.11
   3  15 -18    9.21    3.15
  -3 -15  18    8.04    4.21
   3  15 -17  472.33   16.33
  -3 -15  17  474.58   17.94
   3  15 -16   14.17    2.42
  -3 -15  16   14.50    2.81
   3  15 -15  140.01    6.52
  -3 -15  15  137.42    8.50
   3  15 -14  320.45   12.70
  -3 -15  14  329.56   12.50
   3  15 -13  102.33    5.05
  -3 -15  13   99.86    5.43
   3  15 -12   11.76    1.97
  -3 -15  12    7.28    3.28
   3  15 -11   50.22    3.61
  -3 -15  11   44.22    3.79
   3  15 -10   42.76    3.40
  -3 -15  10   47.45    4.00
   3  15  -9  236.93    9.19
  -3 -15   9  222.25    9.66
   3  15  -8    6.72    1.69
  -3 -15   8    5.27    2.76
   3  15  -7  178.80    7.52
  -3 -15   7  196.29    8.60
   3  15  -6   29.67    2.97
  -3 -15   6   27.48    3.25
   3  15  -5  406.22   14.75
  -3 -15   5  440.36   15.13
   3  15  -4  343.65   12.56
  -3 -15   4  330.45   13.29
   3  15  -3   47.43    2.84
  -3 -15   3   48.88    3.25
   3  15  -2  139.58    6.08
  -3 -15   2  154.28    7.70
   3  15  -1    5.44    2.03
  -3 -15   1    3.92    2.02
   3  15   0   23.45    2.59
  -3 -15   0   19.52    3.12
   3  15   1   31.33    2.87
  -3 -15  -1   31.92    3.51
   3  15   2  209.44    8.24
  -3 -15  -2  224.10    9.42
   3  15   3  342.07   11.90
  -3 -15  -3  324.36   12.11
   3  15   4    2.51    2.16
  -3 -15  -4    2.05    2.61
   3  15   5  406.54   15.29
  -3 -15  -5  389.83   14.58
   3  15   6    2.66    2.15
  -3 -15  -6    2.68    2.60
   3  15   7  311.60   10.84
  -3 -15  -7  303.61   10.89
   3  15   8   11.17    1.72
  -3 -15  -8   10.56    2.14
   3  15   9    4.73    1.69
  -3 -15  -9    3.06    2.70
   3  15  10   17.26    2.02
  -3 -15 -10   12.22    2.24
   3  15  11    8.65    1.79
  -3 -15 -11   13.52    3.10
   3  15  12    2.37    1.87
  -3 -15 -12    3.30    2.10
   3  15  13   17.49    2.25
  -3 -15 -13   16.19    2.37
   3  15  14   75.04    3.85
  -3 -15 -14   63.30    4.34
   3  15  15  127.93    6.24
  -3 -15 -15  128.85    6.45
   3  15  16    5.82    2.19
  -3 -15 -16    4.28    3.34
   3  15  17  214.78    9.35
  -3 -15 -17  220.30    9.41
  -3 -15 -18   42.66    3.49
  -3 -15 -19   -0.95    2.87
  -3 -15 -20   -1.13    4.33
  -3 -15 -21   74.78    4.93
   3  16 -24   23.14    6.00
  -3 -16  24   24.11    6.58
   3  16 -23   44.34    4.39
  -3 -16  23   40.82    6.40
   3  16 -22    5.28    4.49
  -3 -16  22    7.17    5.52
   3  16 -21   30.26    4.75
  -3 -16  21   33.51    5.76
   3  16 -20  321.04   13.70
  -3 -16  20  283.97   15.08
   3  16 -19    7.16    3.76
  -3 -16  19    9.96    4.94
   3  16 -18  133.78    7.24
  -3 -16  18  137.28    7.28
   3  16 -17  315.88   12.04
  -3 -16  17  328.70   12.43
   3  16 -16   25.60    2.88
  -3 -16  16   29.44    4.62
   3  16 -15  214.48    9.17
  -3 -16  15  204.31   10.99
   3  16 -14    1.12    2.91
  -3 -16  14   -1.50    2.70
   3  16 -13  437.14   16.25
  -3 -16  13  440.36   16.35
   3  16 -12   23.92    3.15
  -3 -16  12   21.54    3.97
   3  16 -11   92.25    4.68
  -3 -16  11   97.54    5.04
   3  16 -10    8.44    2.60
  -3 -16  10    5.96    3.49
   3  16  -9   58.41    3.88
  -3 -16   9   61.27    4.60
   3  16  -8  248.88    9.50
  -3 -16   8  235.68    9.65
   3  16  -7  176.82    7.22
  -3 -16   7  184.39    9.30
   3  16  -6  286.57   11.95
  -3 -16   6  280.72   11.42
   3  16  -5   -1.22    2.44
  -3 -16   5    1.21    2.29
   3  16  -4  402.81   14.70
  -3 -16   4  401.53   17.15
   3  16  -3  137.72    5.98
  -3 -16   3  118.68    6.03
   3  16  -2  269.34   10.09
  -3 -16   2  257.49   10.50
   3  16  -1    0.76    2.38
  -3 -16   1    2.58    3.05
   3  16   0    2.36    2.30
  -3 -16   0    1.13    3.04
   3  16   1   21.61    2.88
  -3 -16  -1   26.39    3.55
   3  16   2   30.60    3.04
  -3 -16  -2   33.46    3.81
   3  16   3   11.76    2.69
  -3 -16  -3   16.75    3.38
   3  16   4    3.91    2.36
  -3 -16  -4    5.34    2.85
   3  16   5    4.24    1.74
  -3 -16  -5    6.12    3.12
   3  16   6    4.60    1.82
  -3 -16  -6    5.68    2.40
   3  16   7  337.94   11.97
  -3 -16  -7  312.94   11.68
   3  16   8  441.10   14.84
  -3 -16  -8  415.04   14.71
   3  16   9  202.14    7.56
  -3 -16  -9  193.82    8.05
   3  16  10  268.44    9.73
  -3 -16 -10  264.88    9.95
   3  16  11   30.85    2.59
  -3 -16 -11   36.94    3.83
   3  16  12  102.32    5.04
  -3 -16 -12   99.04    4.91
   3  16  13  409.28   15.77
  -3 -16 -13  402.72   14.75
   3  16  14   53.87    4.05
  -3 -16 -14   54.04    4.45
   3  16  15  104.02    5.59
  -3 -16 -15  107.23    5.90
   3  16  16    4.27    3.17
  -3 -16 -16    4.14    3.96
   3  16  17  184.45    9.31
  -3 -16 -17  207.72    8.40
  -3 -16 -18  106.99    5.52
  -3 -16 -19  127.35    6.20
   3  17 -21    0.06    5.05
  -3 -17  21   -1.32    5.47
   3  17 -20   21.92    4.90
  -3 -17  20   23.15    5.51
   3  17 -19  113.18    6.64
  -3 -17  19  107.30    6.75
   3  17 -18   53.93    5.13
  -3 -17  18   47.82    4.87
   3  17 -17   68.17    5.35
  -3 -17  17   68.73    6.12
   3  17 -16   51.22    4.86
  -3 -17  16   55.76    6.59
   3  17 -15  108.41    6.49
  -3 -17  15   82.13    6.50
   3  17 -14  200.64    8.72
  -3 -17  14  197.80    8.93
   3  17 -13  303.12   12.00
  -3 -17  13  287.20   10.79
   3  17 -12    3.37    3.27
  -3 -17  12    3.37    4.16
   3  17 -11  264.61    9.89
  -3 -17  11  276.07   13.63
   3  17 -10    6.26    2.23
  -3 -17  10    5.96    3.71
   3  17  -9    6.56    3.23
  -3 -17   9    9.12    2.92
   3  17  -8  418.96   14.04
  -3 -17   8  427.35   16.11
   3  17  -7  296.43   11.54
  -3 -17   7  286.30   14.18
   3  17  -6  318.69   12.53
  -3 -17   6  336.00   12.55
   3  17  -5   60.55    4.04
  -3 -17   5   57.48    4.16
   3  17  -4  978.51   32.42
  -3 -17   4  995.78   32.42
   3  17  -3  385.86   13.48
  -3 -17   3  366.04   13.52
   3  17  -2  101.73    5.21
  -3 -17   2  101.53    6.46
   3  17  -1  184.44    7.64
  -3 -17   1  200.24    9.09
   3  17   0  236.68    9.83
  -3 -17   0  242.53   10.91
   3  17   1   44.78    3.59
  -3 -17  -1   40.83    4.36
   3  17   2  210.92    8.70
  -3 -17  -2  204.54   10.04
   3  17   3    4.10    2.56
  -3 -17  -3    6.36    3.48
   3  17   4  179.35    7.72
  -3 -17  -4  167.84    6.64
   3  17   5   16.85    3.06
  -3 -17  -5   18.98    2.95
   3  17   6  324.83   13.45
  -3 -17  -6  338.76   13.25
   3  17   7   40.09    3.38
  -3 -17  -7   38.39    3.49
   3  17   8  111.72    5.43
  -3 -17  -8  102.86    5.75
   3  17   9    9.56    2.19
  -3 -17  -9   13.44    3.90
   3  17  10  107.33    4.92
  -3 -17 -10   97.69    5.96
   3  17  11   51.61    3.40
  -3 -17 -11   44.04    3.48
   3  17  12    1.92    2.16
  -3 -17 -12    3.25    2.55
   3  17  13    4.75    3.17
  -3 -17 -13    0.91    3.93
   3  17  14  109.32    6.87
  -3 -17 -14  107.56    6.97
   3  17  15    2.68    3.25
  -3 -17 -15    0.04    4.01
   3  17  16   77.01    4.75
  -3 -17 -16   77.77    6.28
   3  17  17   21.97    2.91
  -3 -17 -17   27.41    4.49
   3  18 -19   43.63    4.72
  -3 -18  19   37.47    4.86
   3  18 -18   91.00    5.82
  -3 -18  18   89.29    5.64
   3  18 -17   68.31    4.80
  -3 -18  17   60.90    6.20
   3  18 -16   44.45    4.87
  -3 -18  16   38.72    6.36
   3  18 -15    6.48    4.08
  -3 -18  15    0.08    4.83
   3  18 -14   15.34    4.23
  -3 -18  14   12.82    4.54
   3  18 -13   73.05    4.35
  -3 -18  13   72.57    5.71
   3  18 -12    2.46    3.55
  -3 -18  12    0.53    4.93
   3  18 -11   67.33    4.80
  -3 -18  11   62.82    4.67
   3  18 -10    1.63    2.53
  -3 -18  10    2.83    4.64
   3  18  -9  262.98   10.82
  -3 -18   9  273.23   11.36
   3  18  -8  162.88    7.34
  -3 -18   8  154.13    9.77
   3  18  -7  187.26    8.30
  -3 -18   7  199.68   10.87
   3  18  -6   52.38    4.22
  -3 -18   6   58.70    5.36
   3  18  -5   21.39    2.76
  -3 -18   5   17.82    4.34
   3  18  -4  130.53    6.06
  -3 -18   4  135.92    6.80
   3  18  -3  153.98    6.99
  -3 -18   3  136.97    6.46
   3  18  -2  523.96   18.13
  -3 -18   2  507.45   17.94
   3  18  -1   97.62    5.23
  -3 -18   1   92.61    5.81
   3  18   0  352.35   12.62
  -3 -18   0  370.99   13.66
   3  18   1   31.71    3.84
  -3 -18  -1   42.36    4.44
   3  18   2  243.72   10.12
  -3 -18  -2  230.52   11.50
   3  18   3  298.92   10.93
  -3 -18  -3  311.04   11.57
   3  18   4  105.58    5.04
  -3 -18  -4   98.17    5.17
   3  18   5   44.58    3.48
  -3 -18  -5   44.25    5.02
   3  18   6  403.04   13.64
  -3 -18  -6  377.31   13.86
   3  18   7  170.50    7.27
  -3 -18  -7  170.42    7.69
   3  18   8  286.49   11.31
  -3 -18  -8  287.16   10.52
   3  18   9   50.97    4.55
  -3 -18  -9   49.18    5.24
   3  18  10  504.23   17.62
  -3 -18 -10  508.77   17.65
   3  18  11    4.83    2.52
  -3 -18 -11    5.81    4.20
   3  18  12   85.03    4.56
  -3 -18 -12   67.19    5.70
   3  18  13  307.92   12.77
  -3 -18 -13  325.84   13.38
   3  18  14   29.26    4.45
  -3 -18 -14   25.50    4.69
   3  19 -15   64.00    4.85
  -3 -19  15   66.76    6.74
   3  19 -14   12.31    3.59
  -3 -19  14   10.91    5.40
   3  19 -13  149.47    7.51
  -3 -19  13  126.30    8.13
   3  19 -12   63.56    5.29
  -3 -19  12   57.04    6.54
   3  19 -11  195.13    8.44
  -3 -19  11  183.57   10.10
   3  19 -10  158.89    8.13
  -3 -19  10  158.44   10.29
   3  19  -9  171.96    8.09
  -3 -19   9  153.01   10.72
   3  19  -8    5.83    2.90
  -3 -19   8   10.71    5.26
   3  19  -7  541.13   20.38
  -3 -19   7  534.18   24.44
   3  19  -6    8.36    2.77
  -3 -19   6    8.88    4.75
   3  19  -5  338.02   12.96
  -3 -19   5  375.70   18.19
   3  19  -4   23.32    3.72
  -3 -19   4   11.03    4.54
   3  19  -3  282.16   10.70
  -3 -19   3  260.38   12.08
   3  19  -2   46.14    4.36
  -3 -19   2   43.39    5.04
   3  19  -1  404.03   15.16
  -3 -19   1  396.96   14.93
   3  19   0  399.03   13.94
  -3 -19   0  362.76   14.21
   3  19   1   98.58    5.82
  -3 -19  -1   96.84    6.27
   3  19   2  468.01   17.43
  -3 -19  -2  448.86   19.43
   3  19   3  431.10   15.44
  -3 -19  -3  440.14   15.30
   3  19   4    8.34    2.67
  -3 -19  -4    7.70    4.80
   3  19   5   11.96    2.54
  -3 -19  -5   11.12    4.36
   3  19   6   31.48    3.86
  -3 -19  -6   30.37    4.03
   3  19   7   12.08    3.76
  -3 -19  -7   12.48    4.61
   3  19   8  143.89    6.42
  -3 -19  -8  139.83    7.53
   3  19   9   46.95    3.69
  -3 -19  -9   51.06    4.73
   3  19  10  279.44   10.80
  -3 -19 -10  274.93   12.24
   3  20 -10   54.56    5.81
  -3 -20  10   46.91    7.48
   3  20  -9   91.68    6.79
  -3 -20   9  109.99    8.91
   3  20  -8   -2.43    3.20
  -3 -20   8   -2.67    5.79
   3  20  -7   50.31    5.39
  -3 -20   7   41.49    6.18
   3  20  -6    0.73    3.00
  -3 -20   6   -1.14    4.97
   3  20  -5   62.00    5.35
  -3 -20   5   63.49    6.32
   3  20  -4   77.97    5.27
  -3 -20   4   79.45    5.32
   3  20  -3   76.89    6.09
  -3 -20   3   77.97    5.08
   3  20  -2  130.42    6.37
  -3 -20   2  122.05    7.57
   3  20  -1   64.79    5.10
  -3 -20   1   66.52    7.09
   3  20   0   -4.31    3.69
  -3 -20   0    1.96    3.48
   3  20   1   -1.83    2.62
  -3 -20  -1    1.64    3.60
   3  20   2  148.00    7.18
  -3 -20  -2  149.40    9.63
   3  20   3    6.70    4.21
  -3 -20  -3    6.20    3.62
   3  20   4   40.24    3.81
  -3 -20  -4   51.25    6.05
   3  20   5    2.62    4.13
  -3 -20  -5    4.52    3.62
   4 -19 -12   19.88    5.60
  -4  19  12   25.59    4.11
   4 -19 -11   43.08    4.37
  -4  19  11   47.91    5.05
   4 -19 -10    3.51    5.18
  -4  19  10    7.06    4.05
   4 -19  -9    1.77    4.99
  -4  19   9    0.70    3.54
   4 -19  -8   49.09    4.58
  -4  19   8   50.71    4.56
   4 -19  -7    7.23    4.73
  -4  19   7    1.34    3.76
   4 -19  -6   48.45    4.31
  -4  19   6   49.07    3.86
   4 -19  -5   39.60    5.11
  -4  19   5   43.89    3.61
   4 -19  -4   93.42    5.48
  -4  19   4  102.84    5.91
   4 -19  -3    5.84    4.57
  -4  19   3   12.53    3.59
   4 -19  -2   40.55    5.08
  -4  19   2   39.01    4.31
   4 -19  -1   18.99    3.44
  -4  19   1   19.24    3.18
   4 -19   0   30.35    4.65
  -4  19   0   29.89    4.07
   4 -19   1   10.30    4.85
  -4  19  -1   14.45    3.79
   4 -19   2    0.91    4.87
  -4  19  -2    0.97    2.74
   4 -19   3    1.57    3.21
  -4  19  -3   -0.55    3.63
   4 -19   4   54.81    5.48
  -4  19  -4   66.10    4.82
   4 -19   5  136.61    8.38
  -4  19  -5  133.33    7.58
   4 -19   6   29.61    4.79
  -4  19  -6   31.04    3.51
   4 -19   7   15.05    3.52
  -4  19  -7   22.15    4.04
   4 -19   8   26.61    5.69
  -4  19  -8   28.81    4.69
   4 -18 -16  466.05   17.83
  -4  18  16  498.78   17.92
   4 -18 -15  138.88    7.24
  -4  18  15  153.66    7.50
   4 -18 -14  118.45    6.39
  -4  18  14  122.80    6.27
   4 -18 -13   58.54    5.59
  -4  18  13   72.90    5.09
   4 -18 -12  256.22   12.29
  -4  18  12  292.72   11.27
   4 -18 -11  157.93    7.71
  -4  18  11  166.11    7.39
   4 -18 -10  215.15    9.51
  -4  18  10  243.96    9.99
   4 -18  -9  246.04   10.61
  -4  18   9  253.80   10.30
   4 -18  -8  295.02   12.00
  -4  18   8  330.64   12.39
   4 -18  -7   17.71    4.58
  -4  18   7   17.81    3.45
   4 -18  -6  602.82   21.23
  -4  18   6  584.83   19.83
   4 -18  -5   62.38    4.27
  -4  18   5   78.26    5.04
   4 -18  -4  589.20   22.15
  -4  18   4  558.50   19.12
   4 -18  -3    6.35    4.05
  -4  18   3    0.62    2.32
   4 -18  -2 1175.05   37.42
  -4  18   2 1233.20   38.80
   4 -18  -1  419.52   15.28
  -4  18   1  436.74   16.03
   4 -18   0  661.66   25.50
  -4  18   0  730.21   25.72
   4 -18   1  479.72   18.82
  -4  18  -1  464.01   16.88
   4 -18   2  936.57   30.41
  -4  18  -2  935.74   30.97
   4 -18   3    4.50    2.92
  -4  18  -3    3.73    3.24
   4 -18   4  773.50   25.90
  -4  18  -4  749.05   27.20
   4 -18   5   69.19    5.18
  -4  18  -5   70.18    4.44
   4 -18   6  733.03   27.35
  -4  18  -6  690.39   24.12
   4 -18   7   17.65    4.29
  -4  18  -7    9.65    3.85
   4 -18   8  302.14   12.94
  -4  18  -8  307.62   12.52
   4 -18   9  107.16    6.52
  -4  18  -9   99.29    6.11
   4 -18  10  143.72    6.89
  -4  18 -10  165.35    8.06
   4 -18  11   61.56    4.90
  -4  18 -11   74.92    4.98
   4 -18  12  115.47    7.18
  -4  18 -12  141.52    7.09
  -4  17  20  132.95    7.63
   4 -17 -19   19.73    5.20
  -4  17  19   30.08    4.43
   4 -17 -18    1.40    4.76
  -4  17  18    6.22    3.94
   4 -17 -17    0.76    4.79
  -4  17  17    0.06    3.52
   4 -17 -16   45.45    5.31
  -4  17  16   43.21    4.03
   4 -17 -15  102.02    6.83
  -4  17  15  104.55    5.92
   4 -17 -14    4.21    3.16
  -4  17  14    4.19    3.24
   4 -17 -13  103.93    5.62
  -4  17  13  107.26    5.13
   4 -17 -12   27.02    4.29
  -4  17  12   27.73    2.68
   4 -17 -11  214.50    8.77
  -4  17  11  221.89    8.12
   4 -17 -10    9.90    3.90
  -4  17  10    6.64    2.09
   4 -17  -9  103.02    5.67
  -4  17   9  124.67    6.05
   4 -17  -8   45.27    4.37
  -4  17   8   44.75    3.95
   4 -17  -7    1.91    2.49
  -4  17   7    5.22    3.05
   4 -17  -6   15.09    4.13
  -4  17   6   16.67    3.13
   4 -17  -5   18.31    3.88
  -4  17   5   16.91    3.39
   4 -17  -4   23.71    3.63
  -4  17   4   33.97    3.61
   4 -17  -3    2.31    2.57
  -4  17   3    2.16    2.88
   4 -17  -2   85.35    5.46
  -4  17   2   95.15    5.03
   4 -17  -1   60.01    4.56
  -4  17   1   57.67    4.54
   4 -17   0   15.70    3.62
  -4  17   0   18.47    3.33
   4 -17   1   -2.78    3.11
  -4  17  -1    1.40    2.07
   4 -17   2    1.18    3.55
  -4  17  -2    1.49    2.05
   4 -17   3    8.96    3.70
  -4  17  -3    6.04    3.17
   4 -17   4   26.46    3.82
  -4  17  -4   24.13    3.36
   4 -17   5  110.19    5.88
  -4  17  -5  119.97    5.43
   4 -17   6    9.51    2.68
  -4  17  -6    9.00    3.32
   4 -17   7  202.25    8.65
  -4  17  -7  215.12    8.91
   4 -17   8   94.57    5.35
  -4  17  -8  101.42    5.80
   4 -17   9   38.48    3.38
  -4  17  -9   40.90    3.36
   4 -17  10   98.36    5.41
  -4  17 -10   95.21    6.14
   4 -17  11  126.63    6.88
  -4  17 -11  139.18    7.46
   4 -17  12   70.69    5.61
  -4  17 -12   70.75    4.86
   4 -17  13  117.67    8.34
  -4  17 -13  122.50    6.79
   4 -17  14    0.12    4.25
  -4  17 -14   -1.95    2.95
   4 -17  15  324.39   13.56
  -4  17 -15  368.85   14.93
   4 -16 -22   18.69    3.93
  -4  16  22   23.89    4.00
   4 -16 -21   28.70    3.56
  -4  16  21   35.06    4.27
   4 -16 -20  144.98    6.91
  -4  16  20  144.62    7.87
   4 -16 -19  130.82    7.18
  -4  16  19  149.41    7.31
   4 -16 -18  124.71    7.12
  -4  16  18  133.72    7.36
   4 -16 -17   12.94    2.94
  -4  16  17   18.26    3.42
   4 -16 -16  125.69    5.89
  -4  16  16  119.82    5.58
   4 -16 -15  119.93    6.55
  -4  16  15  118.43    5.37
   4 -16 -14   19.58    3.93
  -4  16  14   24.15    2.71
   4 -16 -13  246.25    9.89
  -4  16  13  248.28    8.77
   4 -16 -12  206.90    8.62
  -4  16  12  221.35    9.62
   4 -16 -11   32.88    3.93
  -4  16  11   37.71    3.42
   4 -16 -10  266.17   10.29
  -4  16  10  256.28    9.27
   4 -16  -9   41.28    3.27
  -4  16   9   42.62    2.94
   4 -16  -8   55.23    4.31
  -4  16   8   53.74    3.67
   4 -16  -7   10.15    3.13
  -4  16   7   11.72    2.66
   4 -16  -6   64.27    3.82
  -4  16   6   73.48    4.37
   4 -16  -5   92.60    4.83
  -4  16   5   90.12    4.68
   4 -16  -4  161.10    7.54
  -4  16   4  170.23    6.77
   4 -16  -3   28.68    3.43
  -4  16   3   28.97    2.53
   4 -16  -2  143.50    6.94
  -4  16   2  132.16    5.56
   4 -16  -1  200.39    9.91
  -4  16   1  181.31    7.48
   4 -16   0  384.12   15.37
  -4  16   0  338.48   11.81
   4 -16   1  649.44   25.15
  -4  16  -1  603.75   21.13
   4 -16   2    0.15    3.03
  -4  16  -2    2.35    1.83
   4 -16   3   49.12    4.19
  -4  16  -3   42.18    3.05
   4 -16   4  102.42    5.91
  -4  16  -4  106.07    5.26
   4 -16   5  100.88    5.51
  -4  16  -5   97.67    5.17
   4 -16   6  157.79    7.48
  -4  16  -6  151.17    6.46
   4 -16   7   -3.98    3.01
  -4  16  -7    5.21    2.87
   4 -16   8    3.12    3.41
  -4  16  -8    4.40    2.06
   4 -16   9    3.46    3.40
  -4  16  -9    8.02    3.05
   4 -16  10  106.91    5.91
  -4  16 -10  107.27    5.32
   4 -16  11   24.11    4.20
  -4  16 -11   19.92    3.66
   4 -16  12  106.41    6.35
  -4  16 -12  124.75    6.72
   4 -16  13   64.57    4.92
  -4  16 -13   75.38    4.93
   4 -16  14   11.27    4.36
  -4  16 -14   17.28    3.80
   4 -16  15   10.80    4.68
  -4  16 -15    2.30    3.83
   4 -16  16   38.69    5.33
  -4  16 -16   40.11    4.89
   4 -16  17   22.96    5.18
  -4  16 -17   28.30    4.64
   4 -16  18   -0.14    5.03
  -4  16 -18    0.19    4.65
   4 -15 -24   11.40    3.57
   4 -15 -23   -2.53    4.53
   4 -15 -22   59.42    5.77
  -4  15  22   67.70    4.79
   4 -15 -21   16.94    4.53
  -4  15  21   19.67    3.20
   4 -15 -20    5.10    2.74
  -4  15  20    2.45    2.15
   4 -15 -19  892.00   30.35
  -4  15  19  910.47   32.06
   4 -15 -18   79.74    4.57
  -4  15  18   95.55    4.87
   4 -15 -17   72.58    4.92
  -4  15  17   68.01    4.25
   4 -15 -16   38.35    4.16
  -4  15  16   37.79    3.37
   4 -15 -15    7.67    3.31
  -4  15  15    8.47    1.98
   4 -15 -14   15.91    2.59
  -4  15  14   20.39    2.30
   4 -15 -13   44.34    3.97
  -4  15  13   44.85    3.22
   4 -15 -12   58.19    3.69
  -4  15  12   71.68    4.00
   4 -15 -11   19.74    3.30
  -4  15  11   18.21    2.18
   4 -15 -10   69.11    4.40
  -4  15  10   65.53    3.81
   4 -15  -9    6.18    2.12
  -4  15   9    4.07    2.26
   4 -15  -8   70.81    4.50
  -4  15   8   68.38    3.82
   4 -15  -7  312.21   12.64
  -4  15   7  290.70   11.69
   4 -15  -6    2.94    2.56
  -4  15   6    2.28    2.37
   4 -15  -5    2.89    2.71
  -4  15   5    0.57    1.59
   4 -15  -4   63.26    3.99
  -4  15   4   69.88    4.12
   4 -15  -3  525.45   19.30
  -4  15   3  502.69   17.71
   4 -15  -2  177.26    8.33
  -4  15   2  166.75    7.44
   4 -15  -1  123.35    6.38
  -4  15   1  110.70    4.97
   4 -15   0   10.52    2.64
  -4  15   0    8.82    1.79
   4 -15   1   20.50    3.17
  -4  15  -1   19.53    2.22
   4 -15   2   70.55    4.25
  -4  15  -2   76.14    4.11
   4 -15   3   43.69    3.12
  -4  15  -3   48.02    2.94
   4 -15   4    7.68    2.61
  -4  15  -4   12.76    2.00
   4 -15   5    4.57    2.58
  -4  15  -5    1.61    1.61
   4 -15   6   20.85    3.03
  -4  15  -6   16.65    2.89
   4 -15   7  178.61    9.18
  -4  15  -7  175.89    7.62
   4 -15   8  213.49    8.94
  -4  15  -8  207.19    8.25
   4 -15   9  239.63   10.31
  -4  15  -9  246.80   10.08
   4 -15  10   42.46    3.10
  -4  15 -10   44.48    3.74
   4 -15  11  287.95   11.94
  -4  15 -11  294.38   11.27
   4 -15  12   36.24    3.18
  -4  15 -12   37.52    3.72
   4 -15  13   -1.72    2.38
  -4  15 -13    0.07    2.94
   4 -15  14   17.47    2.74
  -4  15 -14   24.51    3.68
   4 -15  15   13.90    2.96
  -4  15 -15   10.30    3.35
   4 -15  16   21.41    3.09
  -4  15 -16   21.71    3.93
   4 -15  17   35.27    3.46
  -4  15 -17   43.89    4.67
   4 -15  18   39.29    4.71
  -4  15 -18   45.70    4.95
   4 -15  19   86.07    6.76
  -4  15 -19   97.62    5.75
   4 -14 -26   14.64    3.58
   4 -14 -25   86.61    6.66
   4 -14 -24   21.34    3.47
   4 -14 -23   55.63    4.42
   4 -14 -22   50.33    4.94
  -4  14  22   54.92    4.21
   4 -14 -21   94.48    5.99
  -4  14  21   86.35    4.58
   4 -14 -20  262.96   10.75
  -4  14  20  269.49   11.24
   4 -14 -19   24.61    3.86
  -4  14  19   25.09    3.23
   4 -14 -18    0.46    3.03
  -4  14  18   -1.21    2.48
   4 -14 -17   95.50    5.14
  -4  14  17   91.59    4.91
   4 -14 -16   11.47    2.37
  -4  14  16   13.91    2.54
   4 -14 -15   21.46    3.33
  -4  14  15   20.63    2.74
   4 -14 -14   94.08    5.55
  -4  14  14   98.00    4.34
   4 -14 -13    4.74    1.90
  -4  14  13    4.89    2.23
   4 -14 -12  408.39   15.79
  -4  14  12  414.24   14.30
   4 -14 -11  177.02    7.76
  -4  14  11  158.48    6.60
   4 -14 -10  218.65    9.43
  -4  14  10  219.24    9.29
   4 -14  -9  141.45    6.49
  -4  14   9  133.93    5.83
   4 -14  -8    7.07    1.91
  -4  14   8    8.85    2.22
   4 -14  -7   -0.12    2.28
  -4  14   7   -0.03    1.37
   4 -14  -6   12.07    2.01
  -4  14   6   12.10    2.27
   4 -14  -5  267.53   11.19
  -4  14   5  251.08    9.39
   4 -14  -4  136.55    7.03
  -4  14   4  156.43    6.78
   4 -14  -3    0.66    1.60
  -4  14   3    3.40    1.62
   4 -14  -2  321.02   12.58
  -4  14   2  312.81   12.69
   4 -14  -1    3.54    2.38
  -4  14   1    4.96    2.06
   4 -14   0  238.30    9.34
  -4  14   0  233.02    9.28
   4 -14   1    1.77    1.72
  -4  14  -1    4.06    1.63
   4 -14   2  291.59   11.84
  -4  14  -2  277.82   11.31
   4 -14   3  258.27   10.81
  -4  14  -3  246.79   10.65
   4 -14   4  202.12    8.96
  -4  14  -4  206.25    9.08
   4 -14   5  615.03   22.69
  -4  14  -5  574.65   20.99
   4 -14   6  570.58   20.98
  -4  14  -6  547.14   19.13
   4 -14   7   13.65    2.69
  -4  14  -7    8.42    1.74
   4 -14   8    7.08    1.75
  -4  14  -8    7.73    2.34
   4 -14   9    0.43    1.78
  -4  14  -9   -0.11    1.54
   4 -14  10    8.65    2.86
  -4  14 -10    7.70    2.50
   4 -14  11    7.82    3.07
  -4  14 -11    8.36    1.75
   4 -14  12  296.85   13.40
  -4  14 -12  271.60   11.30
   4 -14  13   57.90    4.46
  -4  14 -13   62.43    4.42
   4 -14  14    9.20    3.36
  -4  14 -14    7.66    2.96
   4 -14  15   41.62    3.97
  -4  14 -15   35.85    3.04
   4 -14  16   28.95    4.33
  -4  14 -16   30.98    3.77
   4 -14  17   63.72    5.30
  -4  14 -17   60.25    4.41
   4 -14  18   30.85    4.31
  -4  14 -18   33.53    3.88
   4 -14  19  118.47    7.86
  -4  14 -19  113.14    6.56
   4 -14  20   12.57    5.22
  -4  14 -20   16.45    3.35
  -4  14 -22  129.23    7.05
   4 -13 -28  168.12    8.51
   4 -13 -27    6.48    4.90
   4 -13 -26  182.65    8.06
   4 -13 -25  167.87    8.07
   4 -13 -24    0.96    4.08
   4 -13 -23  447.64   15.59
   4 -13 -22   86.82    5.20
   4 -13 -21  197.93    8.75
  -4  13  21  193.89    7.86
   4 -13 -20  417.57   16.77
  -4  13  20  420.67   16.28
   4 -13 -19    3.31    2.95
  -4  13  19    7.39    2.58
   4 -13 -18  333.67   12.20
  -4  13  18  302.10   11.56
   4 -13 -17  146.53    6.65
  -4  13  17  149.54    7.34
   4 -13 -16  359.55   13.99
  -4  13  16  365.04   12.85
   4 -13 -15  157.20    7.61
  -4  13  15  154.17    7.05
   4 -13 -14   44.51    2.94
  -4  13  14   47.47    3.32
   4 -13 -13  984.33   32.69
  -4  13  13  871.17   29.09
   4 -13 -12    4.15    2.41
  -4  13  12    7.57    2.12
   4 -13 -11  335.93   14.49
  -4  13  11  332.74   12.77
   4 -13 -10  241.14   10.94
  -4  13  10  247.37    9.93
   4 -13  -9  402.24   15.93
  -4  13   9  434.24   15.32
   4 -13  -8  557.05   20.43
  -4  13   8  560.33   18.59
   4 -13  -7   61.30    4.00
  -4  13   7   57.80    3.01
   4 -13  -6   17.91    2.65
  -4  13   6   15.29    2.12
   4 -13  -5  162.34    7.37
  -4  13   5  149.30    6.35
   4 -13  -4   36.43    3.01
  -4  13   4   32.83    2.66
   4 -13  -3 1425.33   47.69
  -4  13   3 1461.74   49.10
   4 -13  -2  203.15    8.84
  -4  13   2  204.72    7.43
   4 -13  -1    2.82    2.07
  -4  13   1    2.32    1.76
   4 -13   0  299.30   11.88
  -4  13   0  298.73   10.67
   4 -13   1  281.39   11.31
  -4  13  -1  262.94   10.04
   4 -13   2   22.77    2.29
  -4  13  -2   22.53    2.51
   4 -13   3 1553.32   52.10
  -4  13  -3 1551.37   49.67
   4 -13   4    9.73    2.22
  -4  13  -4    8.51    1.45
   4 -13   5   50.00    3.55
  -4  13  -5   50.87    2.91
   4 -13   6  350.54   13.48
  -4  13  -6  326.86   12.56
   4 -13   7   18.77    2.21
  -4  13  -7   23.83    2.68
   4 -13   8  815.46   28.21
  -4  13  -8  801.92   31.35
   4 -13   9   18.23    2.63
  -4  13  -9   23.11    2.20
   4 -13  10  378.23   14.86
  -4  13 -10  396.23   15.72
   4 -13  11  226.34    9.51
  -4  13 -11  221.49    8.73
   4 -13  12   41.44    3.47
  -4  13 -12   47.71    3.98
   4 -13  13 1060.65   37.21
  -4  13 -13 1083.72   37.28
   4 -13  14  201.05    9.92
  -4  13 -14  193.78    8.07
   4 -13  15  235.83   11.85
  -4  13 -15  242.70    9.49
   4 -13  16   36.86    3.86
  -4  13 -16   34.70    2.67
   4 -13  17   43.13    4.95
  -4  13 -17   42.89    3.59
   4 -13  18  396.45   17.37
  -4  13 -18  420.27   15.90
   4 -13  19    5.73    3.96
  -4  13 -19    4.65    3.46
   4 -13  20  348.81   14.10
  -4  13 -20  370.87   14.53
  -4  13 -23  242.27   10.44
   4 -12 -29    2.06    3.58
   4 -12 -28    9.51    4.51
   4 -12 -27  115.90    6.71
   4 -12 -26    2.10    2.74
   4 -12 -25  232.80    9.78
   4 -12 -24   22.06    3.89
   4 -12 -23   13.29    2.55
   4 -12 -22   65.12    4.34
   4 -12 -21   14.87    3.04
  -4  12  21   11.68    1.88
   4 -12 -20   -0.60    2.75
  -4  12  20   -0.50    2.15
   4 -12 -19  221.70    8.84
  -4  12  19  214.27    8.76
   4 -12 -18   58.24    3.69
  -4  12  18   57.89    3.71
   4 -12 -17  146.18    6.22
  -4  12  17  162.07    7.82
   4 -12 -16   40.12    3.17
  -4  12  16   32.86    2.23
   4 -12 -15    1.50    1.70
  -4  12  15   -0.54    1.95
   4 -12 -14   32.63    3.07
  -4  12  14   30.09    2.11
   4 -12 -13  729.88   26.47
  -4  12  13  726.56   23.55
   4 -12 -12   23.39    2.27
  -4  12  12   26.38    2.49
   4 -12 -11  908.08   29.98
  -4  12  11  851.62   29.00
   4 -12 -10  311.39   12.01
  -4  12  10  283.40    9.92
   4 -12  -9 3029.56  103.81
  -4  12   9 2994.81   96.84
   4 -12  -8  313.14   11.50
  -4  12   8  322.27   11.58
   4 -12  -7  449.76   16.73
  -4  12   7  466.07   17.21
   4 -12  -6  836.54   29.40
  -4  12   6  758.56   25.31
   4 -12  -5  302.83   11.89
  -4  12   5  300.14   11.17
   4 -12  -4  835.15   28.06
  -4  12   4  827.33   27.49
   4 -12  -3  494.44   17.47
  -4  12   3  501.37   17.97
   4 -12  -2  120.28    5.84
  -4  12   2  117.87    5.41
   4 -12  -1 1924.01   65.85
  -4  12   1 1890.37   61.82
   4 -12   0  369.18   14.92
  -4  12   0  346.91   12.29
   4 -12   1 2924.66  101.08
  -4  12  -1 3031.23  101.46
   4 -12   2   21.48    2.33
  -4  12  -2   23.08    1.87
   4 -12   3  687.91   24.42
  -4  12  -3  642.62   22.12
   4 -12   4  996.48   36.01
  -4  12  -4 1053.44   38.00
   4 -12   5  368.13   14.47
  -4  12  -5  359.79   13.43
   4 -12   6  894.22   31.52
  -4  12  -6  923.91   30.85
   4 -12   7  152.50    7.11
  -4  12  -7  145.02    6.06
   4 -12   8  367.54   15.36
  -4  12  -8  392.34   16.20
   4 -12   9  504.10   19.46
  -4  12  -9  506.20   18.92
   4 -12  10  138.73    6.72
  -4  12 -10  133.04    6.18
   4 -12  11  674.89   23.23
  -4  12 -11  691.04   25.81
   4 -12  12   17.11    1.81
  -4  12 -12   16.69    2.57
   4 -12  13  583.68   21.86
  -4  12 -13  560.90   20.05
   4 -12  14    8.50    2.61
  -4  12 -14    9.17    2.72
   4 -12  15  203.77    9.55
  -4  12 -15  223.12    9.75
   4 -12  16   45.09    3.89
  -4  12 -16   44.61    3.93
   4 -12  17   80.01    5.16
  -4  12 -17   83.16    5.27
   4 -12  18   91.84    5.97
  -4  12 -18  100.74    5.30
   4 -12  19   18.79    3.68
  -4  12 -19   20.52    3.05
   4 -12  20   47.50    5.17
  -4  12 -20   35.00    3.73
   4 -12  21  275.89   12.58
  -4  12 -21  270.26   10.78
  -4  12 -24   62.21    4.77
   4 -11 -30   71.77    5.94
   4 -11 -29  164.50    7.45
   4 -11 -28   32.33    3.76
   4 -11 -27  107.45    6.87
   4 -11 -26   22.75    3.17
   4 -11 -25   72.15    5.33
   4 -11 -24  363.52   12.65
   4 -11 -23  358.82   12.64
   4 -11 -22  140.39    6.87
   4 -11 -21  153.48    7.40
   4 -11 -20    6.18    2.56
  -4  11  20    7.37    1.53
   4 -11 -19  333.92   13.30
  -4  11  19  300.79   11.02
   4 -11 -18  203.49    8.28
  -4  11  18  199.74    8.19
   4 -11 -17  352.59   13.26
  -4  11  17  378.07   13.75
   4 -11 -16    3.15    2.29
  -4  11  16    6.57    1.46
   4 -11 -15  168.10    7.06
  -4  11  15  179.17    7.30
   4 -11 -14  891.63   31.12
  -4  11  14  827.17   27.07
   4 -11 -13   90.82    4.86
  -4  11  13   89.18    3.91
   4 -11 -12   25.82    2.47
  -4  11  12   26.29    1.89
   4 -11 -11  329.05   12.67
  -4  11  11  351.66   12.04
   4 -11 -10    4.05    1.86
  -4  11  10    1.72    1.65
   4 -11  -9  203.74    8.60
  -4  11   9  194.46    7.23
   4 -11  -8 1404.84   48.68
  -4  11   8 1397.59   47.25
   4 -11  -7   49.86    3.08
  -4  11   7   51.00    2.54
   4 -11  -6   -0.04    1.31
  -4  11   6   -0.14    1.11
   4 -11  -5   16.14    2.04
  -4  11   5   14.54    1.49
   4 -11  -4 1612.43   55.29
  -4  11   4 1656.75   52.72
   4 -11  -3  248.77    9.77
  -4  11   3  226.94    8.57
   4 -11  -2 1468.91   48.72
  -4  11   2 1338.88   43.86
   4 -11  -1   33.65    2.62
  -4  11   1   33.12    2.10
   4 -11   0   14.97    2.03
  -4  11   0   17.02    1.68
   4 -11   1   12.64    1.74
  -4  11  -1   16.05    1.71
   4 -11   2 1140.56   39.05
  -4  11  -2 1112.28   38.72
   4 -11   3   12.88    1.99
  -4  11  -3   14.39    1.61
   4 -11   4  590.03   21.71
  -4  11  -4  583.66   21.47
   4 -11   5  449.73   16.07
  -4  11  -5  469.20   16.37
   4 -11   6   16.03    2.16
  -4  11  -6   16.89    1.74
   4 -11   7  240.54    9.61
  -4  11  -7  233.55    8.89
   4 -11   8 2351.94   78.77
  -4  11  -8 2368.82   76.92
   4 -11   9   52.69    3.35
  -4  11  -9   50.22    3.42
   4 -11  10    7.83    2.01
  -4  11 -10    7.80    2.08
   4 -11  11  318.01   12.49
  -4  11 -11  338.50   13.15
   4 -11  12  197.95    8.33
  -4  11 -12  177.78    7.95
   4 -11  13  220.88    9.47
  -4  11 -13  228.82   11.05
   4 -11  14  521.09   18.57
  -4  11 -14  528.00   19.62
   4 -11  15  185.79    7.91
  -4  11 -15  191.48    7.67
   4 -11  16    0.80    1.98
  -4  11 -16   -0.27    2.24
   4 -11  17  551.09   19.83
  -4  11 -17  567.94   21.31
   4 -11  18    2.32    2.06
  -4  11 -18    3.07    2.47
   4 -11  19  220.79    8.62
  -4  11 -19  229.96   10.32
   4 -11  20    3.55    2.50
  -4  11 -20    2.96    3.10
   4 -11  21  198.72    8.85
  -4  11 -21  205.62    8.94
  -4  11 -22    1.08    3.20
  -4  11 -24  228.19   10.21
  -4  11 -25  150.27    8.30
  -4  11 -26    6.08    2.90
   4 -10 -31  117.45    8.82
   4 -10 -30   76.93    6.10
   4 -10 -29    1.40    4.22
   4 -10 -28   24.59    3.10
   4 -10 -27   77.45    4.85
   4 -10 -26    2.83    3.19
   4 -10 -25  137.94    6.53
   4 -10 -24   96.91    4.88
   4 -10 -23    3.87    2.80
   4 -10 -22    2.09    2.36
   4 -10 -21    4.86    1.85
   4 -10 -20  141.62    6.03
   4 -10 -19    1.92    2.28
  -4  10  19    0.63    1.72
   4 -10 -18   64.41    3.78
  -4  10  18   62.71    4.07
   4 -10 -17  376.83   13.37
  -4  10  17  377.46   15.31
   4 -10 -16  811.60   26.88
  -4  10  16  895.89   32.77
   4 -10 -15  430.98   15.57
  -4  10  15  438.13   15.31
   4 -10 -14   73.75    4.06
  -4  10  14   71.60    3.08
   4 -10 -13   56.01    3.30
  -4  10  13   56.18    2.68
   4 -10 -12  871.98   29.77
  -4  10  12  862.27   28.57
   4 -10 -11   -1.11    1.69
  -4  10  11    0.42    1.06
   4 -10 -10 1363.93   47.21
  -4  10  10 1284.85   40.99
   4 -10  -9  130.32    5.33
  -4  10   9  135.16    6.00
   4 -10  -8  136.27    6.05
  -4  10   8  137.52    6.04
   4 -10  -7 1972.83   64.70
  -4  10   7 1866.63   59.11
   4 -10  -6  934.67   32.02
  -4  10   6 1001.34   34.54
   4 -10  -5 1582.54   53.73
  -4  10   5 1559.69   49.76
   4 -10  -4  865.07   28.96
  -4  10   4  839.29   27.57
   4 -10  -3 1336.71   44.41
  -4  10   3 1313.91   44.09
   4 -10  -2 1896.13   62.26
  -4  10   2 1852.59   57.98
   4 -10  -1  238.75    9.43
  -4  10   1  233.47    8.34
   4 -10   0  735.09   24.96
  -4  10   0  695.96   23.45
   4 -10   1  165.96    7.13
  -4  10  -1  160.19    5.94
   4 -10   2 2520.16   80.60
  -4  10  -2 2545.36   81.25
   4 -10   3 1237.51   43.17
  -4  10  -3 1290.54   41.27
   4 -10   4  460.25   16.72
  -4  10  -4  463.74   17.77
   4 -10   5 1643.38   54.59
  -4  10  -5 1574.79   52.37
   4 -10   6  207.62    8.48
  -4  10  -6  186.99    8.20
   4 -10   7 3532.98  114.24
  -4  10  -7 3476.46  114.93
   4 -10   8  198.28    8.75
  -4  10  -8  203.49    8.97
   4 -10   9  175.14    7.55
  -4  10  -9  172.20    7.48
   4 -10  10   21.23    2.28
  -4  10 -10   19.06    1.79
   4 -10  11    7.13    2.14
  -4  10 -11    9.20    2.22
   4 -10  12 1148.06   39.49
  -4  10 -12 1173.85   39.40
   4 -10  13   69.46    3.96
  -4  10 -13   65.09    3.98
   4 -10  14    0.85    2.32
  -4  10 -14    1.32    2.21
   4 -10  15   35.02    3.10
  -4  10 -15   36.41    3.61
   4 -10  16   27.82    3.03
  -4  10 -16   27.54    2.86
   4 -10  17  145.70    6.42
  -4  10 -17  140.77    6.37
   4 -10  18   27.70    3.13
  -4  10 -18   27.43    2.50
   4 -10  19    2.11    2.88
  -4  10 -19    3.60    2.65
   4 -10  20   62.98    4.57
  -4  10 -20   53.55    4.04
  -4  10 -21   34.85    3.30
  -4  10 -22   24.52    2.71
  -4  10 -23  118.86    6.34
  -4  10 -25    0.31    2.94
  -4  10 -26  127.08    6.12
  -4  10 -27    2.21    3.03
   4  -9 -32   23.95    4.94
   4  -9 -31    0.11    4.19
   4  -9 -30   86.33    6.44
   4  -9 -29  224.70   10.71
   4  -9 -28  114.33    6.46
   4  -9 -27   13.62    2.42
   4  -9 -26  243.40   10.09
   4  -9 -25    7.59    1.97
   4  -9 -24  237.26    9.91
   4  -9 -23   26.19    2.71
   4  -9 -22  232.10    8.71
   4  -9 -21  106.15    5.28
   4  -9 -20   35.86    2.96
   4  -9 -19  655.61   22.52
  -4   9  19  576.23   21.70
   4  -9 -18  199.96    7.58
  -4   9  18  189.47    7.49
   4  -9 -17  165.91    7.10
  -4   9  17  167.36    6.34
   4  -9 -16  795.04   27.80
  -4   9  16  776.08   28.41
   4  -9 -15  281.25   11.17
  -4   9  15  277.42   11.27
   4  -9 -14  266.58    9.90
  -4   9  14  289.23   10.90
   4  -9 -13   27.89    2.31
  -4   9  13   29.32    2.16
   4  -9 -12   28.39    2.47
  -4   9  12   28.83    1.96
   4  -9 -11 1073.71   36.63
  -4   9  11 1042.40   33.53
   4  -9 -10   13.55    1.42
  -4   9  10   14.46    1.69
   4  -9  -9 2565.20   82.54
  -4   9   9 2471.74   78.41
   4  -9  -8   45.36    2.84
  -4   9   8   39.65    2.41
   4  -9  -7    1.02    1.53
  -4   9   7    0.42    0.94
   4  -9  -6   28.86    2.13
  -4   9   6   27.35    2.04
   4  -9  -5  102.69    5.42
  -4   9   5   99.60    4.63
   4  -9  -4    2.30    1.42
  -4   9   4    4.71    1.04
   4  -9  -3 1114.06   38.26
  -4   9   3 1142.95   39.12
   4  -9  -2  115.69    5.00
  -4   9   2  108.03    4.98
   4  -9  -1  228.73    9.36
  -4   9   1  210.27    7.28
   4  -9   0  498.04   17.32
  -4   9   0  516.11   19.14
   4  -9   1    6.55    1.58
  -4   9  -1    7.43    1.60
   4  -9   2  597.92   21.11
  -4   9  -2  581.39   20.55
   4  -9   3 1001.84   34.93
  -4   9  -3 1014.27   34.63
   4  -9   4  588.08   20.05
  -4   9  -4  608.95   20.76
   4  -9   5    5.05    1.13
  -4   9  -5    4.58    1.60
   4  -9   6  273.68   10.22
  -4   9  -6  286.35   10.90
   4  -9   7  917.05   30.86
  -4   9  -7  919.38   32.60
   4  -9   8  691.11   23.99
  -4   9  -8  647.80   22.90
   4  -9   9  797.95   28.34
  -4   9  -9  785.93   27.69
   4  -9  10   22.29    1.81
  -4   9 -10   27.72    2.38
   4  -9  11  271.19   11.17
  -4   9 -11  251.04   11.71
   4  -9  12  400.49   15.14
  -4   9 -12  408.60   14.88
   4  -9  13  123.80    6.01
  -4   9 -13  118.69    5.48
   4  -9  14 1511.06   51.69
  -4   9 -14 1464.16   50.28
   4  -9  15  342.34   13.74
  -4   9 -15  330.07   13.63
   4  -9  16  992.38   34.31
  -4   9 -16  924.84   31.94
   4  -9  17   64.07    3.96
  -4   9 -17   64.02    3.77
   4  -9  18  197.90    8.64
  -4   9 -18  192.72    8.10
   4  -9  19  356.08   14.28
  -4   9 -19  355.62   14.69
  -4   9 -20  193.94    8.01
  -4   9 -21  178.86    8.21
  -4   9 -22   85.77    5.22
  -4   9 -23  145.13    6.58
  -4   9 -26  222.21    9.70
  -4   9 -27    9.31    3.85
  -4   9 -28   95.15    5.97
   4  -8 -33   -2.51    4.81
   4  -8 -32   66.84    5.42
   4  -8 -31   -0.71    3.71
   4  -8 -30   23.36    3.85
   4  -8 -29  125.99    6.40
   4  -8 -28  405.50   16.08
   4  -8 -27  516.38   18.61
   4  -8 -26  127.09    5.60
   4  -8 -25    0.20    2.51
   4  -8 -24  133.04    5.84
   4  -8 -23   26.78    2.78
   4  -8 -22    2.08    2.10
   4  -8 -21   96.20    4.70
   4  -8 -20    1.94    1.35
   4  -8 -19   62.10    3.52
   4  -8 -18  412.04   15.29
  -4   8  18  408.46   16.59
   4  -8 -17  832.29   28.06
  -4   8  17  831.60   27.83
   4  -8 -16  227.21    8.71
  -4   8  16  204.39    8.59
   4  -8 -15  136.26    5.91
  -4   8  15  149.39    6.36
   4  -8 -14  197.01    7.54
  -4   8  14  206.82    8.32
   4  -8 -13   39.49    2.57
  -4   8  13   42.79    2.50
   4  -8 -12  163.64    6.50
  -4   8  12  154.44    5.68
   4  -8 -11   66.43    3.40
  -4   8  11   74.92    3.67
   4  -8 -10   60.46    2.80
  -4   8  10   60.98    2.69
   4  -8  -9    1.61    1.04
  -4   8   9    3.04    1.28
   4  -8  -8  332.14   11.99
  -4   8   8  355.24   12.46
   4  -8  -7    3.23    1.29
  -4   8   7    1.35    1.16
   4  -8  -6  578.40   21.29
  -4   8   6  552.06   18.26
   4  -8  -5  391.93   13.71
  -4   8   5  405.16   13.81
   4  -8  -4  377.31   13.49
  -4   8   4  376.15   12.84
   4  -8  -3  157.08    6.58
  -4   8   3  143.97    5.36
   4  -8  -2  758.17   26.23
  -4   8   2  708.41   23.09
   4  -8  -1   94.61    4.47
  -4   8   1   93.73    4.09
   4  -8   0  890.68   30.92
  -4   8   0  826.35   28.48
   4  -8   1  302.53   10.68
  -4   8  -1  319.57   12.05
   4  -8   2  631.08   21.58
  -4   8  -2  605.59   20.88
   4  -8   3  671.09   22.63
  -4   8  -3  638.75   22.48
   4  -8   4  394.65   14.01
  -4   8  -4  360.92   13.17
   4  -8   5  763.79   25.34
  -4   8  -5  708.15   24.98
   4  -8   6  336.49   12.65
  -4   8  -6  360.17   13.65
   4  -8   7  548.70   18.95
  -4   8  -7  544.57   19.83
   4  -8   8   41.87    2.57
  -4   8  -8   40.73    2.63
   4  -8   9  110.78    5.03
  -4   8  -9   99.48    4.77
   4  -8  10    0.67    1.64
  -4   8 -10    0.42    1.12
   4  -8  11   62.92    3.48
  -4   8 -11   51.61    3.32
   4  -8  12 1188.42   40.25
  -4   8 -12 1148.09   38.45
   4  -8  13   20.10    2.22
  -4   8 -13   18.10    2.32
   4  -8  14    0.45    2.00
  -4   8 -14    3.68    1.91
   4  -8  15  588.25   20.55
  -4   8 -15  599.69   24.40
   4  -8  16  174.99    7.09
  -4   8 -16  182.50    8.24
   4  -8  17   70.60    4.00
  -4   8 -17   59.41    3.28
   4  -8  18   33.24    2.79
  -4   8 -18   32.46    2.85
  -4   8 -19   95.28    5.00
  -4   8 -20   -0.60    2.29
  -4   8 -21  115.84    5.51
  -4   8 -22   23.45    3.36
  -4   8 -23   24.40    3.42
  -4   8 -24    9.88    3.37
  -4   8 -27    1.44    3.36
  -4   8 -28   69.52    5.57
   4  -7 -34  136.39    8.91
   4  -7 -33  108.15    7.25
   4  -7 -32   51.12    4.31
   4  -7 -31   88.65    4.86
   4  -7 -30   -0.12    2.35
   4  -7 -29    5.28    2.32
   4  -7 -28   10.07    2.10
   4  -7 -27   88.50    4.26
   4  -7 -26   87.64    4.48
   4  -7 -25  742.43   24.64
   4  -7 -24  275.57    9.82
   4  -7 -23  244.50    9.26
   4  -7 -22    2.08    2.03
   4  -7 -21  116.33    5.03
   4  -7 -20  592.00   20.38
   4  -7 -19   38.38    2.30
   4  -7 -18  184.93    6.96
   4  -7 -17   77.61    4.07
   4  -7 -16   15.14    1.38
  -4   7  16   15.92    1.59
   4  -7 -15  240.44    8.69
  -4   7  15  235.15   10.25
   4  -7 -14  506.77   17.55
  -4   7  14  482.41   16.39
   4  -7 -13  554.89   18.53
  -4   7  13  530.29   17.00
   4  -7 -12    6.34    1.48
  -4   7  12    2.84    1.21
   4  -7 -11  115.27    4.94
  -4   7  11  110.85    4.58
   4  -7 -10   -0.02    1.19
  -4   7  10    1.14    0.86
   4  -7  -9  129.69    5.12
  -4   7   9  125.51    5.12
   4  -7  -8  326.72   12.24
  -4   7   8  325.67   12.37
   4  -7  -7    1.85    0.86
  -4   7   7    0.14    1.08
   4  -7  -6  638.02   22.19
  -4   7   6  620.39   21.69
   4  -7  -5  145.45    6.09
  -4   7   5  131.99    5.16
   4  -7  -4   46.06    2.42
  -4   7   4   47.26    2.26
   4  -7  -3  251.86    9.82
  -4   7   3  243.77    9.31
   4  -7  -2    1.79    0.91
  -4   7   2    0.28    0.73
   4  -7  -1  591.06   21.87
  -4   7   1  585.24   21.09
   4  -7   0   99.62    4.65
  -4   7   0   94.52    4.13
   4  -7   1   14.34    1.47
  -4   7  -1   13.11    1.56
   4  -7   2 1244.30   41.85
  -4   7  -2 1236.34   43.35
   4  -7   3 1082.42   37.20
  -4   7  -3 1043.02   34.26
   4  -7   4  796.07   28.15
  -4   7  -4  784.85   29.97
   4  -7   5  948.54   30.83
  -4   7  -5  986.72   35.60
   4  -7   6  678.34   23.22
  -4   7  -6  622.72   21.39
   4  -7   7  447.86   16.18
  -4   7  -7  459.24   18.19
   4  -7   8    7.87    1.63
  -4   7  -8    6.68    1.52
   4  -7   9   17.34    1.74
  -4   7  -9   17.26    1.91
   4  -7  10  188.76    7.65
  -4   7 -10  195.04    9.08
   4  -7  11  141.79    6.44
  -4   7 -11  124.71    5.05
   4  -7  12   61.56    3.12
  -4   7 -12   66.10    4.23
   4  -7  13  642.85   22.64
  -4   7 -13  628.68   24.50
   4  -7  14  125.97    6.25
  -4   7 -14  121.88    6.02
   4  -7  15 1744.40   59.52
  -4   7 -15 1677.41   56.15
   4  -7  16  419.56   17.19
  -4   7 -16  403.83   17.62
  -4   7 -17  855.08   29.82
  -4   7 -18    0.32    2.05
  -4   7 -19    1.55    2.12
  -4   7 -20  149.81    7.63
  -4   7 -21    2.55    2.29
  -4   7 -22    4.93    1.82
  -4   7 -23   96.10    4.84
  -4   7 -24   50.37    3.83
  -4   7 -25  291.24   11.71
  -4   7 -27  154.37    8.08
  -4   7 -28    1.43    2.42
  -4   7 -29    4.14    4.00
   4  -6 -35    9.57    3.96
   4  -6 -34   -2.83    2.36
   4  -6 -33    4.30    2.82
   4  -6 -32   86.23    5.57
   4  -6 -31  162.50    8.20
   4  -6 -30    0.50    2.99
   4  -6 -29  105.54    5.53
   4  -6 -28    0.79    2.42
   4  -6 -27   91.02    5.17
   4  -6 -26  490.96   18.77
   4  -6 -25  391.88   15.00
   4  -6 -24   11.31    2.23
   4  -6 -23   96.10    4.32
   4  -6 -22  656.58   23.58
   4  -6 -21  280.54   10.56
   4  -6 -20   31.73    2.51
   4  -6 -19   48.35    2.71
   4  -6 -18  170.76    6.41
   4  -6 -17  173.32    7.06
   4  -6 -16 1063.67   34.46
   4  -6 -15 1003.28   33.36
  -4   6  15  951.08   30.82
   4  -6 -14 1181.63   39.09
  -4   6  14 1007.88   33.69
   4  -6 -13    6.42    1.41
  -4   6  13    9.76    1.30
   4  -6 -12  126.10    5.24
  -4   6  12  111.13    4.23
   4  -6 -11   25.53    1.58
  -4   6  11   18.03    1.19
   4  -6 -10  324.03   11.55
  -4   6  10  313.38   11.02
   4  -6  -9   96.66    4.73
  -4   6   9   90.55    3.74
   4  -6  -8    6.85    1.28
  -4   6   8    7.01    1.14
   4  -6  -7 5487.13  172.85
  -4   6   7 5534.28  174.13
   4  -6  -6 1717.90   58.00
  -4   6   6 1650.41   54.31
   4  -6  -5 1238.12   40.39
  -4   6   5 1305.99   41.88
   4  -6  -4 1162.05   38.48
  -4   6   4 1086.49   35.77
   4  -6  -3  110.74    4.70
  -4   6   3  107.11    4.96
   4  -6  -2  408.96   15.70
  -4   6   2  395.49   13.78
   4  -6  -1  664.78   23.03
  -4   6   1  666.30   23.08
   4  -6   0 1151.40   38.27
  -4   6   0 1177.73   38.73
   4  -6   1  315.06   12.22
  -4   6  -1  303.84   12.07
   4  -6   2  185.05    7.66
  -4   6  -2  186.05    7.84
   4  -6   3  625.86   21.69
  -4   6  -3  623.08   24.93
   4  -6   4 1351.94   45.54
  -4   6  -4 1273.77   43.93
   4  -6   5 1937.29   62.39
  -4   6  -5 1927.26   65.47
   4  -6   6  722.52   25.12
  -4   6  -6  685.39   23.89
   4  -6   7 2259.81   72.44
  -4   6  -7 2311.43   77.79
   4  -6   8  236.17    9.65
  -4   6  -8  237.42    8.78
   4  -6   9  294.73   11.39
  -4   6  -9  284.50   10.81
   4  -6  10  164.58    6.77
  -4   6 -10  169.56    8.19
   4  -6  11  171.24    6.98
  -4   6 -11  163.03    7.01
   4  -6  12    5.68    1.52
  -4   6 -12    6.47    1.70
   4  -6  13   11.61    2.05
  -4   6 -13   13.74    2.01
   4  -6  14  342.86   12.85
  -4   6 -14  330.60   13.92
   4  -6  15   33.73    2.72
  -4   6 -15   29.04    2.27
  -4   6 -16 1028.22   33.94
  -4   6 -17  245.41   11.57
  -4   6 -18  154.83    6.84
  -4   6 -19    1.36    1.99
  -4   6 -20   61.33    3.87
  -4   6 -21    0.97    2.19
  -4   6 -22   37.13    3.01
  -4   6 -23    3.34    1.75
  -4   6 -24    2.33    2.56
  -4   6 -25  134.30    6.25
  -4   6 -26  128.95    7.02
  -4   6 -28    9.94    3.61
  -4   6 -29    2.64    2.71
  -4   6 -30   11.04    3.84
   4  -5 -35   19.63    3.39
   4  -5 -34  140.64    5.97
   4  -5 -33   71.85    3.93
   4  -5 -32   89.02    6.01
   4  -5 -31  126.16    6.34
   4  -5 -30    4.75    2.10
   4  -5 -29  124.94    6.17
   4  -5 -28  183.67    7.72
   4  -5 -27  887.62   31.92
   4  -5 -26   32.47    2.83
   4  -5 -25   31.60    2.29
   4  -5 -24  739.18   25.15
   4  -5 -23   35.06    2.66
   4  -5 -22  256.18    9.42
   4  -5 -21 2089.27   66.33
   4  -5 -20   20.50    2.11
   4  -5 -19 1963.30   63.24
   4  -5 -18    1.62    1.04
   4  -5 -17 5250.91  162.79
   4  -5 -16   50.24    2.68
   4  -5 -15  700.13   24.63
   4  -5 -14  185.43    7.53
  -4   5  14  181.71    7.17
   4  -5 -13  132.92    5.10
  -4   5  13  120.25    5.23
   4  -5 -12  160.47    6.05
  -4   5  12  152.46    5.59
   4  -5 -11  109.54    4.40
  -4   5  11  102.54    3.88
   4  -5 -10   50.44    2.84
  -4   5  10   43.11    2.39
   4  -5  -9  829.84   29.28
  -4   5   9  770.89   25.99
   4  -5  -8  262.40    9.65
  -4   5   8  244.33    9.64
   4  -5  -7 2357.08   75.44
  -4   5   7 2405.18   75.28
   4  -5  -6   20.16    1.51
  -4   5   6   17.74    1.44
   4  -5  -5  393.80   14.75
  -4   5   5  381.13   13.01
   4  -5  -4    4.40    1.01
  -4   5   4    3.18    0.88
   4  -5  -3  411.54   14.49
  -4   5   3  424.87   15.54
   4  -5  -2  907.87   32.84
  -4   5   2  838.37   27.71
   4  -5  -1 2685.03   86.06
  -4   5   1 2686.42   85.96
   4  -5   0   47.77    2.57
  -4   5   0   41.62    2.59
   4  -5   1   42.97    2.26
  -4   5  -1   46.92    2.40
   4  -5   2 1698.92   55.27
  -4   5  -2 1759.34   62.05
   4  -5   3  120.56    5.17
  -4   5  -3  118.83    5.01
   4  -5   4 1144.61   38.79
  -4   5  -4 1114.36   41.21
   4  -5   5 1183.88   39.87
  -4   5  -5 1143.02   40.14
   4  -5   6  599.07   20.29
  -4   5  -6  601.01   22.27
   4  -5   7 1073.51   36.59
  -4   5  -7 1056.67   35.99
   4  -5   8    2.30    0.97
  -4   5  -8    1.57    1.21
   4  -5   9 1175.66   39.47
  -4   5  -9 1114.33   39.10
   4  -5  10   28.78    2.10
  -4   5 -10   30.58    2.01
   4  -5  11   12.40    1.68
  -4   5 -11   12.47    1.77
   4  -5  12  395.83   14.81
  -4   5 -12  403.74   17.25
   4  -5  13  317.27   12.62
  -4   5 -13  307.08   13.59
  -4   5 -14 1207.97   41.60
  -4   5 -15  281.42   10.72
  -4   5 -16  411.01   16.95
  -4   5 -17 1870.04   63.41
  -4   5 -18   12.35    2.03
  -4   5 -19 1245.80   43.44
  -4   5 -20   13.62    2.39
  -4   5 -21  415.50   15.55
  -4   5 -22    6.46    2.26
  -4   5 -23  188.59    8.04
  -4   5 -24  366.28   13.77
  -4   5 -25    5.68    2.82
  -4   5 -26   35.20    2.97
  -4   5 -29  158.82    7.52
  -4   5 -30    7.87    4.07
   4  -4 -36    1.40    2.59
   4  -4 -35    1.24    3.50
   4  -4 -34  164.04    5.50
   4  -4 -33   41.76    3.65
   4  -4 -32   41.33    3.23
   4  -4 -31  152.49    5.55
   4  -4 -30  151.90    7.95
   4  -4 -29   64.45    4.40
   4  -4 -28   76.36    3.80
   4  -4 -27  345.81   12.68
   4  -4 -26    3.18    2.06
   4  -4 -25  105.44    4.91
   4  -4 -24  441.96   15.57
   4  -4 -23    3.67    1.27
   4  -4 -22  353.00   13.46
   4  -4 -21  328.08   13.48
   4  -4 -20   61.63    3.81
   4  -4 -19   27.21    1.84
   4  -4 -18 1964.39   62.44
   4  -4 -17 2059.56   65.50
   4  -4 -16  105.46    4.15
   4  -4 -15 1793.31   56.88
   4  -4 -14 1124.09   36.28
   4  -4 -13  302.57   11.23
   4  -4 -12  956.72   32.63
  -4   4  12  893.21   29.68
   4  -4 -11  441.09   14.82
  -4   4  11  499.74   16.99
   4  -4 -10 3539.00  115.07
  -4   4  10 3667.75  113.93
   4  -4  -9   54.50    3.06
  -4   4   9   52.80    2.36
   4  -4  -8 3801.66  119.95
  -4   4   8 3707.91  115.84
   4  -4  -7 1670.27   53.42
  -4   4   7 1547.98   49.73
   4  -4  -3  815.16   28.07
  -4   4   3  781.86   28.02
   4  -4  -2 2066.18   68.23
  -4   4   2 1953.48   63.52
   4  -4  -1  810.36   26.60
  -4   4   1  784.11   28.24
   4  -4   0 4778.02  148.76
  -4   4   0 4682.04  145.79
   4  -4   1  124.41    4.46
  -4   4  -1  119.73    4.82
   4  -4   2 2883.27   90.73
  -4   4  -2 2850.95   94.16
   4  -4   3  624.86   21.90
  -4   4  -3  586.22   19.28
   4  -4   5 5750.20  179.73
  -4   4  -5 5485.15  174.80
   4  -4   7  996.41   32.60
  -4   4  -7 1029.57   37.11
   4  -4   8 1667.79   53.73
  -4   4  -8 1675.87   58.31
   4  -4   9  790.63   27.31
  -4   4  -9  746.51   27.33
   4  -4  10 1153.49   38.84
  -4   4 -10 1148.26   37.82
   4  -4  11 1724.26   57.59
  -4   4 -11 1590.19   52.25
  -4   4 -12  114.63    4.41
  -4   4 -13   66.60    3.30
  -4   4 -14  654.25   24.98
  -4   4 -15  773.40   28.11
  -4   4 -16  157.94    6.99
  -4   4 -17  283.99   12.30
  -4   4 -18    2.29    1.56
  -4   4 -19   35.99    2.55
  -4   4 -20    3.55    1.89
  -4   4 -21  378.87   13.50
  -4   4 -22    9.44    2.31
  -4   4 -23  103.24    5.04
  -4   4 -24    3.38    2.37
  -4   4 -25   54.44    3.16
  -4   4 -26   53.75    3.94
  -4   4 -27  235.35    9.84
  -4   4 -30  219.77    9.89
  -4   4 -31   84.48    5.96
   4  -3 -36   41.76    3.63
   4  -3 -35   74.47    4.49
   4  -3 -34   61.00    3.82
   4  -3 -33   42.83    3.27
   4  -3 -32    1.71    2.39
   4  -3 -31  300.52    8.83
   4  -3 -30  362.16    9.62
   4  -3 -29   70.40    3.45
   4  -3 -28  317.47    9.33
   4  -3 -27  302.32   10.74
   4  -3 -26  422.37   14.61
   4  -3 -25  295.42   11.42
   4  -3 -24   58.42    3.35
   4  -3 -23  154.76    6.73
   4  -3 -22  582.69   20.02
   4  -3 -21 1179.92   38.66
   4  -3 -20  666.61   22.00
   4  -3 -19 1087.23   35.27
   4  -3 -18 1569.14   51.92
   4  -3 -17 1583.85   53.35
   4  -3 -16  312.30   11.56
   4  -3 -15  116.88    4.98
   4  -3 -14  680.21   23.10
   4  -3 -13   78.75    3.86
   4  -3 -12 5489.85  171.76
   4  -3 -11    9.82    0.80
   4  -3 -10   89.31    3.63
  -4   3  10   89.56    3.73
   4  -3  -9  119.03    4.61
  -4   3   9  122.99    4.73
   4  -3  -8  847.41   27.88
  -4   3   8  731.51   23.42
   4  -3  -7  244.85    8.55
  -4   3   7  217.09    7.47
   4  -3  -6 1070.18   37.05
  -4   3   6 1070.47   35.25
   4  -3  -5  169.35    7.22
  -4   3   5  161.50    6.47
   4  -3  -4 1048.98   35.73
  -4   3   4 1025.54   33.23
   4  -3  -3  543.65   17.56
  -4   3   3  517.04   17.43
   4  -3  -2 3030.07   97.18
  -4   3   2 2765.32   87.20
   4  -3  -1  760.49   25.78
  -4   3   1  720.88   23.40
   4  -3   0  544.57   19.24
  -4   3   0  523.33   18.10
   4  -3   1  252.07    9.51
  -4   3  -1  234.84    8.75
   4  -3   2    5.72    0.80
  -4   3  -2    4.57    0.88
   4  -3   3 3179.56  100.08
  -4   3  -3 3167.32  105.26
   4  -3   4 1494.30   49.14
  -4   3  -4 1433.14   50.52
   4  -3   5 5022.94  158.15
  -4   3  -5 5096.93  159.94
   4  -3   6 2537.88   80.71
  -4   3  -6 2550.06   86.07
   4  -3   7 1224.28   40.33
  -4   3  -7 1228.42   41.91
   4  -3   8  309.03   12.01
  -4   3  -8  311.30   13.01
   4  -3   9  898.70   29.41
  -4   3  -9  921.37   33.31
  -4   3 -10  159.43    7.06
  -4   3 -11    6.02    1.03
  -4   3 -12  716.45   25.09
  -4   3 -13  449.49   17.04
  -4   3 -14  544.81   19.70
  -4   3 -15 1667.74   53.88
  -4   3 -16  426.46   14.62
  -4   3 -17 1891.50   60.64
  -4   3 -18  776.42   25.36
  -4   3 -19  266.62    9.97
  -4   3 -20  581.63   19.98
  -4   3 -21   68.50    3.66
  -4   3 -22   43.40    3.42
  -4   3 -23  154.95    6.96
  -4   3 -24  138.07    5.55
  -4   3 -25  174.34    8.04
[truncated: 684,988 more chars]
