# Supplementary material for: Crystal structure of tris­(trans-1,2-cyclo­hexa­ne­diamine-κ2 N,N′)chromium(III) tetra­chlorido­zincate chloride trihydrate from synchrotron data
Source: Acta Crystallogr E Crystallogr Commun. 2016 Apr 12;72(Pt 5):671–4. doi: 10.1107/S2056989016005788 (PMC4908525; doi:10.1107/S2056989016005788)
Supplement: Supplementary file 2 [file e-72-00671-Isup2.hkl]

data_I                                                                          
_shelx_title ' S89 in P2(1)/c (block yellow)'                                   
_shelx_refln_list_code          4                                               
_shelx_F_calc_maximum      161.66                                               
_exptl_crystal_F_000      1444.00                                               
_reflns_d_resolution_high  0.7186                                               
                                                                                
loop_                                                                           
 _space_group_symop_operation_xyz                                               
 'x, y, z'                                                                      
 '-x, y+1/2, -z+1/2'                                                            
 '-x, -y, -z'                                                                   
 'x, -y-1/2, z-1/2'                                                             
                                                                                
_cell_length_a    10.5940                                                       
_cell_length_b    13.0750                                                       
_cell_length_c    22.3840                                                       
_cell_angle_alpha  90.000                                                       
_cell_angle_beta  100.866                                                       
_cell_angle_gamma  90.000                                                       
                                                                                
_shelx_F_squared_multiplier     1.000                                           
                                                                                
loop_                                                                           
 _refln_index_h                                                                 
 _refln_index_k                                                                 
 _refln_index_l                                                                 
 _refln_F_squared_calc                                                          
 _refln_F_squared_meas                                                          
 _refln_F_squared_sigma                                                         
 _refln_observed_status                                                         
   1   0   0          5.94          3.97         0.46 o                         
   3   0   0        657.49        744.57        26.55 o                         
   6   0   0       3464.47       2650.15        89.59 o                         
   7   0   0       8816.84       8917.94       281.64 o                         
   9   0   0        204.37        197.03         6.53 o                         
  10   0   0       9849.34       9331.53       215.36 o                         
  11   0   0         94.73         73.19         4.50 o                         
  12   0   0         29.85         17.03         3.37 o                         
  13   0   0        639.08        505.71        17.46 o                         
  14   0   0        199.26        175.12         7.52 o                         
   1   1   0        551.41        434.85        23.08 o                         
   2   1   0         50.51         25.77         1.21 o                         
   3   1   0       2963.23       3173.64       105.47 o                         
   4   1   0       4944.17       4545.93       505.67 o                         
   5   1   0          4.67         32.44         4.78 o                         
   6   1   0        923.95       1073.36        22.47 o                         
   7   1   0       8994.32       9097.72       167.69 o                         
   8   1   0        371.33        366.34         8.86 o                         
   9   1   0        511.21        429.58        11.25 o                         
  10   1   0        578.19        509.10        11.42 o                         
  11   1   0        465.34        549.90        23.02 o                         
  12   1   0        679.46        623.11        13.62 o                         
  13   1   0          2.08          0.17         2.58 o                         
  14   1   0        702.11        626.11        20.19 o                         
   1   2   0        222.03        153.13         7.94 o                         
   2   2   0       6465.38       5833.98       239.06 o                         
   3   2   0         34.66         44.32         1.71 o                         
   4   2   0        132.31        150.61        13.86 o                         
   5   2   0         20.87         45.75         5.14 o                         
   6   2   0        346.49        404.83        29.03 o                         
   7   2   0        614.32        604.73        12.00 o                         
   8   2   0        474.31        476.00        11.15 o                         
   9   2   0        720.98        776.64        34.14 o                         
  10   2   0       1266.99       1322.47        27.60 o                         
  11   2   0        240.23        297.24        17.82 o                         
  12   2   0        274.21        276.84         9.12 o                         
  13   2   0        220.55        220.96        17.40 o                         
  14   2   0          0.15          0.35         5.72 o                         
   1   3   0       7342.90       6736.97       106.31 o                         
   3   3   0       1987.77       1723.18        28.90 o                         
   4   3   0       1870.70       1806.35        35.47 o                         
   5   3   0       2794.49       2428.79        92.38 o                         
   6   3   0       3430.22       3286.75       122.93 o                         
   7   3   0       1387.45       1386.91        29.83 o                         
   8   3   0         20.66         20.61         6.08 o                         
   9   3   0        590.25        599.75        14.47 o                         
  10   3   0       3788.59       3839.61       111.37 o                         
  11   3   0         89.32        103.54         6.02 o                         
  12   3   0       1536.95       1496.93        33.03 o                         
  13   3   0         31.16         40.31         5.41 o                         
  14   3   0         23.67         15.73         6.71 o                         
   0   4   0       7103.87       5181.49       164.02 o                         
   1   4   0      16289.12      15581.97       491.10 o                         
   2   4   0       5174.99       4151.12        67.28 o                         
   3   4   0       5968.24       5678.76       123.72 o                         
   4   4   0      17074.72      16610.82       365.69 o                         
   5   4   0       4534.34       4730.63        77.33 o                         
   6   4   0      14540.32      14649.76       293.28 o                         
   7   4   0        101.03        102.44         3.49 o                         
   8   4   0       3584.40       3759.61        74.92 o                         
   9   4   0       8888.77       9112.85       174.53 o                         
  10   4   0       1158.09       1232.56        26.03 o                         
  11   4   0       2462.28       2604.02        52.64 o                         
  12   4   0        887.89        969.50        27.50 o                         
  13   4   0        220.08        183.39        12.92 o                         
  14   4   0        502.19        485.17        24.44 o                         
   4   5   0        149.63        140.99         7.75 o                         
   5   5   0       8760.25       8785.10       148.09 o                         
   6   5   0       8091.50       7784.37       266.13 o                         
   7   5   0       2562.15       2654.36        51.64 o                         
   8   5   0        532.62        521.10        12.31 o                         
   9   5   0        912.86       1009.06        22.42 o                         
  10   5   0       3255.19       3149.73        67.33 o                         
  11   5   0       2602.79       2654.76        60.94 o                         
  12   5   0         27.42         24.04         3.61 o                         
  13   5   0       3516.88       3288.95        67.59 o                         
   0   6   0       1464.75       1259.87        41.09 o                         
   1   6   0       2841.88       2879.58        48.42 o                         
   2   6   0       3148.55       3042.38        51.12 o                         
   3   6   0        664.37        851.60        30.23 o                         
   4   6   0       3966.07       4025.35        65.41 o                         
   5   6   0         42.64         36.37         1.98 o                         
   6   6   0        262.81        290.34         6.05 o                         
   7   6   0       1045.93       1126.32        22.03 o                         
   8   6   0         20.90         29.34         2.77 o                         
   9   6   0        773.28        859.16        19.67 o                         
  10   6   0         19.10         12.49         2.78 o                         
  11   6   0          5.84          8.34         3.40 o                         
  12   6   0         66.79         80.79         4.77 o                         
  13   6   0         17.52          9.17         4.36 o                         
   1   7   0       3091.69       3007.16        49.72 o                         
   2   7   0         72.87        107.86         3.13 o                         
   3   7   0        878.59       1054.91        19.00 o                         
   4   7   0        323.11        325.27         9.48 o                         
   5   7   0        709.65        633.69        12.22 o                         
   6   7   0        511.34        538.97        14.52 o                         
   7   7   0         84.64        114.61        15.81 o                         
   8   7   0       1181.79       1102.74        24.92 o                         
   9   7   0       1284.80       1272.86        30.25 o                         
  10   7   0        155.55        145.04         5.48 o                         
  11   7   0         11.35          2.60         3.93 o                         
  12   7   0        188.71        204.75        11.29 o                         
  13   7   0        872.61        938.15        29.78 o                         
   0   8   0      12385.49      11561.69       256.75 o                         
   1   8   0        566.17        628.48        11.82 o                         
   2   8   0        814.87        900.53        17.17 o                         
   3   8   0        438.22        471.10         9.35 o                         
   4   8   0       2775.27       2907.27        57.44 o                         
   5   8   0       1010.74       1106.65        24.43 o                         
   6   8   0         93.86        105.13         6.23 o                         
   7   8   0       3513.99       3520.98        58.37 o                         
   8   8   0       2526.03       2630.88        45.53 o                         
   9   8   0        813.38        804.20        18.36 o                         
  10   8   0        434.35        451.70        12.18 o                         
  11   8   0         69.66         77.06         5.17 o                         
  12   8   0       1194.74       1107.85        28.09 o                         
  13   8   0       1195.65       1152.16        41.14 o                         
   1   9   0      17225.38      17839.49       395.26 o                         
   2   9   0       2651.83       2629.06        44.52 o                         
   3   9   0       5042.92       4837.23        79.30 o                         
   4   9   0       1809.98       1749.76        30.69 o                         
   5   9   0       3529.86       3587.47        59.92 o                         
   6   9   0         15.52         15.05         2.60 o                         
   7   9   0       9811.52      10260.65       164.29 o                         
   8   9   0         68.44         61.58         3.40 o                         
   9   9   0       4406.92       4527.68        75.59 o                         
  10   9   0        604.77        632.15        14.86 o                         
  11   9   0        412.26        402.87        14.74 o                         
  12   9   0       1611.21       1565.54        34.38 o                         
   0  10   0       3018.97       2768.43        66.20 o                         
   1  10   0        225.00        206.13        12.01 o                         
   2  10   0       1064.88       1102.36        20.52 o                         
   3  10   0        405.02        415.76         8.73 o                         
   4  10   0       2392.52       2499.21        46.19 o                         
   5  10   0       1068.43       1089.89        21.58 o                         
   6  10   0       3166.98       3336.09        83.72 o                         
   7  10   0         20.12         25.77         2.50 o                         
   8  10   0        117.33        120.83         4.31 o                         
   9  10   0         44.02         56.00         4.67 o                         
  10  10   0        149.16        147.71         6.25 o                         
  11  10   0          1.58          4.87         3.79 o                         
  12  10   0       2251.59       2252.43        49.47 o                         
   1  11   0        664.14        679.29        19.15 o                         
   2  11   0         83.75         98.59         3.96 o                         
   3  11   0        176.28        234.59         6.39 o                         
   4  11   0         69.68         50.34         4.88 o                         
   5  11   0         17.72         27.21         2.80 o                         
   6  11   0        980.29       1001.72        18.42 o                         
   7  11   0         11.54         14.05         3.08 o                         
   8  11   0       2397.77       2482.85        43.21 o                         
   9  11   0        991.05        983.18        18.62 o                         
  10  11   0         25.51         24.93         4.91 o                         
  11  11   0       1667.03       1596.63        49.52 o                         
   0  12   0         92.39         78.75         4.73 o                         
   1  12   0         12.28         12.36         4.04 o                         
   2  12   0        370.94        343.05         7.46 o                         
   3  12   0        409.72        402.96         8.88 o                         
   4  12   0       1149.80       1231.13        23.60 o                         
   5  12   0         50.34         51.19         4.57 o                         
   6  12   0        671.82        774.82        15.55 o                         
   7  12   0        200.90        214.18         6.42 o                         
   8  12   0          5.92          7.20         3.36 o                         
   9  12   0        349.29        369.16         9.17 o                         
  10  12   0         90.87         75.35         5.35 o                         
   1  13   0        238.00        279.91         7.45 o                         
   2  13   0        275.31        277.49         8.31 o                         
   3  13   0        138.68        134.52         8.26 o                         
   4  13   0       1003.35       1071.79        20.47 o                         
   5  13   0        410.85        388.12         9.20 o                         
   6  13   0       2646.62       2696.03        46.88 o                         
   7  13   0        729.24        770.71        15.32 o                         
   8  13   0        500.08        465.07        10.77 o                         
   9  13   0         16.69         19.11         4.02 o                         
  10  13   0         47.14         26.46         4.88 o                         
   0  14   0       3726.21       3705.66        90.41 o                         
   1  14   0          4.07         12.80         3.35 o                         
   2  14   0       1253.04       1233.20        23.00 o                         
   3  14   0        449.02        444.75        12.66 o                         
   4  14   0        886.92        837.03        16.27 o                         
   5  14   0        114.87         89.62         4.29 o                         
   6  14   0       3437.72       3349.39        56.66 o                         
   7  14   0        135.08        163.62         6.01 o                         
   8  14   0       3429.45       3397.43        57.67 o                         
   9  14   0         20.88         19.41         4.72 o                         
   1  15   0       1105.77       1041.92        28.28 o                         
   2  15   0         88.18         75.36         4.49 o                         
   3  15   0         81.72         82.16         4.56 o                         
   4  15   0         27.32         26.92         4.24 o                         
   5  15   0          3.27          2.39         3.82 o                         
   6  15   0         98.23        108.71         7.96 o                         
   7  15   0        343.08        393.45        14.61 o                         
   8  15   0         78.17         81.76         7.73 o                         
   0  16   0       1351.78       1297.48        34.09 o                         
   1  16   0         18.06          5.52         5.79 o                         
   2  16   0       1994.39       1958.08        34.93 o                         
   3  16   0          9.18          8.58         3.91 o                         
   4  16   0       1248.86       1292.86        41.32 o                         
   5  16   0          2.34          2.54         3.80 o                         
   6  16   0        499.91        497.38        14.03 o                         
   1  17   0         65.05         43.40        14.76 o                         
   2  17   0         31.20         36.13         4.34 o                         
   3  17   0        790.84        799.06        22.28 o                         
   4  17   0         73.49         60.17         6.01 o                         
   5  17   0        399.93        406.09         9.77 o                         
   0  18   0        699.57        634.05        19.27 o                         
   1  18   0        785.91        791.96        16.09 o                         
   2  18   0         35.75         32.83         5.98 o                         
 -13   1   1        455.59        459.91        14.96 o                         
 -12   1   1       1151.00       1271.59        23.15 o                         
 -11   1   1       2007.90       1967.50        48.64 o                         
 -10   1   1       5993.74       6200.97       117.06 o                         
  -9   1   1        964.26        994.57        22.72 o                         
  -8   1   1       6614.61       6414.24       121.27 o                         
  -7   1   1       4877.51       4751.68       120.76 o                         
  -6   1   1       2193.75       1839.11        36.48 o                         
  -5   1   1         28.84         20.83         1.71 o                         
  -4   1   1         87.11         51.20         9.25 o                         
  -3   1   1       2869.04       2876.41       187.63 o                         
  -1   1   1        988.22        700.88        15.06 o                         
   1   1   1       1664.81       1247.08        71.29 o                         
   2   1   1          2.20          3.79         0.93 o                         
   3   1   1          2.19          4.90         0.85 o                         
   4   1   1       3826.43       3526.75       262.07 o                         
   5   1   1       5925.25       6529.42       347.33 o                         
   6   1   1       1584.22       1609.39        32.82 o                         
   7   1   1       1953.97       2028.23        81.73 o                         
   8   1   1         64.38         75.29         3.56 o                         
   9   1   1         46.35         72.05         3.81 o                         
  10   1   1         85.74         87.53         3.62 o                         
  11   1   1         75.28        100.10         4.25 o                         
  12   1   1        137.98        120.98         9.52 o                         
  13   1   1        450.39        470.53        12.15 o                         
  14   1   1        701.55        507.31        13.54 o                         
 -14   2   1       1040.80        821.87        23.67 o                         
 -13   2   1        153.13        165.11         8.71 o                         
 -12   2   1        443.22        426.29        16.77 o                         
 -11   2   1        218.19        170.65         5.28 o                         
 -10   2   1       3365.07       3329.61       103.20 o                         
  -9   2   1       2029.89       2055.02        41.93 o                         
  -8   2   1      21271.42      21559.73       688.69 o                         
  -7   2   1       2129.33       2029.00        35.87 o                         
  -6   2   1      10717.27      10401.11       234.33 o                         
  -4   2   1        289.31        249.45        20.23 o                         
  -3   2   1       3357.49       3231.34        66.90 o                         
  -1   2   1        849.92        790.98        15.65 o                         
   1   2   1         14.03         22.74         1.05 o                         
   2   2   1       8541.58       6409.40       206.34 o                         
   4   2   1       3654.86       3153.23       205.77 o                         
   5   2   1       5264.72       5207.85       146.82 o                         
   6   2   1       6722.10       7014.00       195.00 o                         
   7   2   1       1612.67       1569.15        78.18 o                         
   8   2   1       8632.06       8847.73       165.38 o                         
   9   2   1       5492.26       5508.79       105.09 o                         
  10   2   1       3364.79       3420.74       106.77 o                         
  11   2   1       2025.82       2235.12        45.88 o                         
  12   2   1       1625.90       1612.71        34.20 o                         
  13   2   1        416.15        455.13        11.07 o                         
  14   2   1        528.78        399.20        23.29 o                         
 -14   3   1        500.21        429.78        16.96 o                         
 -13   3   1       2547.76       2433.52        85.91 o                         
 -12   3   1        553.65        458.82        44.06 o                         
 -11   3   1        616.00        663.83        15.71 o                         
 -10   3   1       6583.50       6452.00       204.23 o                         
  -9   3   1        422.78        514.66        12.28 o                         
  -8   3   1         23.87         32.36         2.17 o                         
  -7   3   1       1237.22       1312.51        28.47 o                         
  -6   3   1       5363.54       5480.57       105.60 o                         
  -5   3   1       7597.24       6570.76       231.45 o                         
  -4   3   1       2449.83       2478.48        65.04 o                         
  -3   3   1      11082.19       9931.59       221.96 o                         
   0   3   1       2589.18       2055.55        69.05 o                         
   4   3   1        658.60        770.64        42.33 o                         
   5   3   1      16622.13      16701.26       528.47 o                         
   6   3   1          1.27          9.59         1.64 o                         
   7   3   1       2244.59       2395.78        47.96 o                         
   8   3   1       2098.10       2114.46        43.35 o                         
   9   3   1         95.95         93.47         4.36 o                         
  10   3   1       1922.90       1904.37        38.83 o                         
  11   3   1       2281.43       2312.02        46.20 o                         
  12   3   1       1639.52       1545.82        34.21 o                         
  13   3   1       1581.76       1476.68        34.85 o                         
  14   3   1        487.96        379.68        10.61 o                         
 -14   4   1        320.84        285.75        16.47 o                         
 -13   4   1       1443.33       1364.72        74.84 o                         
 -12   4   1         49.21         54.08         3.40 o                         
 -11   4   1       2013.72       2025.58        76.21 o                         
 -10   4   1         25.52         29.33         4.51 o                         
  -9   4   1       1668.60       1686.09        34.66 o                         
  -8   4   1          7.15         14.20         2.68 o                         
  -7   4   1         23.86         20.84         1.81 o                         
  -6   4   1        228.78        225.39         8.68 o                         
  -5   4   1       1239.81       1171.17        21.59 o                         
  -4   4   1       2695.88       2674.76        68.52 o                         
  -3   4   1      18094.88      17961.87       582.59 o                         
  -2   4   1       2061.55       2012.69        34.49 o                         
  -1   4   1        629.01        672.94        12.14 o                         
   0   4   1       5599.45       1114.82      1925.70 o                         
   1   4   1       6248.19       5974.87        94.02 o                         
   2   4   1       1849.81       1765.20        30.22 o                         
   3   4   1       1566.95       1328.77        24.28 o                         
   4   4   1        436.16        412.55         8.99 o                         
   5   4   1       8030.07       8110.01       130.24 o                         
   6   4   1        442.24        461.53        27.19 o                         
   7   4   1        255.00        240.53         7.06 o                         
   8   4   1        294.11        379.65        15.95 o                         
   9   4   1        247.46        290.00         7.95 o                         
  10   4   1        308.50        366.37        10.07 o                         
  11   4   1        235.52        244.87         7.44 o                         
  12   4   1        147.63        140.51         8.43 o                         
  13   4   1          0.63         -0.11         4.39 o                         
  14   4   1        182.10        150.77        12.36 o                         
 -14   5   1          3.46          8.57        11.41 o                         
 -13   5   1         51.63         55.21         5.36 o                         
 -12   5   1       1629.24       1667.40        34.61 o                         
 -11   5   1         52.79         60.98         5.39 o                         
 -10   5   1       2894.30       2962.58        60.24 o                         
  -9   5   1         83.45         71.95         3.72 o                         
  -8   5   1        375.41        421.61        10.96 o                         
  -7   5   1        596.06        583.38        12.59 o                         
  -6   5   1       1981.81       1982.23        34.07 o                         
  -5   5   1        813.74        903.92        30.64 o                         
  -4   5   1       8656.56       9118.44       172.17 o                         
  -3   5   1        278.39        276.97         5.63 o                         
  -1   5   1        514.88        438.22         8.66 o                         
   0   5   1       4810.62       4443.30       168.72 o                         
   1   5   1        314.44        283.79         5.96 o                         
   2   5   1        404.21        510.87         9.92 o                         
   3   5   1       1131.27       1122.10        54.67 o                         
   4   5   1        205.38        156.41         4.14 o                         
   5   5   1          8.89         21.35         1.70 o                         
   6   5   1       2953.06       2930.97        49.28 o                         
   7   5   1       2320.43       2154.33        43.95 o                         
   8   5   1        765.33        855.24        22.96 o                         
   9   5   1       1110.05        976.00        28.69 o                         
  10   5   1       1048.37        948.49        23.32 o                         
  11   5   1         74.20         93.78         4.50 o                         
  12   5   1       1345.61       1228.45        48.80 o                         
  13   5   1        341.08        297.36        24.11 o                         
 -13   6   1       1416.99       1340.13        32.45 o                         
 -12   6   1        127.51        119.54         5.70 o                         
 -11   6   1        740.95        730.09        18.62 o                         
 -10   6   1        498.36        449.86        11.26 o                         
  -9   6   1       1635.23       1691.60        33.80 o                         
  -8   6   1       6261.99       6329.19       119.87 o                         
  -7   6   1        677.16        690.35        17.35 o                         
  -6   6   1       2325.46       2400.44        41.18 o                         
  -5   6   1        603.36        644.90        19.92 o                         
  -4   6   1       2248.82       2255.00        44.82 o                         
  -3   6   1        892.51        849.41        15.92 o                         
  -2   6   1        259.69        317.56         6.71 o                         
  -1   6   1       2048.72       2029.02        34.21 o                         
   1   6   1        421.90        385.89         8.18 o                         
   2   6   1      10451.69      10597.16       168.63 o                         
   3   6   1        231.06        203.58         4.73 o                         
   4   6   1        893.68       1024.94        31.53 o                         
   5   6   1       2117.02       2055.69        35.02 o                         
   6   6   1          8.83          9.64         1.75 o                         
   7   6   1        332.89        394.38         8.48 o                         
   8   6   1       4982.96       5017.29        98.24 o                         
   9   6   1        105.19         78.40         3.91 o                         
  10   6   1        418.49        376.22        10.19 o                         
  11   6   1        406.71        463.39        12.70 o                         
  12   6   1        654.23        688.00        17.79 o                         
  13   6   1       3177.04       3274.11        70.73 o                         
 -13   7   1         12.42         12.61         5.12 o                         
 -12   7   1         91.30         73.54         5.12 o                         
 -11   7   1         10.51         11.37         3.91 o                         
 -10   7   1         31.48         33.02         3.40 o                         
  -9   7   1      13575.91      13575.91       248.65 o                         
  -8   7   1         22.60         32.67         2.60 o                         
  -7   7   1      25322.09      26728.13       415.44 o                         
  -6   7   1         63.54         79.64         3.07 o                         
  -5   7   1       4149.69       4350.93        71.58 o                         
  -4   7   1       1955.90       2039.69        35.74 o                         
  -3   7   1        233.79        177.99         5.19 o                         
  -2   7   1       2263.06       2167.87        37.00 o                         
  -1   7   1      26133.14      25260.27       557.55 o                         
   0   7   1        501.98        458.65        16.49 o                         
   2   7   1        753.35        955.54        22.69 o                         
   3   7   1       1254.70       1121.26        20.32 o                         
   4   7   1         32.88         51.64         2.52 o                         
   5   7   1       3926.60       4097.61        98.69 o                         
   6   7   1      10838.49      11086.04       176.89 o                         
   7   7   1      14347.88      15365.70       243.83 o                         
   8   7   1       4845.62       4960.21        94.09 o                         
   9   7   1       5389.58       5864.50       113.56 o                         
  10   7   1        310.93        307.62         9.25 o                         
  11   7   1       1494.29       1586.85        35.08 o                         
  12   7   1        130.88        146.58         7.10 o                         
  13   7   1       1674.54       1608.96        39.26 o                         
 -13   8   1         37.82         35.69         5.80 o                         
 -12   8   1          0.72          3.20         4.86 o                         
 -11   8   1          2.11          2.69         4.08 o                         
 -10   8   1        160.65        160.04         8.12 o                         
  -9   8   1       1613.81       1605.90        33.00 o                         
  -8   8   1        552.06        693.10        33.92 o                         
  -7   8   1       3438.57       3576.54       105.52 o                         
  -6   8   1         69.13         90.35         3.05 o                         
  -5   8   1       2807.62       2746.51        48.37 o                         
  -4   8   1        342.36        318.33         6.82 o                         
  -3   8   1        574.18        547.16        10.42 o                         
  -2   8   1       4721.00       4515.56        76.99 o                         
  -1   8   1        240.57        248.97         5.32 o                         
   0   8   1       6999.63       6852.43       126.46 o                         
   1   8   1       2148.38       2101.48        63.43 o                         
   2   8   1       1764.01       1874.88        33.70 o                         
   3   8   1       3546.09       3316.91        55.89 o                         
   4   8   1       1040.85       1071.24        19.20 o                         
   5   8   1        243.41        272.07        11.77 o                         
   6   8   1       2148.14       2239.56        38.33 o                         
   7   8   1       2734.19       2739.17        48.42 o                         
   8   8   1        227.82        209.33        10.39 o                         
   9   8   1        673.82        653.71        19.98 o                         
  10   8   1        360.88        369.72        10.47 o                         
  11   8   1        228.25        246.20        11.23 o                         
  12   8   1        221.90        221.56        15.85 o                         
 -12   9   1        145.13        129.74         7.46 o                         
 -11   9   1        220.95        262.15        15.75 o                         
 -10   9   1         53.35         55.11         4.41 o                         
  -9   9   1        190.09        227.43         9.40 o                         
  -8   9   1         13.43         12.40         2.74 o                         
  -7   9   1        447.04        497.41        10.62 o                         
  -6   9   1       1144.35       1155.89        24.35 o                         
  -5   9   1        853.08        921.32        17.59 o                         
  -4   9   1        642.85        736.65        23.02 o                         
  -3   9   1        542.42        559.58        26.63 o                         
  -2   9   1         42.87         30.92         2.28 o                         
  -1   9   1        160.67        158.67         8.91 o                         
   0   9   1        350.26        343.60         8.81 o                         
   1   9   1       3962.35       3767.14        89.63 o                         
   2   9   1        181.58        186.77         7.67 o                         
   3   9   1       6102.14       6149.84        99.36 o                         
   4   9   1         31.72         27.87         2.77 o                         
   5   9   1          4.56         11.96         2.33 o                         
   6   9   1          8.19         15.02         3.16 o                         
   7   9   1        127.91        122.61         4.11 o                         
   8   9   1          3.56          3.41         2.75 o                         
   9   9   1       4117.65       4225.25        81.95 o                         
  10   9   1        228.52        201.76         9.38 o                         
  11   9   1       1448.73       1499.64        33.91 o                         
  12   9   1         44.33         33.94         6.16 o                         
 -12  10   1         92.21        110.88         7.39 o                         
 -11  10   1       1068.40       1003.70        21.86 o                         
 -10  10   1          1.36          2.95         4.16 o                         
  -9  10   1       1730.76       1702.02        30.51 o                         
  -8  10   1        150.84        139.24         4.52 o                         
  -7  10   1        381.11        351.21         9.33 o                         
  -6  10   1        106.77        100.17         3.49 o                         
  -5  10   1         58.10         72.00         3.08 o                         
  -4  10   1        788.64        831.97        15.89 o                         
  -3  10   1       1108.09       1190.76        21.74 o                         
  -2  10   1         10.71         17.00         2.75 o                         
  -1  10   1       2011.27       2187.96        44.16 o                         
   0  10   1        251.53        269.22         6.28 o                         
   1  10   1         31.59         39.33         3.15 o                         
   2  10   1        278.34        276.04         6.83 o                         
   3  10   1       1148.93       1136.31        29.97 o                         
   4  10   1        589.88        588.92        14.15 o                         
   5  10   1        107.03        101.51         5.62 o                         
   6  10   1         88.56        107.41         4.66 o                         
   7  10   1         11.49         11.54         2.73 o                         
   8  10   1        251.67        283.93         8.12 o                         
   9  10   1       1276.39       1323.48        31.71 o                         
  10  10   1          0.32          2.56         3.96 o                         
  11  10   1       1036.47       1069.71        24.10 o                         
 -11  11   1       1424.50       1380.59        29.33 o                         
 -10  11   1       2793.28       2989.85        65.46 o                         
  -9  11   1        222.13        221.38         8.34 o                         
  -8  11   1         75.38         90.66         6.44 o                         
  -7  11   1        303.11        293.06         7.29 o                         
  -6  11   1       1076.28       1083.38        20.54 o                         
  -5  11   1       3929.43       3852.24        64.99 o                         
  -4  11   1        126.75        107.89         4.79 o                         
  -3  11   1       6268.06       6429.68       105.06 o                         
  -2  11   1       3011.73       2997.99        50.28 o                         
  -1  11   1       2017.52       2005.20        40.43 o                         
   0  11   1       1530.97       1466.22        26.29 o                         
   1  11   1         20.79         24.15         2.92 o                         
   2  11   1      10394.17      10553.97       170.93 o                         
   3  11   1       1776.04       1863.81        34.04 o                         
   4  11   1         42.07         51.82         3.92 o                         
   5  11   1       8042.34       8604.13       138.50 o                         
   6  11   1       3087.93       3111.88        53.91 o                         
   7  11   1        413.10        457.37        10.23 o                         
   8  11   1         14.15         10.94         3.26 o                         
   9  11   1        469.02        474.69        10.30 o                         
  10  11   1       2879.92       2928.54        57.46 o                         
  11  11   1        763.78        760.41        17.75 o                         
 -10  12   1       1155.03       1201.09        21.82 o                         
  -9  12   1        643.17        735.20        15.41 o                         
  -8  12   1       1207.13       1252.46        25.92 o                         
  -7  12   1        223.81        240.80         6.77 o                         
  -6  12   1       4066.61       4170.80        87.43 o                         
  -5  12   1        576.43        623.09        16.43 o                         
  -4  12   1       6802.61       6731.22       111.24 o                         
  -3  12   1       1104.35       1029.18        27.22 o                         
  -2  12   1       5337.94       5441.67       111.39 o                         
  -1  12   1         63.40         65.19         5.71 o                         
   0  12   1       2033.98       2017.79        35.99 o                         
   1  12   1       1176.27       1158.56        24.98 o                         
   2  12   1       5524.08       5492.70        92.96 o                         
   3  12   1        421.07        411.70        11.39 o                         
   4  12   1      10021.22      10265.05       169.20 o                         
   5  12   1         30.85         25.90         3.12 o                         
   6  12   1       3005.95       3012.46        51.18 o                         
   7  12   1        929.32        902.89        17.85 o                         
   8  12   1        122.05        112.94         4.81 o                         
   9  12   1       2205.20       2233.89        40.18 o                         
  10  12   1       1233.83       1261.85        28.28 o                         
 -10  13   1        431.10        381.82        19.75 o                         
  -9  13   1          1.79          4.35         3.96 o                         
  -8  13   1        485.75        463.88        10.94 o                         
  -7  13   1        149.30        159.59         5.68 o                         
  -6  13   1         10.01          4.65         3.39 o                         
  -5  13   1        182.01        166.87         5.49 o                         
  -4  13   1          3.30          6.61         3.10 o                         
  -3  13   1        224.58        205.49         7.45 o                         
  -2  13   1         11.00         11.18         2.98 o                         
  -1  13   1         25.14         14.98         3.50 o                         
   0  13   1        987.44        935.05        18.56 o                         
   1  13   1          2.49         14.45         3.27 o                         
   2  13   1         15.03         13.76         3.15 o                         
   3  13   1       1548.07       1597.71        29.13 o                         
   4  13   1        945.29        964.71        18.29 o                         
   5  13   1        530.43        526.38        11.20 o                         
   6  13   1        388.01        409.91        11.09 o                         
   7  13   1        387.59        412.68         9.31 o                         
   8  13   1        672.09        711.63        14.94 o                         
   9  13   1        855.04        895.81        18.08 o                         
  10  13   1        682.81        694.04        21.41 o                         
  -9  14   1        535.62        599.07        18.45 o                         
  -8  14   1        702.24        745.42        17.75 o                         
  -7  14   1        214.33        182.18         6.68 o                         
  -6  14   1         35.46         29.94         3.79 o                         
  -5  14   1        136.80        122.00         5.31 o                         
  -4  14   1         14.81         16.96         3.97 o                         
  -3  14   1       1324.84       1373.02        26.11 o                         
  -2  14   1        760.77        728.71        15.05 o                         
  -1  14   1        357.39        331.48         8.59 o                         
   0  14   1       2595.96       2546.65        43.95 o                         
   1  14   1         83.07         83.43        13.54 o                         
   2  14   1       1118.91       1181.17        23.50 o                         
   3  14   1         59.84         54.56         3.72 o                         
   4  14   1         21.02         14.18         3.35 o                         
   5  14   1         91.61        103.53         5.15 o                         
   6  14   1         32.60         51.01         7.23 o                         
   7  14   1         26.41         24.19         4.21 o                         
   8  14   1       1285.50       1290.47        24.45 o                         
   9  14   1         28.52         35.75         4.57 o                         
  -8  15   1       1487.17       1490.23        28.69 o                         
  -7  15   1       1024.71       1006.76        19.74 o                         
  -6  15   1       4764.64       4801.80        79.56 o                         
  -5  15   1        119.09        123.24         5.60 o                         
  -4  15   1        389.03        382.86        14.95 o                         
  -3  15   1         14.64         14.77         3.78 o                         
  -2  15   1        523.81        534.66        12.16 o                         
  -1  15   1       1510.35       1431.54        26.83 o                         
   0  15   1        146.71        155.95         5.46 o                         
   1  15   1        916.57        722.97       180.22 o                         
   2  15   1       1436.99       1433.87        27.10 o                         
   3  15   1        126.28        114.37         5.10 o                         
   4  15   1         68.29         66.81         4.24 o                         
   5  15   1        456.69        407.57         9.41 o                         
   6  15   1       2640.96       2718.64        50.62 o                         
   7  15   1          1.50         -1.13         4.19 o                         
   8  15   1        377.54        386.10        10.62 o                         
  -6  16   1        927.50        927.19        18.37 o                         
  -5  16   1        567.07        587.08        12.96 o                         
  -4  16   1        671.01        663.49        14.39 o                         
  -3  16   1          4.26          3.88         3.70 o                         
  -2  16   1       1563.20       1614.39        30.03 o                         
  -1  16   1        422.48        437.19        10.19 o                         
   0  16   1       1969.80       1977.11        34.13 o                         
   1  16   1         13.02          7.99         3.49 o                         
   2  16   1       2314.87       2271.26        40.35 o                         
   3  16   1         71.18         80.83         4.60 o                         
   4  16   1       2201.35       2223.78        38.94 o                         
   5  16   1         25.05         24.34         4.24 o                         
   6  16   1       1763.89       1751.04        34.43 o                         
  -5  17   1        957.93        914.07        27.64 o                         
  -4  17   1        209.88        210.76         7.87 o                         
  -3  17   1        676.89        651.53        14.18 o                         
  -2  17   1         49.81         36.49         4.29 o                         
  -1  17   1        750.26        578.85        90.69 o                         
   0  17   1         81.42         62.72         5.63 o                         
   1  17   1        145.32        127.09         6.14 o                         
   2  17   1         62.31         66.74         4.61 o                         
   3  17   1        160.35        149.59         6.22 o                         
   4  17   1          1.44          0.17         4.71 o                         
   5  17   1       1569.72       1508.90        30.26 o                         
  -2  18   1         10.53          6.92         5.28 o                         
  -1  18   1         49.04         37.60        13.81 o                         
   0  18   1         14.67         11.93         4.78 o                         
   1  18   1          1.30          7.85         5.80 o                         
 -12   0   2       2011.65       1777.04        41.06 o                         
 -11   0   2        971.20        918.70        23.32 o                         
 -10   0   2       2218.68       2264.27        55.67 o                         
  -9   0   2        917.90        825.91        21.99 o                         
  -7   0   2          9.46         30.45         2.32 o                         
  -6   0   2         93.29         96.30         5.23 o                         
  -5   0   2       1512.98       1578.39        55.84 o                         
  -4   0   2       4334.03       3976.30       128.61 o                         
   3   0   2        216.06        310.96        13.14 o                         
   4   0   2        857.30       1054.59        37.23 o                         
   5   0   2       1937.77       1651.09        59.32 o                         
   6   0   2      13597.68      14525.38       455.17 o                         
   8   0   2      10651.68      10637.38       341.03 o                         
   9   0   2       1700.24       1931.15        68.70 o                         
  10   0   2       5493.13       5221.14       120.64 o                         
  12   0   2        673.45        604.93        19.63 o                         
  13   0   2       3865.51       3645.25        91.28 o                         
  14   0   2         18.99         11.80         6.67 o                         
 -12   1   2        613.13        622.10        17.53 o                         
 -11   1   2         10.25         12.05         1.32 o                         
 -10   1   2       2451.44       2559.49        74.18 o                         
  -9   1   2       4661.93       4482.06        85.27 o                         
  -8   1   2       2933.94       2878.76        56.04 o                         
  -6   1   2       1232.21       1432.01        28.79 o                         
  -5   1   2       2477.05       2535.91        84.85 o                         
  -4   1   2       1296.07       1263.25       102.27 o                         
  -3   1   2        338.22        229.41         8.27 o                         
  -2   1   2       3896.42       3311.00       109.54 o                         
   0   1   2       1345.80       1099.55        43.87 o                         
   1   1   2       5552.18       4566.33       562.49 o                         
   2   1   2       3557.04       3168.85       262.33 o                         
   3   1   2       1123.06        924.59        23.39 o                         
   4   1   2        296.91        330.20        10.17 o                         
   5   1   2          7.77         12.08         2.25 o                         
   6   1   2       2164.66       2133.67        51.56 o                         
   7   1   2        858.43        868.38        21.83 o                         
   8   1   2         14.56         24.02         3.44 o                         
   9   1   2       1343.76       1548.35        49.47 o                         
  10   1   2        346.60        316.64         9.02 o                         
  11   1   2         42.21         79.56         3.67 o                         
  12   1   2        620.23        617.49        13.41 o                         
  13   1   2        108.48        115.64         5.60 o                         
  14   1   2       1625.92       1493.58        28.83 o                         
 -13   2   2        176.95        130.16         6.46 o                         
 -12   2   2         49.15         39.58         3.72 o                         
 -11   2   2       1738.87       1652.27        32.14 o                         
 -10   2   2         11.09          7.96         1.48 o                         
  -9   2   2       2651.02       2501.08        48.19 o                         
  -8   2   2        173.30        173.32        11.27 o                         
  -7   2   2        734.16        727.18        29.35 o                         
  -6   2   2       1353.74       1466.30        54.91 o                         
  -5   2   2       3438.48       3402.01        97.73 o                         
  -4   2   2       3043.09       2826.71       121.02 o                         
  -3   2   2       7955.35       7843.12       254.66 o                         
  -2   2   2        333.22        265.23         5.17 o                         
  -1   2   2        341.44        345.92         6.45 o                         
   0   2   2       3066.34       2435.28        80.04 o                         
   1   2   2       5252.18       4451.97       153.69 o                         
   2   2   2        133.76        163.47        11.80 o                         
   3   2   2       3606.19       3412.15       129.24 o                         
   4   2   2          6.91         17.85         1.47 o                         
   5   2   2       4258.99       4572.95        87.28 o                         
   6   2   2        654.58        755.51        35.06 o                         
   7   2   2        782.20        793.35        55.61 o                         
   8   2   2        313.52        303.37         9.13 o                         
   9   2   2        843.15        824.56        17.97 o                         
  10   2   2       2146.40       2160.75        95.37 o                         
  11   2   2          2.65          9.79         2.96 o                         
  12   2   2        121.22        118.80         5.80 o                         
  13   2   2        116.80        118.62         5.25 o                         
  14   2   2         71.92         68.54         6.10 o                         
 -14   3   2        209.80        173.78         7.94 o                         
 -13   3   2        207.82        184.11        11.94 o                         
 -12   3   2       2870.38       2766.44        93.49 o                         
 -11   3   2          1.80          2.21         1.68 o                         
 -10   3   2       8592.32       8158.64       181.49 o                         
  -9   3   2        589.87        496.74        11.07 o                         
  -8   3   2       4800.43       4614.90       109.63 o                         
  -7   3   2       7776.37       7854.22       148.38 o                         
  -6   3   2       1647.45       1705.34        38.48 o                         
  -5   3   2       6531.22       6557.88       148.76 o                         
  -4   3   2      10290.71      10148.01       464.92 o                         
  -3   3   2       2441.02       2043.40        34.44 o                         
  -1   3   2       3832.81       3213.46        51.10 o                         
   0   3   2          2.68          3.65         1.65 o                         
   2   3   2      10260.04      10097.64       364.12 o                         
   3   3   2       8702.01       8238.89       235.98 o                         
   4   3   2          6.39         12.42         3.90 o                         
   5   3   2        288.33        278.02         6.90 o                         
   6   3   2       6604.10       6991.40       341.18 o                         
   7   3   2       1060.07       1059.05        37.05 o                         
   8   3   2        706.52        727.02        35.96 o                         
   9   3   2          0.30         -0.16         1.95 o                         
  10   3   2        785.59        851.43        19.03 o                         
  11   3   2        164.35        191.27         6.41 o                         
  12   3   2        201.04        221.95        17.02 o                         
  13   3   2        300.90        246.60         9.17 o                         
  14   3   2         10.39          7.44         4.74 o                         
 -14   4   2        179.35        122.15        10.08 o                         
 -13   4   2        197.84        191.97        12.05 o                         
 -12   4   2         84.11         95.71         8.45 o                         
 -11   4   2       5212.04       5300.67       154.85 o                         
 -10   4   2        531.70        462.08        11.18 o                         
  -9   4   2       5867.41       6215.02       119.66 o                         
  -8   4   2       6639.97       6657.99       124.73 o                         
  -7   4   2       2268.68       2200.11        62.32 o                         
  -6   4   2      10228.32      10173.94       273.85 o                         
  -5   4   2       2718.70       2872.54        84.61 o                         
  -4   4   2       7136.83       6853.70       111.70 o                         
  -3   4   2       1952.49       1749.57        30.86 o                         
  -2   4   2        166.25        164.90         3.82 o                         
  -1   4   2       2632.65       2344.09        39.00 o                         
   0   4   2        549.57        368.44         9.52 o                         
   1   4   2       3502.88       3049.57       103.86 o                         
   2   4   2       7113.42       6302.30       196.92 o                         
   3   4   2       3563.28       3172.76       102.76 o                         
   4   4   2       9653.55       9482.92       374.14 o                         
   5   4   2        348.34        384.35         7.73 o                         
   6   4   2       2117.04       2117.58        41.27 o                         
   7   4   2         19.47         23.81         2.44 o                         
   8   4   2        929.21        923.97        20.07 o                         
   9   4   2       1201.52       1219.65        27.84 o                         
  10   4   2        655.82        636.25        16.12 o                         
  11   4   2       2840.14       3047.47        97.67 o                         
  12   4   2       5599.13       5196.92       102.52 o                         
  13   4   2       1040.45       1019.06        24.59 o                         
 -14   5   2       1244.13       1216.08        45.69 o                         
 -13   5   2       1476.78       1583.66        59.71 o                         
 -12   5   2        618.28        598.79        13.93 o                         
 -11   5   2       1273.85       1360.44        42.79 o                         
 -10   5   2       2324.73       2333.82        49.07 o                         
  -9   5   2        605.38        696.72        16.20 o                         
  -8   5   2       1656.64       1685.34        35.27 o                         
  -7   5   2       2648.41       2879.12        48.51 o                         
  -6   5   2       4554.48       4613.79        77.70 o                         
  -5   5   2       5185.76       5414.06        87.42 o                         
  -4   5   2       2703.59       3032.65        51.76 o                         
  -2   5   2       1634.86       1627.69        27.68 o                         
   0   5   2      10468.51       8868.81       239.70 o                         
   1   5   2       1500.33       1272.46        25.07 o                         
   2   5   2       5958.16       5450.05       171.48 o                         
   3   5   2       8263.82       7437.54       220.61 o                         
   4   5   2       5799.92       5905.60        96.97 o                         
   5   5   2      18002.29      18312.98       288.18 o                         
   6   5   2       7011.35       7605.07       145.92 o                         
   7   5   2      10532.94      10810.12       199.19 o                         
   8   5   2       5337.74       5478.09       103.91 o                         
   9   5   2       2698.75       2800.51        55.73 o                         
  10   5   2       2969.42       3057.06        63.04 o                         
  11   5   2        992.74       1027.29        22.52 o                         
  12   5   2       1265.28       1289.90        30.68 o                         
  13   5   2       1009.95        944.97        47.08 o                         
 -13   6   2       1224.27       1028.18        75.05 o                         
 -12   6   2         25.65         25.78         3.71 o                         
 -11   6   2       1363.12       1326.85        30.16 o                         
 -10   6   2        605.26        577.48        14.41 o                         
  -9   6   2        586.72        612.03        14.93 o                         
  -8   6   2       1102.01       1114.77        23.70 o                         
  -7   6   2        916.71        920.50        25.87 o                         
  -6   6   2         12.60         18.32         3.33 o                         
  -5   6   2      10145.68      10695.48       169.33 o                         
  -4   6   2       1362.06       1385.20        24.35 o                         
  -3   6   2      14949.15      15475.84       240.89 o                         
  -2   6   2       8244.10       8424.05       133.34 o                         
  -1   6   2       1246.31       1258.34        22.19 o                         
   0   6   2       7195.55       2738.01      2306.93 o                         
   1   6   2         35.62         51.66         2.29 o                         
   2   6   2       1431.29       1491.53        25.62 o                         
   3   6   2       5201.81       5079.22        82.60 o                         
   4   6   2        646.37        624.67        13.12 o                         
   5   6   2        980.96       1110.54        20.65 o                         
   6   6   2        849.60        805.12        15.64 o                         
   7   6   2       4297.99       4198.04        80.20 o                         
   8   6   2        344.12        381.86        10.01 o                         
   9   6   2        712.47        641.02        15.53 o                         
  10   6   2        141.15        135.79        10.89 o                         
  11   6   2        754.84        809.34        23.49 o                         
  12   6   2          0.65         -2.25         7.32 o                         
  13   6   2         46.08         43.79         5.98 o                         
 -13   7   2         38.23         35.73         9.25 o                         
 -12   7   2         92.35         73.51         4.50 o                         
 -11   7   2         77.10         69.38         4.36 o                         
 -10   7   2         29.86         26.98         3.50 o                         
  -9   7   2          6.54         12.77         2.79 o                         
  -8   7   2        108.09        130.45        11.26 o                         
  -7   7   2       2695.10       2738.45        59.89 o                         
  -6   7   2        120.75        121.42         7.16 o                         
  -5   7   2       3759.74       3850.07        63.43 o                         
  -4   7   2         10.60          2.83         1.53 o                         
  -3   7   2          3.12          2.90         1.85 o                         
  -2   7   2        223.75        303.83         6.29 o                         
  -1   7   2        380.28        352.17        12.77 o                         
   0   7   2          4.81          8.44         2.22 o                         
   1   7   2      10116.01       9568.12       230.94 o                         
   2   7   2       3692.14       3692.59        61.59 o                         
   3   7   2       2972.43       2886.53        49.95 o                         
   4   7   2       4042.36       4257.19        72.29 o                         
   5   7   2         25.06         35.82         2.50 o                         
   6   7   2        487.94        462.60        20.13 o                         
   7   7   2        147.52        183.61         4.78 o                         
   8   7   2         12.72         11.52         2.93 o                         
   9   7   2        676.11        812.87        38.68 o                         
  10   7   2        877.06        850.86        22.72 o                         
  11   7   2         34.91         49.25         3.99 o                         
  12   7   2        542.31        560.67        18.28 o                         
  13   7   2          0.76          4.64         6.75 o                         
 -13   8   2        655.37        608.78        14.47 o                         
 -12   8   2        216.02        242.67         9.46 o                         
 -11   8   2        260.29        276.24        11.34 o                         
 -10   8   2       1091.93       1073.92        24.63 o                         
  -9   8   2       1453.51       1532.54        28.78 o                         
  -8   8   2       6795.71       6809.89       111.50 o                         
  -7   8   2       4566.17       4677.80       115.29 o                         
  -6   8   2        555.90        536.59        10.92 o                         
  -5   8   2       3578.26       3847.80        65.89 o                         
  -4   8   2       2517.92       2547.42        42.86 o                         
  -3   8   2        196.12        218.46         4.94 o                         
  -2   8   2          7.90         18.83         2.30 o                         
  -1   8   2        495.55        433.74         8.23 o                         
   0   8   2       4238.59       4122.79        79.29 o                         
   1   8   2       6038.64       5719.07       372.41 o                         
   2   8   2         25.28         23.76         3.08 o                         
   3   8   2       3608.54       3419.07        78.04 o                         
   4   8   2       2064.13       2083.49        47.51 o                         
   5   8   2        346.46        351.25         7.35 o                         
   6   8   2         26.41         35.20         2.74 o                         
   7   8   2        614.38        643.96        17.49 o                         
   8   8   2        877.27        856.23        18.69 o                         
   9   8   2       1982.27       2033.40        42.62 o                         
  10   8   2        647.90        594.70        14.13 o                         
  11   8   2         70.61         77.48         5.34 o                         
  12   8   2        219.22        242.78         9.77 o                         
 -12   9   2        362.34        351.13        13.23 o                         
 -11   9   2        529.43        560.01        20.90 o                         
 -10   9   2         28.46         32.57         3.99 o                         
  -9   9   2       2501.06       2726.37        58.81 o                         
  -8   9   2        107.79         89.93         3.54 o                         
  -7   9   2       4313.06       4601.85       110.52 o                         
  -6   9   2        883.19        907.12        16.78 o                         
  -5   9   2        747.58        820.90        15.11 o                         
  -4   9   2        354.29        375.74         8.90 o                         
  -3   9   2       4865.57       4955.62       101.20 o                         
  -2   9   2        283.43        293.11        11.35 o                         
  -1   9   2      15897.83      15043.92       236.64 o                         
   0   9   2       1420.88       1349.28        37.55 o                         
   1   9   2       2778.45       2600.99        51.90 o                         
   2   9   2       1652.73       1685.99        29.46 o                         
   3   9   2       2356.97       2352.76        40.24 o                         
   4   9   2       1946.71       1968.31        55.78 o                         
   5   9   2       6465.79       6858.05       111.35 o                         
   6   9   2       1667.82       1722.81        31.69 o                         
   7   9   2       2695.13       2847.98        50.50 o                         
   8   9   2       1554.69       1678.26        33.19 o                         
   9   9   2        848.27        873.90        26.97 o                         
  10   9   2       1460.10       1559.06        32.21 o                         
  11   9   2       1150.66       1164.67        26.70 o                         
  12   9   2        790.20        794.15        23.13 o                         
 -12  10   2        607.16        634.32        17.83 o                         
 -11  10   2       1748.04       1629.84        42.12 o                         
 -10  10   2          4.19          5.96         3.46 o                         
  -9  10   2        258.82        242.93        11.10 o                         
  -8  10   2        320.21        325.08         7.25 o                         
  -7  10   2       1238.37       1328.86        24.17 o                         
  -6  10   2       2160.60       2348.16        39.42 o                         
  -5  10   2        193.76        231.01         5.65 o                         
  -4  10   2       6509.87       6674.04       106.65 o                         
  -3  10   2          9.06         12.75         2.14 o                         
  -2  10   2       3927.00       3840.42        63.57 o                         
  -1  10   2        804.44        838.23        16.68 o                         
   0  10   2        367.44        395.67        10.05 o                         
   1  10   2       4970.09       4947.97        91.80 o                         
   2  10   2        785.77        764.22        15.13 o                         
   3  10   2       1523.62       1586.19        28.02 o                         
   4  10   2       9092.02       8899.61       142.71 o                         
   5  10   2        239.77        204.69         5.33 o                         
   6  10   2       5515.75       5616.28        93.45 o                         
   7  10   2       2994.46       3025.11        51.70 o                         
   8  10   2        374.64        340.47        11.48 o                         
   9  10   2       1669.69       1632.64        32.65 o                         
  10  10   2        125.08        153.22         6.22 o                         
  11  10   2        150.34        149.74         7.12 o                         
 -11  11   2          8.24          1.05         5.26 o                         
 -10  11   2        389.24        392.36         9.09 o                         
  -9  11   2         25.18         33.18         4.47 o                         
  -8  11   2        251.92        257.64         6.85 o                         
  -7  11   2        789.95        828.82        16.34 o                         
  -6  11   2        815.77        918.77        17.48 o                         
  -5  11   2       2605.23       2739.93        46.68 o                         
  -4  11   2       4559.52       4834.96        88.47 o                         
  -3  11   2          0.89          5.72         2.67 o                         
  -2  11   2       2503.29       2602.07        47.95 o                         
  -1  11   2        473.73        459.94        12.69 o                         
   0  11   2       1623.36       1600.51        29.26 o                         
   1  11   2       3747.42       3587.26        70.16 o                         
   2  11   2       6773.83       6661.49       107.68 o                         
   3  11   2       2197.41       2145.00        36.50 o                         
   4  11   2       3914.63       4028.74        68.60 o                         
   5  11   2        297.91        340.43        11.29 o                         
   6  11   2          8.76         14.39         3.54 o                         
   7  11   2          0.79          2.53         2.62 o                         
   8  11   2         52.78         48.91         3.93 o                         
   9  11   2       1713.89       1856.08        45.46 o                         
  10  11   2       1255.38       1318.68        45.84 o                         
  11  11   2       1271.22       1347.16        28.35 o                         
 -11  12   2       1719.53       1672.79        34.22 o                         
 -10  12   2        431.64        402.46        28.80 o                         
  -9  12   2       2563.50       2550.36        42.06 o                         
  -8  12   2         77.23         63.03         4.24 o                         
  -7  12   2        250.08        264.59         8.82 o                         
  -6  12   2         35.99         34.51         3.81 o                         
  -5  12   2        129.65        141.80         6.34 o                         
  -4  12   2        379.85        410.58         9.68 o                         
  -3  12   2        305.30        301.08         9.45 o                         
  -2  12   2        676.89        666.24        14.77 o                         
  -1  12   2       2830.72       2810.71        54.63 o                         
   0  12   2       1136.12       1127.88        21.60 o                         
   1  12   2        693.34        642.30        26.44 o                         
   2  12   2       1453.49       1428.58        26.06 o                         
   3  12   2        955.67        922.88        17.86 o                         
   4  12   2         78.61         81.18         3.89 o                         
   5  12   2       1172.90       1119.88        28.33 o                         
   6  12   2        233.68        244.43         6.62 o                         
   7  12   2          0.71         -1.48         3.21 o                         
   8  12   2          8.45          9.00         3.85 o                         
   9  12   2         80.02        100.57         6.20 o                         
  10  12   2        173.98        172.15         7.72 o                         
 -10  13   2        221.74        220.90        13.02 o                         
  -9  13   2        514.26        575.46        13.50 o                         
  -8  13   2        659.75        725.78        14.37 o                         
  -7  13   2       1127.93       1217.84        23.21 o                         
  -6  13   2        859.91        963.05        18.92 o                         
  -5  13   2        595.78        636.15        12.83 o                         
  -4  13   2        645.93        706.97        14.18 o                         
  -3  13   2        318.40        387.46         9.27 o                         
  -2  13   2        728.35        727.79        14.28 o                         
  -1  13   2       1073.25       1030.40        29.87 o                         
   0  13   2       1125.04       1099.51        21.70 o                         
   1  13   2       1441.22       1061.82       302.29 o                         
   2  13   2       1142.71       1158.51        21.71 o                         
   3  13   2        683.05        670.31        14.45 o                         
   4  13   2         80.61         90.06         5.74 o                         
   5  13   2        275.84        276.21         8.29 o                         
   6  13   2        134.09        146.81         5.00 o                         
   7  13   2        651.87        675.67        18.93 o                         
   8  13   2         12.22         20.75         4.06 o                         
   9  13   2        304.62        311.25        23.55 o                         
  -9  14   2        381.05        375.73         9.96 o                         
  -8  14   2       2312.69       2380.26        48.25 o                         
  -7  14   2         26.31         20.53         3.83 o                         
  -6  14   2        598.34        582.45        11.95 o                         
  -5  14   2        316.27        321.76        10.41 o                         
  -4  14   2       1098.42       1120.13        21.30 o                         
  -3  14   2       1532.05       1574.19        28.45 o                         
  -2  14   2       5553.28       5565.90        93.49 o                         
  -1  14   2       6761.71       6735.64       128.24 o                         
   0  14   2       6758.99       6648.57       109.81 o                         
   1  14   2       1042.29        796.80       204.01 o                         
   2  14   2       1528.07       1564.07        37.85 o                         
   3  14   2        233.62        223.50         6.56 o                         
   4  14   2       1011.44       1008.54        19.59 o                         
   5  14   2       1971.79       1979.17        59.77 o                         
   6  14   2       4228.48       4415.86        74.41 o                         
   7  14   2       8893.70       9064.26       142.36 o                         
   8  14   2       2978.02       3131.99        56.98 o                         
   9  14   2       1460.08       1494.00        46.88 o                         
  -8  15   2        291.25        278.27         8.87 o                         
  -7  15   2        115.47        127.93         5.81 o                         
  -6  15   2        630.14        614.54        13.24 o                         
  -5  15   2        865.56        898.72        19.66 o                         
  -4  15   2        558.41        582.98        13.20 o                         
  -3  15   2        489.56        492.83        12.11 o                         
  -2  15   2        154.69        139.38         5.30 o                         
  -1  15   2       3169.26       3040.50        51.87 o                         
   0  15   2        531.63        498.94        11.10 o                         
   1  15   2         56.96         42.91         4.13 o                         
   2  15   2        647.63        637.79        13.60 o                         
   3  15   2        788.58        745.01        15.04 o                         
   4  15   2        263.63        278.61        12.40 o                         
   5  15   2        172.17        163.60         5.60 o                         
   6  15   2        904.01        883.39        18.35 o                         
   7  15   2        622.76        620.42        13.58 o                         
  -7  16   2          0.30         -2.06         5.36 o                         
  -6  16   2         54.06         46.85         5.36 o                         
  -5  16   2         88.19         88.66         4.88 o                         
  -4  16   2        508.06        484.94        11.10 o                         
  -3  16   2        919.87        925.95        17.99 o                         
  -2  16   2        434.07        454.00        14.28 o                         
  -1  16   2       1623.26       1635.32        30.21 o                         
   0  16   2        533.19        545.44        12.29 o                         
   1  16   2        440.87        404.42         9.48 o                         
   2  16   2        645.02        612.71        13.27 o                         
   3  16   2        127.48        106.28         5.26 o                         
   4  16   2          4.75          3.73         4.25 o                         
   5  16   2        633.54        596.85        12.56 o                         
   6  16   2          2.68          5.93         3.64 o                         
  -5  17   2       1052.92       1088.50        24.58 o                         
  -4  17   2        303.82        296.53        10.30 o                         
  -3  17   2        368.83        366.39        10.00 o                         
  -2  17   2       1467.57       1430.18        34.84 o                         
  -1  17   2        282.92        283.05         8.33 o                         
   0  17   2        518.65        492.15        11.74 o                         
   1  17   2         26.23         21.80         4.28 o                         
   2  17   2         73.64         69.39         6.19 o                         
   3  17   2        708.53        689.80        21.52 o                         
   4  17   2          4.27          6.05         4.84 o                         
  -2  18   2       2379.27       2267.47        40.49 o                         
  -1  18   2       1257.57       1072.80        63.58 o                         
   0  18   2         26.41         24.67         5.33 o                         
   1  18   2        389.33        394.73        10.53 o                         
 -11   1   3        142.58         97.88         3.69 o                         
 -10   1   3       2887.14       2802.72        67.26 o                         
  -9   1   3      10830.10      10264.53       327.72 o                         
  -8   1   3       7182.10       7090.80       158.48 o                         
  -7   1   3      10331.26      10060.12       322.77 o                         
  -5   1   3       1949.62       2029.09       118.82 o                         
  -4   1   3       2238.63       2075.43        58.21 o                         
  -3   1   3       5826.40       5716.28       185.79 o                         
  -2   1   3        806.60        774.64        13.21 o                         
   0   1   3       1538.60       1010.59        66.20 o                         
   1   1   3       7178.32       6206.65       197.14 o                         
   2   1   3       1817.19       2244.92        54.38 o                         
   3   1   3       1953.71       1966.24        48.97 o                         
   4   1   3         21.49         30.98         3.06 o                         
   5   1   3         52.07         60.83         4.11 o                         
   6   1   3        472.78        436.58        38.76 o                         
   7   1   3         34.44         34.38         2.74 o                         
   8   1   3          2.23          6.98         2.00 o                         
   9   1   3       1096.35       1205.07        25.86 o                         
  10   1   3       1075.61       1064.57        23.13 o                         
  11   1   3        965.89       1020.52        27.45 o                         
  12   1   3          2.07          5.80         3.16 o                         
  13   1   3        507.58        540.67        12.76 o                         
  14   1   3         74.21         70.02        10.75 o                         
 -12   2   3          3.08          3.76         2.32 o                         
 -11   2   3         39.30         43.55         4.07 o                         
 -10   2   3        431.34        483.13        19.28 o                         
  -9   2   3       1223.68       1218.31        23.93 o                         
  -8   2   3       2184.50       2200.76        58.95 o                         
  -7   2   3          7.17         10.06         0.83 o                         
  -6   2   3       1174.47        965.92        28.87 o                         
  -5   2   3       2743.71       2586.07        81.92 o                         
  -4   2   3        504.96        385.46        15.47 o                         
  -3   2   3        323.48        235.47         4.81 o                         
  -1   2   3        856.84        628.44        15.12 o                         
   1   2   3       5762.88       4658.96       348.65 o                         
   2   2   3       5476.85       4878.17       187.22 o                         
   3   2   3       1272.75       1382.93        63.61 o                         
   5   2   3       6758.60       6833.21       138.48 o                         
   6   2   3       2460.05       2272.82        56.07 o                         
   7   2   3       4068.17       4097.21        97.89 o                         
   8   2   3        817.60        882.70        19.11 o                         
   9   2   3       3866.79       3697.94        71.49 o                         
  10   2   3       3258.25       3442.29       105.98 o                         
  11   2   3       4396.88       4368.00        84.97 o                         
  12   2   3       1869.25       1829.04        39.48 o                         
  13   2   3       2068.79       1880.74        79.94 o                         
  14   2   3          1.51          7.69         5.25 o                         
 -13   3   3       2029.82       1849.21        49.13 o                         
 -12   3   3        339.08        312.05        14.47 o                         
 -11   3   3        321.92        313.14        13.70 o                         
 -10   3   3       6355.79       5990.94       293.61 o                         
  -9   3   3          6.70         11.74         3.01 o                         
  -8   3   3       1050.86       1079.81        20.11 o                         
  -7   3   3        211.91        240.72        10.17 o                         
  -6   3   3       5017.48       4875.48       102.19 o                         
  -5   3   3       7065.60       7015.44       118.47 o                         
  -4   3   3       1671.57       1762.49        58.70 o                         
  -2   3   3        942.12       1183.90        20.81 o                         
  -1   3   3       1708.10       1510.22        29.50 o                         
   0   3   3        634.34        550.84        19.81 o                         
   1   3   3       2963.73       2203.33        79.86 o                         
   2   3   3      10313.13       8980.90       793.25 o                         
   3   3   3      11773.24      11124.24       321.69 o                         
   4   3   3      10620.05      10583.58       482.49 o                         
   5   3   3      12917.48      13110.71       245.05 o                         
   6   3   3       3500.06       3720.21       157.56 o                         
   7   3   3        344.85        364.44         9.25 o                         
   8   3   3        479.66        497.00        13.68 o                         
   9   3   3        246.79        268.72         7.56 o                         
  10   3   3       1162.02       1170.61        24.89 o                         
  11   3   3       2246.99       2225.33        61.08 o                         
  12   3   3       4481.27       4557.28        88.78 o                         
  13   3   3        632.70        544.33        15.77 o                         
 -14   4   3        329.77        288.28        11.48 o                         
 -13   4   3       1207.05       1156.30        47.31 o                         
 -12   4   3       2021.24       1801.66        63.04 o                         
 -11   4   3       3936.93       4055.08       134.76 o                         
 -10   4   3       1106.52       1036.87        21.03 o                         
  -9   4   3        291.58        324.60        13.41 o                         
  -8   4   3       1249.96       1236.64        26.45 o                         
  -7   4   3         39.65         30.94         2.04 o                         
  -6   4   3       5626.18       5800.09        95.99 o                         
  -5   4   3       7451.22       7795.51       127.38 o                         
  -4   4   3       2750.31       2722.30        51.60 o                         
  -3   4   3      18544.71      18162.48       579.43 o                         
  -2   4   3          9.07         12.62         1.41 o                         
  -1   4   3       2553.71       2443.38        42.16 o                         
   0   4   3       1115.83       1240.39        36.81 o                         
   1   4   3         87.59         93.40         3.73 o                         
   2   4   3       1314.07       1465.04        26.18 o                         
   3   4   3      17810.37      18317.65       580.03 o                         
   4   4   3       1983.01       1991.66        71.62 o                         
   5   4   3       4944.00       5132.00        97.33 o                         
   6   4   3        326.11        403.17         9.71 o                         
   7   4   3        659.91        670.61        18.69 o                         
   8   4   3        459.23        432.30        13.59 o                         
   9   4   3        433.39        431.71        13.85 o                         
  10   4   3          2.99          4.24         2.85 o                         
  11   4   3        588.73        559.70        14.43 o                         
  12   4   3        603.32        578.22        14.41 o                         
  13   4   3        341.09        291.02        10.19 o                         
 -14   5   3         33.24         21.81        10.68 o                         
 -13   5   3       1582.85       1513.45        56.90 o                         
 -12   5   3        181.87        149.79         9.69 o                         
 -11   5   3        281.17        248.40         9.61 o                         
 -10   5   3        693.87        657.72        19.99 o                         
  -9   5   3        133.99        117.72         4.33 o                         
  -8   5   3        509.42        514.78        11.82 o                         
  -7   5   3       1149.77       1211.73        53.53 o                         
  -6   5   3        145.95        129.33         6.40 o                         
  -5   5   3       3098.83       3208.79        53.41 o                         
  -4   5   3       1662.66       1441.69        25.06 o                         
  -3   5   3       2048.31       2210.51        37.65 o                         
  -2   5   3          1.28          5.27         1.49 o                         
  -1   5   3        260.95        313.06         6.29 o                         
   0   5   3        527.41        412.68         8.80 o                         
   1   5   3        170.96        148.08         6.82 o                         
   2   5   3         88.90        109.59         3.72 o                         
   3   5   3        202.15        251.14         5.72 o                         
   4   5   3        472.55        408.85         8.25 o                         
   5   5   3         24.14         16.75         2.43 o                         
   6   5   3         88.23         94.56         4.41 o                         
   7   5   3        210.78        210.91        13.66 o                         
   8   5   3       1213.77       1223.47        27.41 o                         
   9   5   3         52.16         57.81         3.59 o                         
  10   5   3        147.25        124.88         7.62 o                         
  11   5   3          5.66          7.83         3.67 o                         
  12   5   3        302.60        346.23        10.79 o                         
  13   5   3        121.05        100.95         6.81 o                         
 -13   6   3         31.00         33.86         9.17 o                         
 -12   6   3         84.66         63.63         3.44 o                         
 -11   6   3        658.41        646.88        22.04 o                         
 -10   6   3       1218.38       1257.95        27.77 o                         
  -9   6   3       6740.37       7018.78       143.94 o                         
  -8   6   3      13968.09      14594.56       231.53 o                         
  -7   6   3      10132.17      10243.30       192.25 o                         
  -6   6   3      12145.20      12626.79       295.84 o                         
  -5   6   3       4205.93       4353.75        90.81 o                         
  -4   6   3        469.51        369.13         7.51 o                         
  -3   6   3       2326.52       2179.50        37.57 o                         
  -2   6   3       3888.07       3434.29        56.62 o                         
  -1   6   3       2475.37       2324.97        41.95 o                         
   1   6   3       2453.60       1998.67        48.57 o                         
   2   6   3      15836.16      15364.90       256.39 o                         
   3   6   3        484.78        424.24         8.47 o                         
   4   6   3       2187.27       2126.29        37.22 o                         
   5   6   3       3087.49       2955.00        63.99 o                         
   6   6   3        696.35        694.15        14.12 o                         
   7   6   3        615.76        588.79        19.27 o                         
   8   6   3       2572.20       2594.67        52.98 o                         
   9   6   3        452.65        492.34        16.47 o                         
  10   6   3       2035.28       2094.97        45.79 o                         
  11   6   3          3.86          3.38         6.36 o                         
  12   6   3         79.73         76.63         9.61 o                         
  13   6   3        878.88        779.17        20.93 o                         
 -13   7   3        624.16        622.63        29.57 o                         
 -12   7   3         47.66         37.21         4.64 o                         
 -11   7   3         35.48         35.54         3.64 o                         
 -10   7   3        281.35        287.98         8.88 o                         
  -9   7   3       5488.66       5579.89       105.67 o                         
  -8   7   3       1826.25       1840.44        41.36 o                         
  -7   7   3        664.00        700.47        12.86 o                         
  -6   7   3         51.19         83.52         3.14 o                         
  -5   7   3        691.18        714.09        13.16 o                         
  -4   7   3        793.60        881.49        16.13 o                         
  -3   7   3       5382.93       5781.54        94.19 o                         
  -2   7   3      17602.14      16456.35       258.96 o                         
  -1   7   3      18320.81      18945.85       364.71 o                         
   0   7   3       9359.54       8390.30       155.97 o                         
   1   7   3       9765.38       8799.91       196.60 o                         
   2   7   3        779.68        690.50        16.54 o                         
   3   7   3        537.40        526.67        11.89 o                         
   4   7   3       3558.80       3695.85        61.13 o                         
   5   7   3        173.19        159.68         6.89 o                         
   6   7   3      16903.10      17173.32       308.50 o                         
   7   7   3       1871.76       1854.17        32.58 o                         
   8   7   3       6723.69       7008.10       132.45 o                         
   9   7   3       1961.98       1922.14        51.03 o                         
  10   7   3         86.47        105.00         6.75 o                         
  11   7   3        788.60        712.35        27.83 o                         
  12   7   3       2546.42       2617.01        68.56 o                         
  13   7   3          5.85         10.13         6.87 o                         
 -13   8   3       1186.61       1036.45        35.74 o                         
 -12   8   3          8.46          1.72         4.37 o                         
 -11   8   3         67.21         74.27         4.90 o                         
 -10   8   3       1658.65       1615.50        48.95 o                         
  -9   8   3        210.98        185.28         5.23 o                         
  -8   8   3       3166.53       3306.49        63.74 o                         
  -7   8   3         78.72         91.49         7.03 o                         
  -6   8   3        235.29        263.59         6.13 o                         
  -5   8   3        791.36        916.40        29.65 o                         
  -4   8   3        467.57        549.09        14.86 o                         
  -3   8   3        511.39        565.13        11.24 o                         
  -2   8   3       7874.08       7648.93       122.79 o                         
  -1   8   3       2723.88       2625.26        87.76 o                         
   0   8   3        449.05        388.84        14.44 o                         
   1   8   3       1348.32       1334.98        29.00 o                         
   2   8   3       1030.82       1102.23        19.99 o                         
   3   8   3       1340.92       1339.63        23.89 o                         
   4   8   3       2226.03       2230.81        45.16 o                         
   5   8   3        263.60        260.45         6.17 o                         
   6   8   3       2695.92       2922.53        49.89 o                         
   7   8   3       1287.58       1396.40        25.76 o                         
   8   8   3        430.60        468.39        11.38 o                         
   9   8   3          7.07          4.25         3.05 o                         
  10   8   3         27.26         24.83         3.67 o                         
  11   8   3         30.92         19.88         4.64 o                         
  12   8   3        102.92        108.15        12.45 o                         
 -12   9   3        244.58        277.80        13.40 o                         
 -11   9   3        711.06        767.93        19.37 o                         
 -10   9   3         54.98         69.15         5.12 o                         
  -9   9   3       1665.70       1815.41        60.85 o                         
  -8   9   3        327.34        372.54        12.56 o                         
  -7   9   3        536.38        544.24        10.71 o                         
  -6   9   3       2876.07       2925.17        48.60 o                         
  -5   9   3        744.36        876.02        16.49 o                         
  -4   9   3       3994.16       3959.32        66.78 o                         
  -3   9   3       4460.92       4263.32        71.22 o                         
  -2   9   3       2029.48       2053.93        36.93 o                         
  -1   9   3       2423.78       2321.59        39.58 o                         
   0   9   3       3532.69       3421.80        65.41 o                         
   1   9   3       3295.71       3097.81        59.18 o                         
   2   9   3       4355.93       4321.94        80.83 o                         
   3   9   3       1131.47       1075.80        19.57 o                         
   4   9   3       3394.29       3498.33        59.35 o                         
   5   9   3       3814.61       3942.11        65.59 o                         
   6   9   3       1117.15       1150.80        24.39 o                         
   7   9   3       1855.31       1859.96        42.44 o                         
   8   9   3        822.91        872.72        22.96 o                         
   9   9   3        825.38        837.38        38.20 o                         
  10   9   3        935.39       1019.94        22.73 o                         
  11   9   3        331.94        295.08        17.56 o                         
  12   9   3         21.89         24.28         6.62 o                         
 -12  10   3        956.42        985.00        23.73 o                         
 -11  10   3       1570.97       1638.46        33.99 o                         
 -10  10   3        139.44        130.56         5.22 o                         
  -9  10   3       4235.22       4692.75       242.16 o                         
  -8  10   3        545.65        542.76        18.22 o                         
  -7  10   3       1028.22       1130.65        20.52 o                         
  -6  10   3       4621.25       5061.22        83.30 o                         
  -5  10   3        118.98        152.00         4.54 o                         
  -4  10   3       4435.43       4639.20        76.44 o                         
  -3  10   3       4578.08       4861.56        80.19 o                         
  -2  10   3        856.79        876.81        16.24 o                         
  -1  10   3      10770.64      10761.50       170.21 o                         
   0  10   3       2254.20       2194.66        52.87 o                         
   1  10   3       1262.74       1225.92        30.73 o                         
   2  10   3       7716.63       7683.05       125.55 o                         
   3  10   3          1.49          3.10         2.85 o                         
   4  10   3       4266.62       4415.35        74.22 o                         
   5  10   3        724.29        804.29        17.90 o                         
   6  10   3         55.96         80.30         3.58 o                         
   7  10   3        692.32        703.13        24.03 o                         
   8  10   3          1.85          3.42         2.83 o                         
   9  10   3          4.80          0.37         3.53 o                         
  10  10   3        360.04        404.88        10.58 o                         
  11  10   3         14.97         10.63         5.35 o                         
 -11  11   3       1736.34       1766.93        44.56 o                         
 -10  11   3       1909.06       2009.10       119.65 o                         
  -9  11   3        645.08        720.64        14.27 o                         
  -8  11   3         71.70         51.46         3.88 o                         
  -7  11   3         89.37         91.07         5.64 o                         
  -6  11   3        270.94        300.03         7.47 o                         
  -5  11   3       4843.04       4771.31        79.71 o                         
  -4  11   3        864.03        868.13        22.53 o                         
  -3  11   3      10820.97      10904.21       174.92 o                         
  -2  11   3       2082.37       2208.84        38.58 o                         
  -1  11   3         66.76         57.65         3.20 o                         
   0  11   3        253.88        246.47         6.92 o                         
   1  11   3       1742.66       1289.65       301.87 o                         
   2  11   3       3291.98       3227.00        54.53 o                         
   3  11   3       6109.33       6054.55        98.94 o                         
   4  11   3         35.22         48.77         3.05 o                         
   5  11   3      13052.30      12522.79       198.62 o                         
   6  11   3        589.47        618.63        12.78 o                         
   7  11   3        757.79        700.28        14.70 o                         
   8  11   3        244.43        251.00         6.78 o                         
   9  11   3         46.99         58.43         6.06 o                         
  10  11   3       2257.38       2272.21        51.52 o                         
  11  11   3       1088.59       1051.76        23.54 o                         
 -11  12   3        129.22        123.23         7.36 o                         
 -10  12   3        103.03        109.74        11.52 o                         
  -9  12   3        527.58        542.71        12.62 o                         
  -8  12   3         23.42         38.53         3.42 o                         
  -7  12   3       3755.63       3895.59        64.87 o                         
  -6  12   3         10.06          7.79         3.39 o                         
  -5  12   3       1670.76       1674.69        30.01 o                         
  -4  12   3       1693.86       1761.66        30.68 o                         
  -3  12   3          9.04          8.50         2.87 o                         
  -2  12   3       3861.57       3894.84        67.08 o                         
  -1  12   3       3328.85       3264.82        54.41 o                         
   0  12   3        231.74        222.99         6.08 o                         
   1  12   3       9741.08       9747.24       231.66 o                         
   2  12   3        100.90        107.42         4.42 o                         
   3  12   3       1325.41       1378.10        24.29 o                         
   4  12   3       2233.57       2273.73        38.95 o                         
   5  12   3        610.40        635.60        12.83 o                         
   6  12   3         98.71        119.56         5.58 o                         
   7  12   3       1949.01       2080.87        37.81 o                         
   8  12   3        139.22        138.58         5.66 o                         
   9  12   3       2089.80       2228.56        49.63 o                         
  10  12   3        442.09        443.18        23.21 o                         
 -10  13   3        514.17        560.89        24.63 o                         
  -9  13   3       1342.83       1380.56        26.83 o                         
  -8  13   3          1.14          2.85         4.23 o                         
  -7  13   3         12.60         20.80         3.66 o                         
  -6  13   3        969.62       1007.22        19.14 o                         
  -5  13   3          0.89          6.69         3.54 o                         
  -4  13   3       4878.81       4978.95        83.26 o                         
  -3  13   3       1174.09       1099.92        20.95 o                         
  -2  13   3        565.48        571.71        12.21 o                         
  -1  13   3        260.84        279.66        10.72 o                         
   0  13   3         15.62         21.57         2.91 o                         
   1  13   3         24.75         13.76         6.37 o                         
   2  13   3       2267.95       2294.03        40.59 o                         
   3  13   3        134.34        136.38         5.02 o                         
   4  13   3       5208.95       5403.50        89.05 o                         
   5  13   3        969.70       1033.24        20.23 o                         
   6  13   3         34.72         46.94         3.97 o                         
   7  13   3        383.37        431.08        11.38 o                         
   8  13   3        255.57        204.74        10.91 o                         
   9  13   3         71.62         78.07         5.69 o                         
  -9  14   3          1.62          8.59         5.10 o                         
  -8  14   3        754.00        750.24        16.42 o                         
  -7  14   3        756.87        794.79        16.03 o                         
  -6  14   3        466.93        484.41        17.31 o                         
  -5  14   3         69.60         64.52         3.88 o                         
  -4  14   3          6.78          6.90         3.07 o                         
  -3  14   3       3457.61       3473.76        60.39 o                         
  -2  14   3        169.68        165.22         7.72 o                         
  -1  14   3        440.75        453.27        27.46 o                         
   0  14   3       2709.30       2608.57        46.20 o                         
   1  14   3        201.06        191.66         5.86 o                         
   2  14   3        157.89        176.38         5.81 o                         
   3  14   3        555.99        546.11        18.92 o                         
   4  14   3        955.18        900.10        17.34 o                         
   5  14   3       1166.45       1125.26        21.08 o                         
   6  14   3        191.86        222.24         8.86 o                         
   7  14   3         95.55         83.90         6.26 o                         
   8  14   3       1467.23       1538.91        45.67 o                         
  -8  15   3        606.06        577.84        13.21 o                         
  -7  15   3       3393.96       3434.50        67.18 o                         
  -6  15   3       3472.78       3524.93        58.29 o                         
  -5  15   3        436.46        447.04        12.89 o                         
  -4  15   3       1775.69       1822.46        32.74 o                         
  -3  15   3        162.52        174.08         5.86 o                         
  -2  15   3        167.53        151.52         5.05 o                         
  -1  15   3       3762.02       3936.16       107.93 o                         
   0  15   3       2370.48       2311.66        40.42 o                         
   1  15   3       5896.34       5869.46       111.00 o                         
   2  15   3       2880.59       2919.45        69.36 o                         
   3  15   3       1174.62       1137.13        21.31 o                         
   4  15   3        185.76        171.59         6.69 o                         
   5  15   3        314.06        307.53         7.91 o                         
   6  15   3        954.69        907.38        21.94 o                         
   7  15   3        693.28        728.09        16.52 o                         
  -7  16   3        357.74        353.73         9.50 o                         
  -6  16   3       1077.25       1064.79        20.58 o                         
  -5  16   3         12.20         15.54         3.82 o                         
  -4  16   3        117.15        106.32         5.49 o                         
  -3  16   3        452.57        451.27        13.13 o                         
  -2  16   3        157.13        161.27         6.39 o                         
  -1  16   3       2514.62       2597.44        53.96 o                         
   0  16   3         76.88         78.35         4.57 o                         
   1  16   3        775.88        778.33        15.73 o                         
   2  16   3        178.67        195.50         7.70 o                         
   3  16   3         47.12         47.84         4.75 o                         
   4  16   3        160.98        148.35         6.59 o                         
   5  16   3        913.62        969.25        18.60 o                         
   6  16   3       2051.14       2009.21        34.77 o                         
  -5  17   3          7.71          8.99         5.80 o                         
  -4  17   3         11.26          7.91         4.31 o                         
  -3  17   3       1347.11       1344.53        25.16 o                         
  -2  17   3        864.49        800.10        21.74 o                         
  -1  17   3       1532.94       1411.58        30.36 o                         
   0  17   3        896.66        829.10        16.98 o                         
   1  17   3         47.70         43.83         4.31 o                         
   2  17   3          5.42         10.90         7.61 o                         
   3  17   3         12.74         15.55         4.41 o                         
   4  17   3         22.18         26.84         5.33 o                         
  -1  18   3         19.98         24.36         5.00 o                         
   0  18   3          1.57          0.34         5.67 o                         
   1  18   3        565.93        547.32        15.57 o                         
   4   0   4       5213.03       5647.94       188.60 o                         
   6   0   4        296.76        254.84        12.22 o                         
   8   0   4        390.96        351.07        15.24 o                         
   9   0   4        903.04        839.58        32.73 o                         
  10   0   4       3068.94       3117.27       103.96 o                         
  11   0   4        540.95        561.52        17.24 o                         
  12   0   4          3.38          2.88         4.21 o                         
  13   0   4       8597.26       8828.98       201.60 o                         
  14   0   4       1222.53       1198.59        36.07 o                         
 -10   1   4         80.97         89.14         2.60 o                         
  -9   1   4       6696.97       7200.02       224.18 o                         
  -8   1   4       1252.55       1173.12        39.72 o                         
  -7   1   4       6059.17       5557.04       176.84 o                         
  -6   1   4       3354.96       3122.00        74.09 o                         
  -5   1   4         18.93         17.78         1.03 o                         
  -4   1   4          3.75         10.45         0.86 o                         
  -3   1   4         14.86         14.34         0.78 o                         
  -2   1   4          9.51         20.27         1.77 o                         
   0   1   4        238.42        258.50        23.02 o                         
   2   1   4       6391.78       6513.72       150.62 o                         
   3   1   4       5015.34       5531.23       186.35 o                         
   4   1   4          8.15         14.58         2.74 o                         
   5   1   4       2483.01       2656.68        90.05 o                         
   6   1   4       2392.37       2373.50        56.75 o                         
   7   1   4        372.08        378.76        10.88 o                         
   8   1   4       1029.91       1060.01        27.55 o                         
   9   1   4       3483.17       3332.01        72.98 o                         
  10   1   4        599.46        560.82        14.38 o                         
  11   1   4       1476.64       1365.11        30.87 o                         
  12   1   4       1768.04       1710.92        31.59 o                         
  13   1   4         22.31         34.23         5.78 o                         
 -11   2   4        312.97        259.23        11.87 o                         
 -10   2   4       1559.45       1458.38        50.82 o                         
  -9   2   4         83.33         79.06         4.67 o                         
  -8   2   4       2189.06       2192.49        68.89 o                         
  -7   2   4       3816.63       3904.18        92.49 o                         
  -6   2   4         14.55          9.88         0.72 o                         
  -5   2   4       9470.56       9118.84       291.79 o                         
  -4   2   4       1161.36       1141.12        21.36 o                         
  -3   2   4         14.87         21.33         1.18 o                         
  -1   2   4         76.51         89.43         9.33 o                         
   0   2   4       6613.62       5435.49       189.57 o                         
   2   2   4       2410.95       2497.03       161.99 o                         
   3   2   4        190.74        162.95         4.42 o                         
   4   2   4       3844.51       3944.81       125.16 o                         
   5   2   4       1028.73       1186.12        93.66 o                         
   6   2   4      13968.97      13880.00       759.96 o                         
   7   2   4        260.54        261.14        17.37 o                         
   8   2   4       1270.63       1271.96        27.21 o                         
   9   2   4        823.93        901.88        20.13 o                         
  10   2   4        475.03        513.82        12.60 o                         
  11   2   4          0.75          3.47         3.18 o                         
  12   2   4         12.57         15.16         4.33 o                         
  13   2   4          0.32          1.29         5.21 o                         
 -13   3   4       3324.48       2703.89        86.89 o                         
 -12   3   4        184.27        188.95         9.55 o                         
 -11   3   4       1807.44       1850.26        61.71 o                         
 -10   3   4       3814.79       3976.26       129.77 o                         
  -9   3   4         61.67         98.34         4.87 o                         
  -8   3   4        873.09        915.34        18.43 o                         
  -7   3   4       2905.63       3056.09        59.02 o                         
  -6   3   4        414.23        493.76         9.58 o                         
  -4   3   4       3825.97       3564.82        58.57 o                         
  -3   3   4       3780.84       3250.17        75.89 o                         
  -1   3   4      12628.77      12315.93       388.62 o                         
   0   3   4       2024.64       1854.22        31.67 o                         
   1   3   4        257.95        171.59        18.98 o                         
   2   3   4        668.13        744.66        30.65 o                         
   4   3   4       4685.92       4796.22       280.42 o                         
   5   3   4      10305.21      10770.00       221.43 o                         
   6   3   4       1775.78       1748.89        34.40 o                         
   7   3   4        305.42        288.22        14.18 o                         
   8   3   4        551.68        587.55        76.53 o                         
   9   3   4       1201.50       1073.57        23.52 o                         
  10   3   4        317.88        355.05        12.54 o                         
  11   3   4       2286.33       2147.51        42.99 o                         
  12   3   4         56.74         77.50         5.97 o                         
  13   3   4        194.85        161.03        12.01 o                         
 -13   4   4         17.26         23.00         5.02 o                         
 -12   4   4       4109.22       4416.76       148.18 o                         
 -11   4   4       3568.26       3517.26       120.75 o                         
 -10   4   4        974.87        982.99        51.87 o                         
  -9   4   4       2108.41       2098.48        41.51 o                         
  -8   4   4         12.12         16.96         1.89 o                         
  -7   4   4       3018.95       2906.84        55.30 o                         
  -6   4   4       2986.30       3026.05        68.10 o                         
  -5   4   4       1728.57       1636.08        28.37 o                         
  -3   4   4         20.20          4.20         1.04 o                         
  -2   4   4      13932.16      13023.61       386.93 o                         
  -1   4   4         39.90         60.44         5.22 o                         
   0   4   4        160.95        169.67         5.22 o                         
   1   4   4       1271.35       1236.77        50.12 o                         
   2   4   4      12539.52      10985.85       254.21 o                         
   3   4   4      19371.36      17473.96       545.01 o                         
   5   4   4       5069.86       5108.58        95.76 o                         
   6   4   4       1692.85       1625.70        38.37 o                         
   7   4   4         15.58         18.27         2.39 o                         
   8   4   4        369.46        337.77         8.86 o                         
   9   4   4        519.18        603.95        18.61 o                         
  10   4   4       1004.02       1173.06        45.97 o                         
  11   4   4       5388.45       5757.98       112.53 o                         
  12   4   4       2308.35       2400.07        56.09 o                         
  13   4   4       2883.68       2934.25        91.21 o                         
 -14   5   4         20.37         14.47         6.50 o                         
 -13   5   4         37.38         24.41         6.25 o                         
 -12   5   4        841.04        827.14        31.43 o                         
 -11   5   4          2.79          1.80         3.43 o                         
 -10   5   4        102.93        118.24         5.31 o                         
  -9   5   4        596.36        566.57        13.03 o                         
  -8   5   4       1909.53       1870.82        37.67 o                         
  -7   5   4       1974.23       1883.75        32.09 o                         
  -6   5   4       1044.90       1049.84        24.02 o                         
  -5   5   4       1168.13       1021.95        31.62 o                         
  -4   5   4          1.47         13.54         1.58 o                         
  -3   5   4        513.08        521.51        10.09 o                         
  -2   5   4         19.60         57.36         2.30 o                         
  -1   5   4         69.95         63.86         2.10 o                         
   0   5   4       2685.08       2343.30        54.51 o                         
   1   5   4        196.96        175.60         5.75 o                         
   2   5   4        668.51        536.84        22.35 o                         
   3   5   4       2262.81       2227.41        56.91 o                         
   4   5   4       3809.94       3804.94       103.70 o                         
   5   5   4       3285.03       3180.21        53.42 o                         
   6   5   4       8410.88       8453.71       344.84 o                         
   7   5   4       1401.05       1454.18        29.30 o                         
   8   5   4       2535.63       2518.35        53.74 o                         
   9   5   4         14.34         15.08         3.01 o                         
  10   5   4       3226.37       3138.74        78.09 o                         
  11   5   4       2002.52       2060.71        52.14 o                         
  12   5   4       2954.22       3083.39        64.69 o                         
  13   5   4        182.31        164.31         8.61 o                         
 -13   6   4        919.39        939.36        40.57 o                         
 -12   6   4        939.09        945.73        27.51 o                         
 -11   6   4       1112.62       1148.04        24.93 o                         
 -10   6   4       2951.65       3226.41        64.30 o                         
  -9   6   4         63.90         60.70         3.22 o                         
  -8   6   4       2069.97       2167.18       104.15 o                         
  -7   6   4          1.26          2.18         1.78 o                         
  -6   6   4         41.37         66.85         3.87 o                         
  -5   6   4       8358.43       8259.37       129.82 o                         
  -4   6   4       4137.93       4007.00        65.50 o                         
  -3   6   4       2210.61       2038.82        34.58 o                         
  -2   6   4       8388.98       7822.39       123.20 o                         
  -1   6   4       1034.98       1001.46        20.17 o                         
   0   6   4       1373.03       1261.76        30.86 o                         
   1   6   4        854.54        762.64        22.01 o                         
   2   6   4       5583.00       5136.23       182.87 o                         
   3   6   4       3730.29       3452.43        57.20 o                         
   4   6   4       4192.67       4302.85       158.91 o                         
   5   6   4       1785.12       1704.65        40.13 o                         
   6   6   4        875.37        950.53        24.24 o                         
   7   6   4        121.97         99.85         6.85 o                         
   8   6   4        274.73        294.91        14.02 o                         
   9   6   4        718.42        690.19        17.63 o                         
  10   6   4       1200.13       1231.98        62.85 o                         
  11   6   4        745.20        754.08        22.23 o                         
  12   6   4        744.10        737.89        17.95 o                         
  13   6   4         30.80         24.38         6.29 o                         
 -13   7   4        597.25        547.02        20.86 o                         
 -12   7   4        155.83        119.19         8.42 o                         
 -11   7   4        758.27        754.51        28.68 o                         
 -10   7   4        290.90        285.21        10.61 o                         
  -9   7   4       1117.90       1193.50        22.56 o                         
  -8   7   4        135.81        161.22         6.88 o                         
  -7   7   4         30.25         28.70         2.25 o                         
  -6   7   4        220.03        240.32         5.67 o                         
  -5   7   4        248.25        228.64         5.49 o                         
  -4   7   4        141.33        165.49         3.90 o                         
  -3   7   4        761.77        602.29        11.36 o                         
  -2   7   4        131.30        171.14         4.51 o                         
  -1   7   4        735.56        819.93        15.75 o                         
   0   7   4       7978.51       7780.51       176.29 o                         
   1   7   4        818.38        744.74        15.74 o                         
   2   7   4       2321.70       2254.01        37.62 o                         
   3   7   4        481.76        502.16        26.71 o                         
   4   7   4       2524.22       2628.11        72.58 o                         
   5   7   4          7.33         13.20         1.79 o                         
   6   7   4        870.50        893.14        27.07 o                         
   7   7   4       1561.61       1542.15        31.65 o                         
   8   7   4        279.71        292.43         8.06 o                         
   9   7   4          7.15          2.28         2.79 o                         
  10   7   4          6.84          8.46         3.75 o                         
  11   7   4        433.86        491.55        19.87 o                         
  12   7   4        967.07        898.07        24.70 o                         
 -13   8   4        470.69        407.95         9.98 o                         
 -12   8   4        131.35        130.10        10.09 o                         
 -11   8   4        107.78        127.87         6.20 o                         
 -10   8   4       4274.23       4569.31        92.06 o                         
  -9   8   4        361.95        331.81         8.16 o                         
  -8   8   4      18489.61      19441.59       306.15 o                         
  -7   8   4       5188.02       5433.86        87.75 o                         
  -6   8   4      11536.72      12139.08       191.39 o                         
  -5   8   4       2023.58       2162.61        36.75 o                         
  -4   8   4       1329.89       1301.44        22.82 o                         
  -3   8   4       3499.20       3526.43        60.11 o                         
  -2   8   4       3406.63       3122.29        72.17 o                         
  -1   8   4       1853.91       1790.62        30.74 o                         
   0   8   4      19105.18      18638.60       337.39 o                         
   1   8   4       6070.30       5692.40       141.14 o                         
   2   8   4      14102.63      13339.45       209.44 o                         
   3   8   4       1294.13       1274.36        38.31 o                         
   4   8   4       1314.93       1288.99        26.87 o                         
   5   8   4       2491.57       2511.59        42.41 o                         
   6   8   4       1747.66       1933.11        34.61 o                         
   7   8   4        249.59        291.02         8.45 o                         
   8   8   4       6290.44       6573.61       128.24 o                         
   9   8   4       1045.39       1041.87        26.96 o                         
  10   8   4       3387.36       3286.25        72.22 o                         
  11   8   4         52.99         52.93         6.16 o                         
  12   8   4         70.83         73.06         7.76 o                         
 -12   9   4        100.83         96.11         6.64 o                         
 -11   9   4        365.34        360.85        22.35 o                         
 -10   9   4        638.60        589.51        12.02 o                         
  -9   9   4        682.97        678.11        13.91 o                         
  -8   9   4        674.06        679.81        16.94 o                         
  -7   9   4        144.76        138.86         5.43 o                         
  -6   9   4        150.86        122.21         3.88 o                         
  -5   9   4        938.08        927.94        17.10 o                         
  -4   9   4          3.07         12.61         2.10 o                         
  -3   9   4       4279.37       4343.29       123.45 o                         
  -2   9   4        796.85        827.87        15.63 o                         
  -1   9   4       5788.93       5703.42        92.77 o                         
   0   9   4       4822.32       4703.92        89.01 o                         
   1   9   4       2916.76       2853.32        55.79 o                         
   2   9   4        636.02        641.06        12.60 o                         
   3   9   4       2806.30       2895.40        49.44 o                         
   4   9   4       1962.56       2059.26        35.49 o                         
   5   9   4       1209.89       1265.71        23.51 o                         
   6   9   4       7712.00       7801.73       126.01 o                         
   7   9   4         34.38         33.01         2.81 o                         
   8   9   4       1808.50       1697.57        47.66 o                         
   9   9   4         30.12         37.17         5.27 o                         
  10   9   4        682.34        635.33        15.01 o                         
  11   9   4        451.88        458.60        12.58 o                         
  12   9   4       2291.63       2190.49        45.25 o                         
 -12  10   4        169.79        134.03         7.18 o                         
 -11  10   4       2326.06       2351.85        49.34 o                         
 -10  10   4       1112.29       1128.95        28.02 o                         
  -9  10   4        222.63        248.97         6.64 o                         
  -8  10   4         30.36         22.80         3.25 o                         
  -7  10   4       3439.83       3491.49        58.40 o                         
  -6  10   4        483.99        474.39         9.77 o                         
  -5  10   4         96.67        123.86         5.61 o                         
  -4  10   4       3015.78       3041.65        50.70 o                         
  -3  10   4       1312.58       1350.11        28.93 o                         
  -2  10   4       1439.27       1444.64        25.15 o                         
  -1  10   4          1.19          2.66         2.56 o                         
   0  10   4       1065.63       1078.05        40.05 o                         
   1  10   4        110.83        125.08         4.81 o                         
   2  10   4         70.64         74.27         5.74 o                         
   3  10   4        393.51        376.64        13.78 o                         
   4  10   4       1538.27       1613.53        29.23 o                         
   5  10   4        950.80        960.22        34.89 o                         
   6  10   4        422.03        429.23        10.07 o                         
   7  10   4        882.72        897.36        30.25 o                         
   8  10   4         44.55         61.08         4.21 o                         
   9  10   4        370.38        402.35        17.63 o                         
  10  10   4         10.56         15.30         4.18 o                         
  11  10   4        935.94        905.20        23.35 o                         
 -11  11   4       2610.57       2628.76        56.41 o                         
 -10  11   4          9.10         14.67         4.13 o                         
  -9  11   4       3090.22       3188.74        53.41 o                         
  -8  11   4         31.46         43.98         5.52 o                         
  -7  11   4        207.81        242.91        10.03 o                         
  -6  11   4       2971.09       2994.92        81.10 o                         
  -5  11   4        539.22        562.56        12.41 o                         
  -4  11   4       5839.63       5942.88       117.42 o                         
  -3  11   4       4842.61       5037.10        83.24 o                         
  -2  11   4         70.16         81.17         3.50 o                         
  -1  11   4       7128.19       7004.66       146.07 o                         
   0  11   4       3149.59       3085.96        62.68 o                         
   1  11   4       1705.44       1262.20       355.02 o                         
   2  11   4        753.16        764.47        18.95 o                         
   3  11   4       1428.28       1438.53        25.94 o                         
   4  11   4       2042.41       2058.98        36.59 o                         
   5  11   4       2050.20       2138.71        37.93 o                         
   6  11   4          5.52          8.85         2.94 o                         
   7  11   4        175.16        195.84         5.98 o                         
   8  11   4         24.00         17.85         2.95 o                         
   9  11   4         70.09         80.48         5.22 o                         
  10  11   4        219.72        217.10         7.80 o                         
  11  11   4        105.71        110.36         9.19 o                         
 -11  12   4          3.26         11.42         4.90 o                         
 -10  12   4        227.21        243.30         7.80 o                         
  -9  12   4        226.72        218.13         7.10 o                         
  -8  12   4        153.27        186.37         6.08 o                         
  -7  12   4        154.52        171.54         7.64 o                         
  -6  12   4       2118.11       2244.26        38.26 o                         
  -5  12   4        143.43        111.07         4.03 o                         
  -4  12   4       2782.79       2857.05        48.04 o                         
  -3  12   4         38.32         56.18         3.24 o                         
  -2  12   4        379.34        396.91         9.32 o                         
  -1  12   4        708.40        733.21        15.01 o                         
   0  12   4        610.94        574.23        13.75 o                         
   1  12   4         15.85         13.87         2.54 o                         
   2  12   4       4481.55       4389.32        73.05 o                         
   3  12   4        307.70        318.49         8.19 o                         
   4  12   4       3411.86       3546.05        62.65 o                         
   5  12   4         10.69          9.20         3.39 o                         
   6  12   4        137.87        162.82         5.14 o                         
   7  12   4         11.62         22.85         3.15 o                         
   8  12   4          4.35          7.21         3.96 o                         
   9  12   4        566.67        660.47        23.19 o                         
  10  12   4        292.79        298.32         9.77 o                         
 -10  13   4        708.14        699.29        19.87 o                         
  -9  13   4       3348.82       3451.71        59.60 o                         
  -8  13   4        642.95        609.56        12.75 o                         
  -7  13   4       3358.22       3288.16        54.93 o                         
  -6  13   4        243.55        250.21         6.83 o                         
  -5  13   4       3222.46       3098.70        71.82 o                         
  -4  13   4        137.32        125.34         4.79 o                         
  -3  13   4       4087.27       4131.73        69.52 o                         
  -2  13   4         61.42         58.86         3.86 o                         
  -1  13   4       3228.43       3336.97        56.50 o                         
   0  13   4        383.90        361.00         8.55 o                         
   1  13   4       1335.04       1443.66        26.49 o                         
   2  13   4        456.95        458.74        10.35 o                         
   3  13   4       2621.41       2601.26        44.90 o                         
   4  13   4         19.76         29.27         3.15 o                         
   5  13   4       3409.74       3531.12        61.96 o                         
   6  13   4         22.50         35.53         3.26 o                         
   7  13   4        953.86       1001.75        18.67 o                         
   8  13   4        110.22        100.58         9.98 o                         
   9  13   4        148.94        150.37         6.35 o                         
  -9  14   4        803.93        783.38        21.00 o                         
  -8  14   4       1125.21       1129.41        21.71 o                         
  -7  14   4          4.18          9.70         4.45 o                         
  -6  14   4        254.78        275.39         7.63 o                         
  -5  14   4        764.54        736.06        14.90 o                         
  -4  14   4        515.49        504.29        13.34 o                         
  -3  14   4       1165.01       1152.41        26.35 o                         
  -2  14   4        325.11        316.97         7.98 o                         
  -1  14   4       4739.12       4547.44        77.75 o                         
   0  14   4        482.34        455.37        12.74 o                         
   1  14   4         64.72         69.62         4.30 o                         
   2  14   4         43.39         44.33         4.04 o                         
   3  14   4         27.13         16.13         3.12 o                         
   4  14   4        711.86        733.11        15.23 o                         
   5  14   4        945.62        949.53        18.06 o                         
   6  14   4         27.82         31.41         3.97 o                         
   7  14   4       1562.32       1556.05        36.31 o                         
   8  14   4        526.10        535.17        21.51 o                         
  -8  15   4        157.84        174.49         7.18 o                         
  -7  15   4         27.99         36.43         4.34 o                         
  -6  15   4        507.13        502.53        11.15 o                         
  -5  15   4         27.28         30.81         3.55 o                         
  -4  15   4        231.43        238.09         7.50 o                         
  -3  15   4       1231.60       1215.90        23.13 o                         
  -2  15   4        708.85        679.92        13.91 o                         
  -1  15   4       3283.54       3258.62        63.81 o                         
   0  15   4        411.19        357.60        11.94 o                         
   1  15   4        163.99        171.56         6.80 o                         
   2  15   4        543.41        559.80        17.41 o                         
   3  15   4          5.62          7.16         3.71 o                         
   4  15   4         30.75         39.00         4.15 o                         
   5  15   4        187.99        228.07         6.96 o                         
   6  15   4       1468.98       1514.86        27.62 o                         
   7  15   4         25.27         32.23         4.47 o                         
  -6  16   4        190.68        218.05         7.37 o                         
  -5  16   4         99.17         92.84         5.88 o                         
  -4  16   4        620.17        581.75        12.53 o                         
  -3  16   4       1395.81       1330.98        42.24 o                         
  -2  16   4        787.60        751.54        15.75 o                         
  -1  16   4        844.64        823.53        23.40 o                         
   0  16   4        443.19        424.45        10.45 o                         
   1  16   4        112.76        115.90         4.87 o                         
   2  16   4        471.68        488.19        15.53 o                         
   3  16   4         10.38         12.46         4.67 o                         
   4  16   4        394.37        360.62         9.27 o                         
   5  16   4        171.49        179.71         6.54 o                         
   6  16   4        877.57        853.04        17.17 o                         
  -5  17   4       2437.01       2423.18        41.88 o                         
  -4  17   4        110.75        108.63         6.09 o                         
  -3  17   4       3512.13       3444.40        57.54 o                         
  -2  17   4        897.00        862.33        17.56 o                         
  -1  17   4       2749.88       2757.10        67.41 o                         
   0  17   4         35.30         24.39         4.78 o                         
   1  17   4        893.83        890.48        18.06 o                         
   2  17   4       1049.86        991.86        31.17 o                         
   3  17   4        545.50        584.13        14.40 o                         
   4  17   4        113.74         93.64         5.71 o                         
  -1  18   4          9.82          8.64         5.34 o                         
   0  18   4         14.31         14.02         5.20 o                         
  -6   1   5       4280.76       4352.66       127.44 o                         
  -4   1   5       3272.69       2971.99        69.06 o                         
  -2   1   5       7428.57       6184.69       196.47 o                         
   0   1   5         15.58         22.83         2.29 o                         
   4   1   5          5.01          5.65         2.84 o                         
   5   1   5       3463.64       3261.79       110.49 o                         
   6   1   5       3282.22       3129.07        74.50 o                         
   7   1   5       3731.29       3668.66        86.90 o                         
   8   1   5         22.89         26.89         2.35 o                         
   9   1   5       6604.98       6985.23       153.94 o                         
  10   1   5        423.24        393.34        11.33 o                         
  11   1   5       1467.78       1630.36        35.49 o                         
  12   1   5        367.30        346.60        21.92 o                         
  13   1   5         98.53         95.80         7.41 o                         
 -10   2   5        406.96        361.68        13.70 o                         
  -9   2   5        311.09        268.96        10.22 o                         
  -8   2   5         45.92         58.56         5.34 o                         
  -7   2   5        421.22        396.46        30.85 o                         
  -6   2   5       3914.15       3988.78       174.39 o                         
  -5   2   5        694.88        589.38        16.93 o                         
  -4   2   5       7571.73       7460.08       158.33 o                         
  -2   2   5       8389.20       8079.69       305.01 o                         
  -1   2   5      14273.03      13253.46       415.31 o                         
   1   2   5       2576.62       2039.29       197.84 o                         
   2   2   5        113.74         95.18        10.24 o                         
   3   2   5         76.56         29.38         3.24 o                         
   4   2   5       4061.64       4558.88       191.35 o                         
   5   2   5      13021.58      12841.05       288.58 o                         
   6   2   5       1716.07       1795.56       179.65 o                         
   7   2   5       5190.68       5158.63       399.98 o                         
   8   2   5       2756.87       2808.99        56.86 o                         
   9   2   5         11.08         15.51         2.62 o                         
  10   2   5        682.05        632.53        14.43 o                         
  11   2   5       1557.43       1634.03        34.23 o                         
  12   2   5        409.31        349.89        15.93 o                         
  13   2   5       3043.05       3104.35        60.64 o                         
 -12   3   5        766.65        776.95        27.75 o                         
 -11   3   5       1020.80       1125.96        41.37 o                         
 -10   3   5       3030.66       3026.62       102.55 o                         
  -9   3   5        394.84        405.56        12.65 o                         
  -8   3   5        920.58        965.90        27.62 o                         
  -7   3   5        728.96        752.73        17.38 o                         
  -6   3   5          3.88          7.33         1.06 o                         
  -5   3   5      10923.11      10938.49       460.51 o                         
  -4   3   5        585.10        565.06        11.02 o                         
  -2   3   5        310.42        302.72         8.01 o                         
  -1   3   5       1073.35       1136.54        29.55 o                         
   0   3   5       1732.31       1483.60        48.30 o                         
   1   3   5       2270.81       1856.73        59.81 o                         
   2   3   5       3901.10       3619.23       135.20 o                         
   4   3   5      17098.40      16825.03       819.42 o                         
   5   3   5       3960.24       3977.52        79.22 o                         
   6   3   5       1006.16       1066.90        26.93 o                         
   7   3   5        941.76        978.98        25.34 o                         
   8   3   5         50.59         58.73         6.32 o                         
   9   3   5         15.37         16.00         2.69 o                         
  10   3   5       2402.61       2511.58        49.71 o                         
  11   3   5       1708.78       1805.51        37.77 o                         
  12   3   5       2804.58       2696.35        55.03 o                         
  13   3   5        525.62        523.89        22.46 o                         
 -13   4   5          0.31         -2.63         4.11 o                         
 -12   4   5       2186.62       2183.35        73.90 o                         
 -11   4   5        571.41        570.05        21.60 o                         
 -10   4   5       3880.51       4056.93       100.89 o                         
  -9   4   5         49.21         49.63         3.42 o                         
  -8   4   5        910.84       1061.62        23.14 o                         
  -7   4   5         76.23         98.37         6.31 o                         
  -6   4   5       4016.86       4103.57        68.60 o                         
  -5   4   5        162.43        222.01         8.45 o                         
  -3   4   5          1.52          3.07         1.20 o                         
  -2   4   5      18549.08      17178.80       547.58 o                         
  -1   4   5        802.15        770.39        34.89 o                         
   0   4   5        856.64        674.47        24.14 o                         
   1   4   5          1.27          1.34         4.13 o                         
   2   4   5       6162.02       5871.33       208.91 o                         
   3   4   5        163.05        123.86         3.01 o                         
   4   4   5      18466.56      19728.07       465.45 o                         
   5   4   5        150.93        151.33         5.26 o                         
   6   4   5       3751.10       3833.65        74.22 o                         
   7   4   5        430.34        470.99        19.57 o                         
   8   4   5        290.01        302.29        10.33 o                         
   9   4   5        338.02        338.53        10.77 o                         
  10   4   5       1670.23       1743.39        50.47 o                         
  11   4   5         21.93         22.55         4.09 o                         
  12   4   5       1037.88        965.64        33.63 o                         
  13   4   5          0.19         -1.84         5.75 o                         
 -14   5   5         66.81         59.46         7.16 o                         
 -13   5   5       2460.86       2270.28        82.75 o                         
 -12   5   5         12.14         13.07         5.06 o                         
 -11   5   5        478.21        506.70        15.30 o                         
 -10   5   5         16.45         12.63         1.41 o                         
  -9   5   5        360.38        401.10        13.28 o                         
  -8   5   5       1463.22       1433.10        29.01 o                         
  -7   5   5       5250.42       5431.06        88.18 o                         
  -6   5   5        997.65       1012.02        18.69 o                         
  -5   5   5       9663.52       9539.20       154.00 o                         
  -4   5   5       1361.26       1372.75        24.23 o                         
  -3   5   5       6442.62       5801.82        93.91 o                         
  -2   5   5        453.75        505.43        10.10 o                         
  -1   5   5       3212.50       2937.92        48.84 o                         
   0   5   5       4231.85       3903.14        90.45 o                         
   1   5   5       1566.18       1407.35        27.44 o                         
   2   5   5        143.08        203.53        17.95 o                         
   3   5   5       7064.41       6537.32       104.87 o                         
   4   5   5       3735.39       3903.31        96.49 o                         
   5   5   5       7682.76       7973.08       150.33 o                         
   6   5   5        265.84        278.43         9.43 o                         
   7   5   5        927.80       1018.22        22.28 o                         
   8   5   5       3923.39       4061.97        79.16 o                         
   9   5   5          2.49          3.83         2.92 o                         
  10   5   5         52.70         59.49         5.94 o                         
  11   5   5        736.72        786.72        19.52 o                         
  12   5   5       1545.52       1497.07        35.54 o                         
  13   5   5       1594.80       1648.29        65.17 o                         
 -13   6   5         44.61         37.44         7.55 o                         
 -12   6   5         72.05         53.75         5.61 o                         
 -11   6   5          5.23          4.99         1.80 o                         
 -10   6   5       2937.00       2936.95        60.05 o                         
  -9   6   5          1.62          4.37         2.29 o                         
  -8   6   5       9637.59      10104.35       185.12 o                         
  -7   6   5       1367.32       1335.15        23.37 o                         
  -6   6   5       7779.90       8070.25       148.80 o                         
  -5   6   5         85.18         82.50         4.40 o                         
  -4   6   5       4551.44       4521.43        72.91 o                         
  -3   6   5       6789.00       6800.38       111.00 o                         
  -2   6   5       9611.80       9447.47       165.45 o                         
  -1   6   5          8.84         14.07         1.62 o                         
   0   6   5       8693.25       8689.76       229.69 o                         
   1   6   5       1845.20       1624.60        31.28 o                         
   2   6   5       4888.81       4562.39        81.63 o                         
   3   6   5        805.83        702.28        13.04 o                         
   4   6   5       6424.65       6599.65       105.63 o                         
   5   6   5       5045.50       5067.98        82.96 o                         
   6   6   5       1214.89       1289.74        45.88 o                         
   7   6   5        412.27        462.13        11.40 o                         
   8   6   5         99.02        105.48         8.03 o                         
   9   6   5        146.14        135.68         5.44 o                         
  10   6   5       2678.11       2590.16        53.78 o                         
  11   6   5        272.72        303.45        11.57 o                         
  12   6   5       1361.77       1228.63        28.96 o                         
  13   6   5        857.82        883.16        22.36 o                         
 -13   7   5         70.27         47.67         7.59 o                         
 -12   7   5        237.30        238.22        10.58 o                         
 -11   7   5         44.01         41.78         3.67 o                         
 -10   7   5        235.10        217.15         6.71 o                         
  -9   7   5        853.26        854.13        36.64 o                         
  -8   7   5       1042.76       1169.82        21.13 o                         
  -7   7   5        566.72        616.96        15.89 o                         
  -6   7   5       6572.19       7021.50       114.04 o                         
  -5   7   5         61.80         55.06         2.42 o                         
  -4   7   5        450.28        512.91        16.17 o                         
  -3   7   5        114.69        123.87         3.54 o                         
  -2   7   5      24348.44      24389.64       380.57 o                         
  -1   7   5         50.30         85.02         4.25 o                         
   0   7   5         11.24         16.71         2.63 o                         
   1   7   5         93.11         76.31         3.76 o                         
   2   7   5       5388.90       5092.44        84.83 o                         
   3   7   5        690.77        704.86        13.65 o                         
   4   7   5       3335.76       3400.04        57.66 o                         
   5   7   5        115.27        106.77         6.01 o                         
   6   7   5       9929.92      10481.90       167.82 o                         
   7   7   5          5.48         10.17         2.94 o                         
   8   7   5       2836.64       2849.62        56.09 o                         
   9   7   5        466.51        489.94        12.61 o                         
  10   7   5        216.43        215.15         7.45 o                         
  11   7   5          1.26         -2.78         5.26 o                         
  12   7   5        510.30        495.24        16.08 o                         
 -13   8   5        779.27        753.35        37.84 o                         
 -12   8   5         47.33         41.54         5.02 o                         
 -11   8   5        824.08        817.15        20.67 o                         
 -10   8   5       2755.35       2873.08        79.70 o                         
  -9   8   5        401.57        420.13         9.48 o                         
  -8   8   5       1437.05       1583.00        45.97 o                         
  -7   8   5        209.20        211.88         5.30 o                         
  -6   8   5        157.32        177.48         6.56 o                         
  -5   8   5       2893.45       3039.13        50.91 o                         
  -4   8   5       1407.17       1369.19        24.15 o                         
  -3   8   5        248.52        258.46        10.09 o                         
  -2   8   5       8413.04       8438.72       133.37 o                         
  -1   8   5         21.11         33.30         2.28 o                         
   0   8   5      10517.62      10287.79       231.32 o                         
   1   8   5       2016.61       1277.49       551.54 o                         
   2   8   5       2256.83       2105.25        36.37 o                         
   3   8   5        200.97        195.52         6.30 o                         
   4   8   5       2593.19       2586.03        51.13 o                         
   5   8   5       6216.15       6432.97       111.62 o                         
   6   8   5       3287.59       3367.46        57.72 o                         
   7   8   5       2486.29       2463.76        49.60 o                         
   8   8   5       1774.16       1742.23        73.00 o                         
   9   8   5        129.88        149.44         5.94 o                         
  10   8   5        202.51        203.44         9.57 o                         
  11   8   5        304.31        283.29         9.72 o                         
  12   8   5        118.44         94.94         8.88 o                         
 -12   9   5         23.16         16.74         4.76 o                         
 -11   9   5       1259.45       1185.07        27.64 o                         
 -10   9   5         73.48         91.30         5.28 o                         
  -9   9   5       2615.79       2617.45        47.70 o                         
  -8   9   5        982.32       1103.36        39.45 o                         
  -7   9   5         71.90         73.66         3.31 o                         
  -6   9   5          1.76          1.99         2.17 o                         
  -5   9   5        904.31        937.62        20.17 o                         
  -4   9   5        300.80        344.00         7.90 o                         
  -3   9   5       1430.18       1465.26        25.29 o                         
  -2   9   5        874.75        948.95        27.61 o                         
  -1   9   5       4057.69       4024.34        65.99 o                         
   0   9   5        288.16        264.96         7.47 o                         
   1   9   5        641.34        597.44       138.65 o                         
   2   9   5        354.69        375.31        12.39 o                         
   3   9   5        109.75         90.33         3.42 o                         
   4   9   5         22.25         19.10         2.47 o                         
   5   9   5         15.83         25.41         3.30 o                         
   6   9   5        548.78        530.96        13.07 o                         
   7   9   5        919.53        917.44        26.98 o                         
   8   9   5       1971.17       1935.36        39.77 o                         
   9   9   5        223.08        206.11         6.67 o                         
  10   9   5        360.76        342.21        10.04 o                         
  11   9   5          4.95         12.46         5.57 o                         
 -12  10   5       2579.37       2595.20        54.05 o                         
 -11  10   5        120.28        101.32         6.57 o                         
 -10  10   5       1684.83       1685.30        31.40 o                         
  -9  10   5        398.52        390.69        12.56 o                         
  -8  10   5       1817.29       1852.02        36.58 o                         
  -7  10   5         72.33         86.13         4.61 o                         
  -6  10   5       5092.95       5289.88        86.45 o                         
  -5  10   5         82.86         94.39         3.68 o                         
  -4  10   5       5389.39       5566.49        91.03 o                         
  -3  10   5        172.30        176.21         4.63 o                         
  -2  10   5       2392.77       2512.22        59.00 o                         
  -1  10   5        497.41        489.27        12.68 o                         
   0  10   5       4342.91       4508.90        86.26 o                         
   1  10   5       2838.68       2695.26        51.72 o                         
   2  10   5       8858.16       8974.06       144.46 o                         
   3  10   5        265.76        283.68         7.16 o                         
   4  10   5       5505.11       5618.65        92.22 o                         
   5  10   5        191.54        186.73         5.76 o                         
   6  10   5        332.50        348.85         7.98 o                         
   7  10   5          8.75          9.29         3.25 o                         
   8  10   5         74.54         59.10         4.60 o                         
   9  10   5        309.85        329.29         9.90 o                         
  10  10   5       1227.68       1124.65        24.24 o                         
  11  10   5         54.80         57.66         6.67 o                         
 -11  11   5       3253.58       3231.19       108.35 o                         
 -10  11   5       1920.21       2088.26        42.37 o                         
  -9  11   5         99.67        105.99         7.09 o                         
  -8  11   5        260.78        247.07         6.69 o                         
  -7  11   5        541.49        540.78        14.46 o                         
  -6  11   5       3466.23       3516.86        58.23 o                         
  -5  11   5      10679.00      11190.77       218.19 o                         
  -4  11   5         56.46         52.95         3.03 o                         
  -3  11   5      10418.83      10665.13       171.34 o                         
  -2  11   5        413.48        427.96         9.49 o                         
  -1  11   5          9.47         11.72         2.26 o                         
   0  11   5        104.33        129.22         7.17 o                         
   1  11   5         11.62         16.73         3.22 o                         
   2  11   5       2912.45       2857.86        48.65 o                         
   3  11   5       4516.19       4504.88       100.87 o                         
   4  11   5       1716.84       1645.56        28.96 o                         
   5  11   5       1865.20       1894.20        44.58 o                         
   6  11   5        124.24        131.38         7.75 o                         
   7  11   5          6.63          1.88         3.41 o                         
   8  11   5         13.46         12.47         3.81 o                         
   9  11   5         12.39         19.50         4.41 o                         
  10  11   5       1170.42       1201.53        36.81 o                         
 -11  12   5       2821.55       2849.03        66.36 o                         
 -10  12   5          1.96          4.50         4.21 o                         
  -9  12   5        373.04        389.14        12.48 o                         
  -8  12   5        843.83        861.05        16.79 o                         
  -7  12   5          1.72          2.37         3.25 o                         
  -6  12   5        196.63        164.77         6.82 o                         
  -5  12   5        705.87        615.85        12.42 o                         
  -4  12   5       1005.49       1023.47        20.08 o                         
  -3  12   5        714.31        735.00        14.81 o                         
  -2  12   5       1279.76       1222.92        23.69 o                         
  -1  12   5         24.87         16.75         3.34 o                         
   0  12   5         41.49         28.23         9.55 o                         
   1  12   5        867.69        814.14        18.53 o                         
   2  12   5         39.50         42.68         3.63 o                         
   3  12   5        729.36        716.71        14.44 o                         
   4  12   5       1225.75       1249.43        25.44 o                         
   5  12   5       1539.44       1492.71        29.23 o                         
   6  12   5        112.54        115.60        10.17 o                         
   7  12   5       1609.77       1610.84        29.44 o                         
   8  12   5          2.61          0.88         3.42 o                         
   9  12   5       1382.17       1344.39        28.97 o                         
  10  12   5        141.50        148.05         7.93 o                         
 -10  13   5        359.33        384.78        10.52 o                         
  -9  13   5       1650.47       1631.62        36.92 o                         
  -8  13   5       1331.59       1391.15        25.74 o                         
  -7  13   5        492.56        486.98        10.88 o                         
  -6  13   5         21.04         25.44         3.35 o                         
  -5  13   5        106.08        103.20         4.34 o                         
  -4  13   5        468.09        531.42        11.55 o                         
  -3  13   5        674.72        682.03        16.82 o                         
  -2  13   5        831.65        762.66        19.87 o                         
  -1  13   5         37.00         43.98         3.38 o                         
   0  13   5         98.44         95.10        23.08 o                         
   1  13   5        291.02        291.39         7.28 o                         
   2  13   5        855.34        858.64        20.30 o                         
   3  13   5       2652.57       2755.32        46.75 o                         
   4  13   5        174.34        183.53         5.61 o                         
   5  13   5        244.12        239.24         6.87 o                         
   6  13   5        209.82        225.61         8.36 o                         
   7  13   5        181.15        203.37         8.92 o                         
   8  13   5       1182.92       1222.30        23.50 o                         
   9  13   5        211.83        181.85         8.80 o                         
  -9  14   5         11.57          9.26         4.71 o                         
  -8  14   5        608.85        635.98        13.27 o                         
  -7  14   5        631.89        617.48        13.15 o                         
  -6  14   5          2.44          2.74         3.69 o                         
  -5  14   5          1.73          2.08         3.31 o                         
  -4  14   5        989.78        935.23        18.25 o                         
  -3  14   5        833.28        800.06        18.66 o                         
  -2  14   5          5.49          6.53         2.96 o                         
  -1  14   5        341.32        328.12         8.12 o                         
   0  14   5       1131.64       1028.24        86.53 o                         
   1  14   5        496.65        491.20        10.95 o                         
   2  14   5         43.08         37.68         4.19 o                         
   3  14   5        250.77        257.34         8.69 o                         
   4  14   5       2088.82       2106.63        38.12 o                         
   5  14   5       1610.10       1540.15        27.72 o                         
   6  14   5          2.57          4.95         3.54 o                         
   7  14   5       2954.55       3029.51        50.00 o                         
   8  14   5        858.93        851.22        21.17 o                         
  -8  15   5         99.00        103.06         5.94 o                         
  -7  15   5       2989.55       2941.96        52.35 o                         
  -6  15   5        433.64        461.29        10.54 o                         
  -5  15   5        804.00        786.29        23.41 o                         
  -4  15   5          2.69          2.43         3.56 o                         
  -3  15   5       1462.65       1452.08        30.46 o                         
  -2  15   5        234.79        256.63         7.59 o                         
  -1  15   5       6507.69       6418.25       119.88 o                         
   0  15   5         30.90         38.76         8.37 o                         
   1  15   5       7262.88       7128.31       116.02 o                         
   2  15   5         34.51         35.06         5.39 o                         
   3  15   5       1364.68       1342.83        31.43 o                         
   4  15   5          4.15          2.47         5.03 o                         
   5  15   5        629.59        662.27        13.68 o                         
   6  15   5        220.12        224.91         7.17 o                         
   7  15   5       3292.52       3352.60        63.68 o                         
  -6  16   5         53.79         58.51         5.38 o                         
  -5  16   5         81.55         69.95         5.71 o                         
  -4  16   5        318.90        313.54         8.30 o                         
  -3  16   5          5.84          7.40         4.66 o                         
  -2  16   5       1043.58       1033.46        19.80 o                         
  -1  16   5         31.74         28.00         5.57 o                         
   0  16   5        690.38        710.76        14.40 o                         
   1  16   5         30.33         36.59         4.48 o                         
   2  16   5        183.82        178.87        10.22 o                         
   3  16   5         24.31         23.75         4.23 o                         
   4  16   5        372.27        354.67         9.06 o                         
   5  16   5        747.48        704.69        14.97 o                         
   6  16   5        412.13        414.82        10.19 o                         
  -5  17   5        272.45        261.63        10.42 o                         
  -4  17   5         63.06         65.74         6.17 o                         
  -3  17   5        232.23        209.28         7.03 o                         
  -2  17   5         77.50         68.47         8.87 o                         
  -1  17   5         32.44         29.24         8.17 o                         
   0  17   5        203.29        187.16         6.47 o                         
   1  17   5        444.50        412.14        10.62 o                         
   2  17   5        186.59        180.98         6.27 o                         
   3  17   5         70.49         61.84         4.84 o                         
   4  17   5        420.35        416.07        10.23 o                         
  -4   0   6        657.57        544.17        20.51 o                         
  -3   0   6       6510.78       5784.31       188.53 o                         
   3   0   6       9913.32       9267.44       296.92 o                         
   4   0   6       1707.36       1720.70        58.55 o                         
   5   0   6      14281.99      14978.59       483.94 o                         
   6   0   6       6287.55       6633.16       215.75 o                         
   7   0   6       5132.38       5045.11       164.30 o                         
   8   0   6        203.59        184.42         8.99 o                         
   9   0   6        269.18        232.33        11.17 o                         
  10   0   6        369.94        326.31        15.52 o                         
  11   0   6         39.56         20.16         4.14 o                         
  12   0   6        361.18        346.26        15.24 o                         
  13   0   6        311.28        240.30        12.36 o                         
  -6   1   6       2687.84       2603.55       180.59 o                         
  -4   1   6       5812.68       5148.13       122.63 o                         
  -1   1   6        699.25        513.39        78.36 o                         
   0   1   6       3154.20       2906.36        95.74 o                         
   1   1   6        299.88        144.77         7.59 o                         
   2   1   6        142.84         91.00         5.58 o                         
   3   1   6       3585.18       3218.84       109.82 o                         
   4   1   6       8315.81       7935.49       258.88 o                         
   5   1   6       7116.77       7475.86       250.20 o                         
   6   1   6       6144.02       6050.16       171.74 o                         
   7   1   6       2550.10       2747.58        66.37 o                         
   8   1   6        169.05        151.59         6.11 o                         
   9   1   6        720.82        770.02        18.32 o                         
  10   1   6        211.60        221.17         7.43 o                         
  11   1   6        169.10        175.56         8.60 o                         
  12   1   6       2418.54       2415.78       108.53 o                         
  13   1   6         56.95         56.93         6.43 o                         
  -9   2   6        307.85        249.05        10.26 o                         
  -8   2   6       2080.02       2006.57        48.29 o                         
  -7   2   6        318.07        285.52         8.14 o                         
  -6   2   6       2800.96       2840.44        80.06 o                         
  -5   2   6       3039.21       2880.83        55.04 o                         
  -4   2   6       5556.56       5219.16       140.90 o                         
  -3   2   6       3244.10       3184.37        52.61 o                         
  -2   2   6       2759.65       2217.80       144.34 o                         
  -1   2   6        949.85        941.75        24.16 o                         
   0   2   6         61.34         67.71         3.34 o                         
   1   2   6       8558.39       7233.38       224.07 o                         
   2   2   6       1201.94       1126.50        34.41 o                         
   3   2   6       3317.98       2960.53       131.30 o                         
   4   2   6       6945.91       6919.50       131.09 o                         
   5   2   6       5100.49       5130.52       124.31 o                         
   6   2   6       3221.56       3191.13       176.73 o                         
   7   2   6         68.37         75.23        12.01 o                         
   8   2   6        313.56        388.36         9.21 o                         
   9   2   6        238.99        235.09         6.89 o                         
  10   2   6          2.95         -1.13         2.99 o                         
  11   2   6        350.17        421.41        13.97 o                         
  12   2   6        594.58        632.20        16.74 o                         
  13   2   6        592.08        604.64        20.09 o                         
 -11   3   6       2838.05       3142.06       101.54 o                         
 -10   3   6          5.42         23.57         2.56 o                         
  -9   3   6        560.59        564.89        16.98 o                         
  -8   3   6          4.05          0.53         1.61 o                         
  -7   3   6       4875.56       4840.98       112.19 o                         
  -6   3   6        252.86        238.17         5.10 o                         
  -4   3   6       4050.29       3732.31        61.52 o                         
  -2   3   6       3948.28       3750.60        62.82 o                         
  -1   3   6       3828.12       3644.70       104.11 o                         
   0   3   6        699.87        515.28        22.15 o                         
   1   3   6      11022.04       9431.56       293.02 o                         
   2   3   6       3933.04       3298.61       137.37 o                         
   4   3   6       8273.66       8659.70       241.59 o                         
   5   3   6       9420.44       9758.60       183.38 o                         
   6   3   6       6466.39       6739.57       127.51 o                         
   7   3   6          7.62         19.84         3.01 o                         
   8   3   6       1087.10       1096.05        37.07 o                         
   9   3   6        103.03        145.87        12.42 o                         
  10   3   6        326.60        373.25        25.80 o                         
  11   3   6       2970.09       3207.31        65.90 o                         
  12   3   6        744.71        804.69        48.20 o                         
  13   3   6       2010.18       1972.12        43.97 o                         
 -12   4   6       4574.48       4436.56       144.59 o                         
 -11   4   6        208.09        216.38        10.61 o                         
 -10   4   6        181.63        185.81         7.99 o                         
  -9   4   6       4826.48       4807.04       116.42 o                         
  -8   4   6        376.77        377.02        14.18 o                         
  -7   4   6       4008.63       4266.61        91.79 o                         
  -6   4   6       6035.87       6052.57        97.62 o                         
  -5   4   6         36.29         54.57         4.72 o                         
  -3   4   6        783.13        968.77        32.50 o                         
  -2   4   6        162.41        122.93         4.53 o                         
  -1   4   6        627.21        596.56        33.49 o                         
   0   4   6       6552.44       5819.54       221.76 o                         
   1   4   6       3646.06       3508.06       113.44 o                         
   2   4   6      13324.92      12948.06       449.71 o                         
   3   4   6        635.41        590.05        21.19 o                         
   4   4   6      22030.17      20629.19       639.42 o                         
   5   4   6       1758.39       1847.56        36.49 o                         
   6   4   6        450.22        476.73        11.10 o                         
   7   4   6        330.63        327.85        23.33 o                         
   8   4   6          2.40         12.46         3.40 o                         
   9   4   6       1798.40       1763.49        92.67 o                         
  10   4   6        668.77        589.36        35.75 o                         
  11   4   6        935.07        909.14        20.20 o                         
  12   4   6        530.16        471.70        17.60 o                         
  13   4   6        227.90        175.42        11.16 o                         
 -13   5   6        457.20        446.50        22.09 o                         
 -12   5   6       3959.00       3838.41       130.58 o                         
 -11   5   6        814.01        799.60        51.08 o                         
 -10   5   6        545.39        553.46        26.20 o                         
  -9   5   6        315.64        304.50         8.14 o                         
  -8   5   6          3.89          8.90         1.64 o                         
  -7   5   6       1345.63       1256.10        41.24 o                         
  -6   5   6       1609.07       1658.86        28.91 o                         
  -5   5   6       7820.83       8000.41       126.91 o                         
  -4   5   6         37.69         74.37         3.85 o                         
  -3   5   6      10317.98      11050.65       176.07 o                         
  -2   5   6         61.27        110.41        13.84 o                         
  -1   5   6         31.86         17.63         1.68 o                         
   0   5   6        190.12        211.87         8.04 o                         
   1   5   6        362.83        351.94        23.50 o                         
   2   5   6       1070.52        900.25        16.51 o                         
   3   5   6       6262.77       6452.44       104.58 o                         
   4   5   6       2038.45       2082.49        36.10 o                         
   5   5   6        460.78        482.53        11.44 o                         
   6   5   6       2769.59       2836.94        70.10 o                         
   7   5   6       2584.69       2749.68        54.33 o                         
   8   5   6       1125.25       1215.90        26.13 o                         
   9   5   6         26.30         33.28         4.35 o                         
  10   5   6       1423.15       1446.88        36.87 o                         
  11   5   6        152.73        144.74         6.26 o                         
  12   5   6       1128.27       1069.25        27.25 o                         
  13   5   6        561.12        578.01        33.15 o                         
 -13   6   6          1.09          3.34         6.18 o                         
 -12   6   6        557.81        502.31        27.52 o                         
 -11   6   6        468.99        492.08        23.57 o                         
 -10   6   6       2545.37       2434.30        49.15 o                         
  -9   6   6        481.23        529.30        12.21 o                         
  -8   6   6       5744.88       5643.72        93.35 o                         
  -7   6   6        577.17        631.38        13.36 o                         
  -6   6   6       6401.61       6537.86       109.23 o                         
  -5   6   6       2071.25       2140.79        40.92 o                         
  -4   6   6       5801.54       5902.10       100.57 o                         
  -3   6   6       2232.60       2301.70        38.63 o                         
  -2   6   6       8063.46       7779.00       162.30 o                         
  -1   6   6      13651.99      13828.12       301.76 o                         
   0   6   6      12395.96      12179.07       349.22 o                         
   1   6   6        822.92        665.69        16.25 o                         
   2   6   6      15263.70      13780.20       233.90 o                         
   3   6   6        866.53        721.09        13.87 o                         
   4   6   6       2433.15       2370.56        54.56 o                         
   5   6   6       2393.24       2471.34        42.04 o                         
   6   6   6        295.55        336.35        14.39 o                         
   7   6   6       1147.96       1138.66        24.34 o                         
   8   6   6       4694.90       4875.72        93.96 o                         
   9   6   6       1053.04       1105.20        25.40 o                         
  10   6   6       2761.69       2922.26        72.16 o                         
  11   6   6        286.76        342.21        15.10 o                         
  12   6   6          1.95          4.46         5.61 o                         
 -13   7   6        164.44        150.27         9.30 o                         
 -12   7   6        475.14        510.34        17.32 o                         
 -11   7   6         43.76         37.56         4.99 o                         
 -10   7   6        302.48        351.15         9.54 o                         
  -9   7   6        120.44        135.94        12.15 o                         
  -8   7   6       2048.81       2099.68        36.26 o                         
  -7   7   6        269.21        268.32         6.13 o                         
  -6   7   6       1028.23       1102.19        19.81 o                         
  -5   7   6          4.75          7.76         1.78 o                         
  -4   7   6       2255.80       2219.56        37.94 o                         
  -3   7   6        675.52        662.27        12.46 o                         
  -2   7   6       4346.22       4297.62        72.21 o                         
  -1   7   6       1785.73       1763.13        32.01 o                         
   0   7   6         40.79         44.45         2.94 o                         
   1   7   6        517.90        460.65       100.33 o                         
   2   7   6          0.13          3.44         2.66 o                         
   3   7   6        440.83        433.36         9.02 o                         
   4   7   6       2243.44       2243.95        38.55 o                         
   5   7   6          0.30          3.08         2.39 o                         
   6   7   6       3989.11       4042.01        81.88 o                         
   7   7   6        287.40        280.44         8.21 o                         
   8   7   6        554.25        640.33        29.35 o                         
   9   7   6        214.82        205.93        10.28 o                         
  10   7   6        494.99        464.66        12.30 o                         
  11   7   6         29.13         25.39         5.10 o                         
  12   7   6         24.31         16.73         7.05 o                         
 -13   8   6        240.96        232.75        12.59 o                         
 -12   8   6        458.98        417.30        12.16 o                         
 -11   8   6       1997.79       2008.18        42.22 o                         
 -10   8   6       2503.19       2477.97        51.19 o                         
  -9   8   6       1419.18       1407.74        24.92 o                         
  -8   8   6      10044.96      10110.99       159.31 o                         
  -7   8   6        593.35        655.67        13.80 o                         
  -6   8   6       7854.84       8308.63       133.98 o                         
  -5   8   6        270.67        297.18         6.79 o                         
  -4   8   6       1934.14       1954.90        33.76 o                         
  -3   8   6       2181.04       2299.24        38.79 o                         
  -2   8   6       4403.74       4448.18        75.06 o                         
  -1   8   6       3482.48       3457.29        66.83 o                         
   0   8   6      13749.41      13866.69       310.84 o                         
   1   8   6        173.78        172.12         5.12 o                         
   2   8   6      11996.41      11929.55       188.62 o                         
   3   8   6         78.05         67.48         4.12 o                         
   4   8   6       1122.43       1202.12        27.13 o                         
   5   8   6       1098.14       1110.07        21.90 o                         
   6   8   6         50.06         67.11         3.33 o                         
   7   8   6       2020.70       2014.48        41.94 o                         
   8   8   6       3250.22       3412.26        66.46 o                         
   9   8   6        303.58        283.48         8.39 o                         
  10   8   6       3775.05       3882.29        96.05 o                         
  11   8   6         30.61         43.99         5.59 o                         
  12   8   6        660.75        633.38        27.36 o                         
 -12   9   6        792.69        733.04        20.42 o                         
 -11   9   6        156.32        161.80         6.73 o                         
 -10   9   6        235.54        219.32         9.33 o                         
  -9   9   6          6.99          7.56         2.75 o                         
  -8   9   6        203.75        197.27         5.33 o                         
  -7   9   6        105.20        134.91         4.36 o                         
  -6   9   6       1680.10       1677.59        28.96 o                         
  -5   9   6       5594.12       5588.73       102.16 o                         
  -4   9   6         76.20         97.62         3.63 o                         
  -3   9   6       2845.03       2709.90        44.95 o                         
  -2   9   6        245.99        235.57         8.36 o                         
  -1   9   6        859.04        938.37        17.70 o                         
   0   9   6          3.14          4.87         2.61 o                         
   1   9   6         50.08         68.74         3.59 o                         
   2   9   6         82.53         87.48         3.44 o                         
   3   9   6       2786.71       2709.66        57.06 o                         
   4   9   6        903.43        964.18        18.17 o                         
   5   9   6       2107.10       2036.11        39.13 o                         
   6   9   6       1074.97       1205.38        42.37 o                         
   7   9   6        133.55        127.78         8.43 o                         
   8   9   6         42.74         64.84         4.20 o                         
   9   9   6         56.87         60.69         5.77 o                         
  10   9   6        521.95        552.14        13.36 o                         
  11   9   6          6.89          9.35         5.64 o                         
 -12  10   6       1127.18       1184.36        32.72 o                         
 -11  10   6        931.43        966.75        22.52 o                         
 -10  10   6       1129.51       1094.25        34.21 o                         
  -9  10   6        174.90        165.13        12.69 o                         
  -8  10   6          2.75          2.19         2.88 o                         
  -7  10   6        536.18        546.84        13.42 o                         
  -6  10   6         24.41         30.10         3.12 o                         
  -5  10   6       1142.91       1047.72        18.95 o                         
  -4  10   6       3369.17       3484.85        61.46 o                         
  -3  10   6        402.00        379.72         8.17 o                         
  -2  10   6       1822.78       1817.94        46.38 o                         
  -1  10   6         27.19         27.67         2.82 o                         
   0  10   6        822.96        810.64        18.89 o                         
   1  10   6          8.34         14.36         2.38 o                         
   2  10   6          4.10         10.71         2.51 o                         
   3  10   6       2186.73       2160.12        39.46 o                         
   4  10   6        634.36        701.19        16.04 o                         
   5  10   6        717.19        762.46        14.95 o                         
   6  10   6        105.31        117.78         4.37 o                         
   7  10   6        226.61        244.94        10.91 o                         
   8  10   6         21.59         25.16         3.70 o                         
   9  10   6        458.60        476.41        12.13 o                         
  10  10   6        426.96        423.56        12.50 o                         
  11  10   6       1504.35       1616.12        76.97 o                         
 -11  11   6        435.99        410.35        10.75 o                         
 -10  11   6        463.22        451.08        10.41 o                         
  -9  11   6        950.98        962.69        21.42 o                         
  -8  11   6        480.71        458.21        10.59 o                         
  -7  11   6        354.89        328.57         7.96 o                         
  -6  11   6          3.50          6.58         2.52 o                         
  -5  11   6       1515.51       1373.97        24.47 o                         
  -4  11   6          1.79          1.31         2.43 o                         
  -3  11   6        617.48        601.47        12.77 o                         
  -2  11   6        125.62        122.25         4.67 o                         
  -1  11   6         37.59         22.96         2.68 o                         
   0  11   6         35.17         32.37         3.46 o                         
   1  11   6       1222.86       1273.39        23.52 o                         
   2  11   6         49.16         58.56         3.44 o                         
   3  11   6       4879.81       5100.42        85.62 o                         
   4  11   6         61.19         60.00         3.61 o                         
   5  11   6       1621.73       1616.35        30.00 o                         
   6  11   6        270.22        295.07        16.77 o                         
   7  11   6        288.31        282.26         7.85 o                         
   8  11   6          2.53          6.54         3.80 o                         
   9  11   6       1417.00       1378.42        35.33 o                         
  10  11   6        271.84        258.50         8.83 o                         
 -11  12   6         11.40         15.08         6.24 o                         
 -10  12   6          7.86         10.65         4.41 o                         
  -9  12   6       1072.88       1143.23        22.10 o                         
  -8  12   6         47.77         39.60         4.09 o                         
  -7  12   6        126.76        145.60         5.24 o                         
  -6  12   6       2555.54       2727.85        47.10 o                         
  -5  12   6        599.04        599.52        14.28 o                         
  -4  12   6       2614.34       2739.18        51.96 o                         
  -3  12   6        174.20        203.23         5.51 o                         
  -2  12   6        972.47       1053.47        21.04 o                         
  -1  12   6        308.07        274.90         6.75 o                         
   0  12   6        950.49        941.90        21.16 o                         
   1  12   6         55.80         51.45         4.65 o                         
   2  12   6        901.33        939.85        21.78 o                         
   3  12   6        542.66        547.10        11.30 o                         
   4  12   6       3124.19       3207.88        55.09 o                         
   5  12   6       1015.52        937.52        18.96 o                         
   6  12   6       3189.79       3243.84        56.60 o                         
   7  12   6        275.18        253.17        10.25 o                         
   8  12   6          9.87          8.19         3.59 o                         
   9  12   6        123.37        108.00         6.71 o                         
 -10  13   6         16.35         10.77         5.16 o                         
  -9  13   6       3747.99       3992.13        67.07 o                         
  -8  13   6         89.07         92.06         4.68 o                         
  -7  13   6       2560.91       2688.27        45.56 o                         
  -6  13   6          1.53          5.33         5.16 o                         
  -5  13   6       1692.41       1747.28        31.55 o                         
  -4  13   6         52.99         57.85         3.90 o                         
  -3  13   6       1988.80       1957.90        33.52 o                         
  -2  13   6        267.57        248.83         6.66 o                         
  -1  13   6       2969.99       3084.88        54.17 o                         
   0  13   6         19.28         11.94         6.63 o                         
   1  13   6       3949.13       3964.09        67.13 o                         
   2  13   6        101.46        107.88         6.32 o                         
   3  13   6       3620.84       3551.68        60.84 o                         
   4  13   6       1168.95       1178.75        21.89 o                         
   5  13   6       3160.03       3172.27        55.58 o                         
   6  13   6       1459.83       1507.22        28.15 o                         
   7  13   6       1322.56       1335.88        25.21 o                         
   8  13   6        436.57        454.55        10.80 o                         
   9  13   6        441.95        416.17        14.83 o                         
  -9  14   6         23.40         27.34         5.27 o                         
  -8  14   6       1507.79       1558.04        28.60 o                         
  -7  14   6        530.70        493.07        12.24 o                         
  -6  14   6         31.42         30.85         3.63 o                         
  -5  14   6        881.32        863.04        16.57 o                         
  -4  14   6         36.67         41.27         4.02 o                         
  -3  14   6        227.64        238.09         8.89 o                         
  -2  14   6       1017.44        932.15        19.01 o                         
  -1  14   6       1295.35       1262.83        23.31 o                         
   0  14   6       1235.12       1002.35       255.52 o                         
   1  14   6         91.73         84.81         4.83 o                         
   2  14   6         99.88         99.82         5.25 o                         
   3  14   6        212.08        196.11         6.96 o                         
   4  14   6       1981.73       1991.79        34.52 o                         
   5  14   6        553.96        557.75        11.66 o                         
   6  14   6        127.56        113.37         7.06 o                         
   7  14   6        139.54        144.42         9.67 o                         
   8  14   6       1122.74       1174.21        29.78 o                         
  -8  15   6         32.51         23.78         5.61 o                         
  -7  15   6         32.00         36.54         5.28 o                         
  -6  15   6        664.84        698.33        14.59 o                         
  -5  15   6         22.44         24.80         4.08 o                         
  -4  15   6          1.77          3.56         3.80 o                         
  -3  15   6        122.35        108.04         5.51 o                         
  -2  15   6        154.41        154.96         5.31 o                         
  -1  15   6        701.68        664.11        14.02 o                         
   0  15   6        264.88        233.74        33.39 o                         
   1  15   6        688.67        721.19        15.24 o                         
   2  15   6        256.90        253.64         7.62 o                         
   3  15   6          1.31          5.82         3.73 o                         
   4  15   6         65.77         61.07         4.87 o                         
   5  15   6          8.38         12.64         3.43 o                         
   6  15   6         58.63         45.89         5.24 o                         
   7  15   6        413.58        421.95        11.13 o                         
  -6  16   6         95.92         95.80         5.19 o                         
  -5  16   6        244.54        253.81         7.72 o                         
  -4  16   6        255.53        246.18         7.65 o                         
  -3  16   6        995.62       1004.55        20.31 o                         
  -2  16   6        304.26        274.58         7.52 o                         
  -1  16   6         24.59         22.19         4.53 o                         
   0  16   6         24.70         29.85         4.48 o                         
   1  16   6       1065.33       1074.21        21.26 o                         
   2  16   6        154.28        127.89         5.20 o                         
   3  16   6         26.80         17.78         3.83 o                         
   4  16   6        594.54        566.12        13.69 o                         
   5  16   6        372.49        406.33         9.86 o                         
  -4  17   6         48.98         56.52         6.26 o                         
  -3  17   6       1159.34       1130.97        21.96 o                         
  -2  17   6        238.42        231.45         6.88 o                         
  -1  17   6        973.32        946.01        19.66 o                         
   0  17   6        570.39        539.96        13.96 o                         
   1  17   6        826.53        782.86        31.21 o                         
   2  17   6        765.95        738.68        17.87 o                         
   3  17   6       1196.60       1113.81        27.14 o                         
  -6   1   7         71.23         65.36         3.34 o                         
  -4   1   7       5255.76       4950.40       256.02 o                         
  -3   1   7        487.22        509.98        13.35 o                         
  -1   1   7        629.46        744.68        36.58 o                         
   0   1   7      10043.44       9336.66       304.19 o                         
   2   1   7        337.71        334.00        14.29 o                         
   3   1   7      13262.85      13045.93       421.91 o                         
   4   1   7       5845.52       5746.13       195.73 o                         
   5   1   7       3443.89       3790.47       128.58 o                         
   6   1   7       4809.19       4849.02       109.11 o                         
   7   1   7       1823.25       1772.73        53.14 o                         
   8   1   7       1097.37       1253.23        30.83 o                         
   9   1   7       2006.32       1901.80        38.48 o                         
  10   1   7        552.58        646.73        15.18 o                         
  11   1   7        963.45        877.76        21.14 o                         
  12   1   7        621.30        599.58        20.91 o                         
  13   1   7        725.17        707.89        17.03 o                         
  -8   2   7         23.96         29.05         7.97 o                         
  -7   2   7       7793.91       7792.60       170.44 o                         
  -6   2   7       8002.07       7791.57       217.28 o                         
  -5   2   7       8850.05       8535.74       188.88 o                         
  -3   2   7       3361.05       3041.54        50.14 o                         
  -2   2   7        398.68        446.35        30.82 o                         
  -1   2   7       1141.84       1150.76        65.24 o                         
   0   2   7       5630.40       5079.27       228.08 o                         
   2   2   7      20791.00      21076.96       680.69 o                         
   3   2   7         12.26         14.85         2.61 o                         
   4   2   7       2445.49       2405.29        59.95 o                         
   5   2   7       3470.44       3685.54        88.67 o                         
   6   2   7         65.16         68.10        17.28 o                         
   7   2   7       2708.71       2745.07       176.08 o                         
   8   2   7        105.20        112.51        11.31 o                         
   9   2   7        365.62        355.65        17.40 o                         
  10   2   7       1382.33       1455.81        31.32 o                         
  11   2   7        269.89        262.81        11.50 o                         
  12   2   7        109.62         69.72         5.52 o                         
  13   2   7        339.52        322.95        20.81 o                         
 -10   3   7         12.78          2.39         2.18 o                         
  -9   3   7       2317.21       2351.42        94.02 o                         
  -8   3   7        644.89        616.91        16.46 o                         
  -7   3   7       1676.63       1755.00        41.63 o                         
  -6   3   7          1.84          7.36         2.08 o                         
  -5   3   7      10889.59      11093.22       249.37 o                         
  -4   3   7        670.07        896.72        59.53 o                         
  -2   3   7      13057.50      12260.62       272.83 o                         
  -1   3   7       2317.21       2140.10        49.42 o                         
   0   3   7        482.39        513.11        18.35 o                         
   1   3   7       4419.82       3762.94       119.55 o                         
   2   3   7       6631.57       6629.16       161.68 o                         
   3   3   7       8135.44       7837.41       192.71 o                         
   4   3   7       4340.48       4282.03        82.49 o                         
   5   3   7       3858.26       4095.27       116.25 o                         
   6   3   7        502.89        608.74        51.49 o                         
   7   3   7        206.95        168.56        17.16 o                         
   8   3   7        253.68        234.04         8.69 o                         
   9   3   7          7.89         15.13         3.01 o                         
  10   3   7       5934.75       6204.54       201.74 o                         
  11   3   7        295.82        343.66        10.22 o                         
  12   3   7       1117.20       1107.44        27.35 o                         
  13   3   7          5.89         -1.20         6.93 o                         
 -12   4   7        357.32        283.57        15.14 o                         
 -11   4   7       1734.95       1763.93        65.64 o                         
 -10   4   7       1785.44       1693.01        46.24 o                         
  -9   4   7        392.45        385.06        30.66 o                         
  -8   4   7        812.61        782.77        16.00 o                         
  -7   4   7         15.97         21.44         1.82 o                         
  -6   4   7       1675.51       1696.15        29.26 o                         
  -5   4   7       4701.46       4844.52        78.74 o                         
  -4   4   7       5924.60       5818.46       133.35 o                         
  -2   4   7         61.77         52.10         6.78 o                         
  -1   4   7       6949.09       7192.33       149.86 o                         
   0   4   7       1222.26       1452.95        53.60 o                         
   1   4   7       9773.84       8820.99       286.85 o                         
   2   4   7       1807.94       1687.43        56.80 o                         
   3   4   7       7290.95       7567.99       163.74 o                         
   4   4   7       3264.01       3383.62       145.04 o                         
   5   4   7         28.97         17.49         3.25 o                         
   6   4   7        629.38        716.11        24.68 o                         
   7   4   7          3.77          8.32         3.03 o                         
   8   4   7       1491.20       1578.29        38.40 o                         
   9   4   7       1456.94       1507.78        58.37 o                         
  10   4   7       2734.81       2835.77       121.50 o                         
  11   4   7       1412.58       1518.87        32.29 o                         
  12   4   7        462.01        447.91        12.77 o                         
  13   4   7         66.54         55.36         6.64 o                         
 -13   5   7       2130.69       1745.74        65.40 o                         
 -12   5   7       2446.13       2464.64        90.79 o                         
 -11   5   7       2004.85       1941.29        67.42 o                         
 -10   5   7        921.80        886.60        54.63 o                         
  -9   5   7        105.86        108.01         5.92 o                         
  -8   5   7         15.45         17.98         1.56 o                         
  -7   5   7        521.49        531.22        10.46 o                         
  -6   5   7       1017.43       1081.27        19.43 o                         
  -5   5   7       1699.94       1894.37        50.18 o                         
  -4   5   7       8674.15       8507.74       133.86 o                         
  -3   5   7       5394.37       5571.43       144.99 o                         
  -2   5   7       5749.43       5638.29        92.08 o                         
  -1   5   7         24.48         11.78         1.66 o                         
   0   5   7         16.16          4.54         1.52 o                         
   1   5   7       5316.36       5141.11       297.28 o                         
   2   5   7        125.90         78.05         3.46 o                         
   3   5   7        438.14        452.87        20.88 o                         
   4   5   7       3600.39       3736.20        72.60 o                         
   5   5   7       5242.45       5582.33       210.84 o                         
   6   5   7       2427.49       2609.59        53.31 o                         
   7   5   7       3159.22       3242.97        63.68 o                         
   8   5   7         18.41         10.61         3.17 o                         
   9   5   7        209.48        244.28        13.05 o                         
  10   5   7         30.01         35.26         4.92 o                         
  11   5   7        166.91        210.46         7.70 o                         
  12   5   7       1178.72       1114.93        27.11 o                         
 -13   6   7         82.63         78.92         7.83 o                         
 -12   6   7       1750.42       1849.74       120.24 o                         
 -11   6   7       2090.79       2030.60        53.15 o                         
 -10   6   7       3310.98       3490.20        67.86 o                         
  -9   6   7        479.46        447.51        25.36 o                         
  -8   6   7        638.09        678.18        12.87 o                         
  -7   6   7       3196.69       3394.60        58.40 o                         
  -6   6   7       3682.05       3618.01        60.09 o                         
  -5   6   7        737.49        777.75        15.14 o                         
  -4   6   7      19784.13      19442.52       351.89 o                         
  -3   6   7       9103.81       8991.50       157.18 o                         
  -2   6   7      11681.24      11806.18       243.16 o                         
  -1   6   7       9781.32       9811.07       363.45 o                         
   0   6   7       7486.21       6837.02       110.63 o                         
   1   6   7        590.98        407.70       169.61 o                         
   2   6   7      10619.00       9869.48       183.69 o                         
   3   6   7       1493.06       1383.16        24.64 o                         
   4   6   7       7485.47       7644.65       205.71 o                         
   5   6   7       5062.29       5509.20       105.63 o                         
   6   6   7       6060.86       6445.13       123.64 o                         
   7   6   7       4038.89       4099.02        80.61 o                         
   8   6   7       3123.62       3285.78       102.14 o                         
   9   6   7       1174.73       1206.85        26.38 o                         
  10   6   7        678.08        718.49        20.39 o                         
  11   6   7       1622.00       1687.59        46.11 o                         
  12   6   7         92.03        103.98         7.07 o                         
 -13   7   7         23.71         22.21         6.57 o                         
 -12   7   7       1023.43        983.51        29.56 o                         
 -11   7   7        209.43        183.07        15.04 o                         
 -10   7   7         20.41         16.97         2.91 o                         
  -9   7   7       2102.70       2051.96        63.28 o                         
  -8   7   7       3575.21       3602.10        60.26 o                         
  -7   7   7       7449.27       7411.84       118.89 o                         
  -6   7   7       4050.91       4120.46        66.59 o                         
  -5   7   7       2609.41       2732.74        46.12 o                         
  -4   7   7          2.14          3.63         1.77 o                         
  -3   7   7         70.76         87.07         2.93 o                         
  -2   7   7         93.09         75.01         2.76 o                         
  -1   7   7         41.11         32.05         2.35 o                         
   0   7   7       2618.85       2761.21        62.71 o                         
   1   7   7       2321.79       2181.91        47.85 o                         
   2   7   7       3954.94       3844.14        73.02 o                         
   3   7   7        412.37        418.96         9.19 o                         
   4   7   7       1451.78       1507.41        45.25 o                         
   5   7   7       1306.21       1406.73        25.51 o                         
   6   7   7       1751.52       1793.23        37.96 o                         
   7   7   7         13.85         10.59         2.92 o                         
   8   7   7          3.31          4.01         2.92 o                         
   9   7   7        430.88        456.08        12.42 o                         
  10   7   7          3.74          9.45         3.77 o                         
  11   7   7        346.47        373.46        20.79 o                         
  12   7   7         59.96         60.06         8.34 o                         
 -13   8   7         67.51         60.62         7.92 o                         
 -12   8   7        328.51        313.19        18.65 o                         
 -11   8   7         93.56         89.30        11.92 o                         
 -10   8   7       3038.38       3154.88        54.50 o                         
  -9   8   7        444.33        448.69        17.50 o                         
  -8   8   7        873.50        907.20        20.80 o                         
  -7   8   7        337.96        360.02        11.12 o                         
  -6   8   7         14.51         18.41         2.35 o                         
  -5   8   7         19.45         34.12         2.52 o                         
  -4   8   7          5.29          9.30         2.21 o                         
  -3   8   7       7981.49       8006.20       128.15 o                         
  -2   8   7       1865.51       1970.31        45.01 o                         
  -1   8   7        265.90        266.14         6.08 o                         
   0   8   7      13948.22      13917.66       311.01 o                         
   1   8   7       1391.78       1459.97        34.79 o                         
   2   8   7       1780.29       1919.07        40.09 o                         
   3   8   7       1682.61       1658.49        29.86 o                         
   4   8   7       2058.19       1943.56        33.83 o                         
   5   8   7       3478.30       3786.08        65.47 o                         
   6   8   7         27.71         37.79         5.82 o                         
   7   8   7        112.18        139.09         7.87 o                         
   8   8   7       1855.46       1895.08        65.11 o                         
   9   8   7          2.69          7.66         3.54 o                         
  10   8   7        176.23        131.89         6.75 o                         
  11   8   7       1138.43       1172.40        32.67 o                         
 -12   9   7         60.13         61.29         5.97 o                         
 -11   9   7        257.86        261.82         9.59 o                         
 -10   9   7        259.86        235.86        20.68 o                         
  -9   9   7        237.60        281.48         7.40 o                         
  -8   9   7         74.02         85.49         6.18 o                         
  -7   9   7        388.47        383.54        10.45 o                         
  -6   9   7         55.71         44.38         3.07 o                         
  -5   9   7        388.29        375.80         8.63 o                         
  -4   9   7          5.05          2.90         2.19 o                         
  -3   9   7        997.99       1008.75        18.01 o                         
  -2   9   7       1052.48       1149.84        40.35 o                         
  -1   9   7       3080.23       2980.36        69.41 o                         
   0   9   7       3550.40       3621.96        86.78 o                         
   1   9   7       2280.40       2168.35        56.80 o                         
   2   9   7       3807.94       3920.51        99.63 o                         
   3   9   7        327.80        329.02         8.91 o                         
   4   9   7       3148.25       3205.50        54.29 o                         
   5   9   7        359.45        404.33         9.77 o                         
   6   9   7         85.15         96.38         4.19 o                         
   7   9   7       2757.95       2927.82        58.83 o                         
   8   9   7        300.11        319.22        11.84 o                         
   9   9   7       1244.52       1283.50        33.83 o                         
  10   9   7       1471.42       1378.30        53.47 o                         
  11   9   7         69.26         52.78         6.46 o                         
 -12  10   7       1841.63       1885.80        40.74 o                         
 -11  10   7        112.09        106.21         6.13 o                         
 -10  10   7        555.42        645.30        13.81 o                         
  -9  10   7        638.24        627.05        12.83 o                         
  -8  10   7        474.18        542.07        11.19 o                         
  -7  10   7       1012.71        986.37        18.22 o                         
  -6  10   7       4242.77       4342.18        71.98 o                         
  -5  10   7        151.75        157.72         6.93 o                         
  -4  10   7       6833.77       6798.24       110.38 o                         
  -3  10   7        321.58        342.71         7.80 o                         
  -2  10   7        844.64        853.59        16.38 o                         
  -1  10   7       2861.03       2810.67        86.64 o                         
   0  10   7        655.35        619.13        16.83 o                         
   1  10   7       2409.43       2385.75        40.79 o                         
   2  10   7       8876.87       8881.48       203.08 o                         
   3  10   7       1090.26       1153.63        21.92 o                         
   4  10   7      11727.40      12041.91       193.85 o                         
   5  10   7       1575.69       1684.77        30.97 o                         
   6  10   7       2306.14       2505.78        51.03 o                         
   7  10   7       3521.52       3718.28        63.03 o                         
   8  10   7         68.96         73.82         4.24 o                         
   9  10   7       2949.13       3041.31        58.85 o                         
  10  10   7        738.38        738.50        23.15 o                         
  11  10   7        488.64        501.17        17.98 o                         
 -11  11   7       1691.45       1683.79        33.80 o                         
 -10  11   7       1366.70       1302.39        30.42 o                         
  -9  11   7        171.95        200.45         5.95 o                         
  -8  11   7          4.30          5.78         3.35 o                         
  -7  11   7        433.22        438.58         9.42 o                         
  -6  11   7        523.49        548.24        17.99 o                         
  -5  11   7       6611.19       6805.55       120.87 o                         
  -4  11   7        192.55        174.75         5.10 o                         
  -3  11   7       4182.73       4351.99        72.90 o                         
  -2  11   7        195.61        179.63         5.17 o                         
  -1  11   7        894.95        903.42        17.04 o                         
   0  11   7       3352.03       3194.51        62.60 o                         
   1  11   7       1859.07       1839.22        32.95 o                         
   2  11   7       5868.70       5585.07       129.61 o                         
   3  11   7       3670.95       3731.99        61.74 o                         
   4  11   7        826.06        836.27        15.84 o                         
   5  11   7        992.13       1030.10        20.49 o                         
   6  11   7        333.74        361.07         9.50 o                         
   7  11   7         57.02         53.03         4.13 o                         
   8  11   7        176.98        165.32        10.78 o                         
   9  11   7         51.62         48.81         4.70 o                         
  10  11   7       2861.46       2853.25       106.20 o                         
 -11  12   7       1736.59       1701.31        32.30 o                         
 -10  12   7        541.36        505.29        12.66 o                         
  -9  12   7        306.91        307.65        10.47 o                         
  -8  12   7          6.80          2.71         3.76 o                         
  -7  12   7         45.51         51.37         4.45 o                         
  -6  12   7        787.46        777.97        15.38 o                         
  -5  12   7        980.20        964.72        26.31 o                         
  -4  12   7       1713.01       1654.16        30.32 o                         
  -3  12   7       1142.77       1223.71        22.61 o                         
  -2  12   7        221.28        268.42         6.73 o                         
  -1  12   7        543.97        511.74        10.44 o                         
   0  12   7        162.49        161.84         5.45 o                         
   1  12   7         47.65         42.83         4.58 o                         
   2  12   7         58.80         85.70        12.99 o                         
   3  12   7         42.17         38.50         4.89 o                         
   4  12   7        495.60        506.88        10.69 o                         
   5  12   7       1103.50       1081.00        23.43 o                         
   6  12   7        530.50        564.62        17.98 o                         
   7  12   7        431.85        418.46        10.69 o                         
   8  12   7         65.12         63.20         5.85 o                         
   9  12   7        429.19        480.22        13.36 o                         
 -10  13   7        293.99        286.88         8.72 o                         
  -9  13   7         13.13         16.23         4.15 o                         
  -8  13   7        452.34        435.09        14.90 o                         
  -7  13   7       1177.40       1233.36        23.42 o                         
  -6  13   7        513.89        541.29        11.79 o                         
  -5  13   7       2236.99       2347.43        41.67 o                         
  -4  13   7        210.40        212.67         6.19 o                         
  -3  13   7         41.26         43.71         3.71 o                         
  -2  13   7        486.84        477.70        10.27 o                         
  -1  13   7          3.43          6.67         3.05 o                         
   0  13   7        974.04        920.75        17.67 o                         
   1  13   7       5154.19       4946.05        82.53 o                         
   2  13   7        238.36        244.28         9.87 o                         
   3  13   7       4474.49       4535.69        75.03 o                         
   4  13   7         69.87         75.13         4.21 o                         
   5  13   7        386.03        387.54         9.28 o                         
   6  13   7          2.57          3.16         3.26 o                         
   7  13   7         65.09         60.01         4.34 o                         
   8  13   7        483.99        473.68        11.19 o                         
  -9  14   7         97.69         89.99         5.75 o                         
  -8  14   7       1338.84       1425.75        40.02 o                         
  -7  14   7        127.77        127.06         5.45 o                         
  -6  14   7        267.04        299.64         8.18 o                         
  -5  14   7         37.41         42.70         3.79 o                         
  -4  14   7          1.04          1.65         3.33 o                         
  -3  14   7        393.63        384.08         8.87 o                         
  -2  14   7       1028.08        994.07        19.37 o                         
  -1  14   7        330.76        323.34         9.33 o                         
   0  14   7        469.32        430.74        26.77 o                         
   1  14   7        330.22        321.25         7.94 o                         
   2  14   7         85.65         82.00         4.01 o                         
   3  14   7        568.06        550.82        11.53 o                         
   4  14   7         31.76         32.01         3.86 o                         
   5  14   7         36.53         37.73         4.38 o                         
   6  14   7          1.55          2.48         3.33 o                         
   7  14   7        118.45        133.09         5.71 o                         
   8  14   7         23.90         15.28         5.45 o                         
  -8  15   7         51.09         47.43         6.08 o                         
  -7  15   7       3916.74       3986.13        83.69 o                         
  -6  15   7        180.08        161.99         5.91 o                         
  -5  15   7        213.32        210.40         6.52 o                         
  -4  15   7        991.74       1038.44        20.42 o                         
  -3  15   7        661.04        625.09        17.37 o                         
  -2  15   7       3558.99       3406.70        56.99 o                         
  -1  15   7       5842.20       5863.01        95.15 o                         
   0  15   7       1793.86       1268.23       408.72 o                         
   1  15   7       4444.78       4397.89        72.37 o                         
   2  15   7        220.95        208.94         6.42 o                         
   3  15   7       1102.92       1052.76        20.12 o                         
   4  15   7        673.03        626.68        13.44 o                         
   5  15   7       1301.51       1269.10        22.96 o                         
   6  15   7       5083.25       4863.03        79.99 o                         
  -6  16   7         23.54         20.47         4.82 o                         
  -5  16   7         45.28         48.39         5.59 o                         
  -4  16   7         49.12         42.47         4.99 o                         
  -3  16   7        614.18        604.85        14.77 o                         
  -2  16   7        403.07        380.59        11.81 o                         
  -1  16   7         28.74         27.18         4.58 o                         
   0  16   7        417.84        351.00        68.46 o                         
   1  16   7          6.23         14.42         4.09 o                         
   2  16   7        102.40         90.57         5.78 o                         
   3  16   7       1112.36       1107.61        25.18 o                         
   4  16   7          6.17          6.95         6.86 o                         
   5  16   7        140.19        141.97         5.67 o                         
  -4  17   7         12.35         10.05         4.84 o                         
  -3  17   7       1073.52       1037.42        21.37 o                         
  -2  17   7        450.17        447.37        10.85 o                         
  -1  17   7        542.38        482.27        11.33 o                         
   0  17   7       1007.19        970.47        19.74 o                         
   1  17   7         69.60         69.71         5.21 o                         
   2  17   7         94.50         84.30        20.98 o                         
   3  17   7        145.19        135.59         6.07 o                         
  -4   0   8       2320.07       2300.45        75.30 o                         
   3   0   8       2649.66       2831.62        99.60 o                         
   4   0   8        128.27        125.45         6.71 o                         
   5   0   8       4832.16       4269.70       139.33 o                         
   6   0   8        666.71        739.41        30.80 o                         
   7   0   8       2482.91       2504.43        88.01 o                         
   8   0   8       3159.39       3155.76       103.33 o                         
   9   0   8        584.63        621.58        24.62 o                         
  10   0   8         12.40         11.77         5.65 o                         
  11   0   8          7.70          8.96         4.81 o                         
  12   0   8       1140.70       1213.27        37.76 o                         
  13   0   8          7.47         -1.23         7.76 o                         
  -7   1   8        476.01        436.73        15.28 o                         
  -6   1   8       2289.36       2115.75        70.38 o                         
  -5   1   8       3107.78       3182.12       117.06 o                         
  -4   1   8       6989.67       7603.46       173.78 o                         
  -1   1   8       3646.11       3511.99       120.89 o                         
   0   1   8       3092.76       3067.89       107.68 o                         
   2   1   8        571.68        486.64        22.58 o                         
   3   1   8         37.25         17.95         2.67 o                         
   4   1   8       7985.33       8210.32       266.01 o                         
   5   1   8       1684.85       1845.21        66.73 o                         
   6   1   8       2871.44       2904.34        68.24 o                         
   7   1   8       6700.12       6233.83       141.55 o                         
   8   1   8        586.50        633.93        17.07 o                         
   9   1   8        329.37        332.83        39.09 o                         
  10   1   8        715.51        657.34        14.98 o                         
  11   1   8        251.16        260.67         8.49 o                         
  12   1   8       1405.22       1294.47        29.94 o                         
  13   1   8        438.54        390.65        11.41 o                         
  -8   2   8          6.44          4.07         1.86 o                         
  -7   2   8        258.28        323.85        12.75 o                         
  -6   2   8        157.61        163.98         7.59 o                         
  -5   2   8       8277.75       8691.06       296.53 o                         
  -4   2   8         68.47         91.17         4.54 o                         
  -3   2   8       1314.00       1214.09        26.05 o                         
  -2   2   8        230.20        199.29        26.84 o                         
  -1   2   8        189.86        209.94         5.62 o                         
   0   2   8      11128.76      10973.66       415.63 o                         
   1   2   8       3047.69       3560.15       118.50 o                         
   2   2   8       8204.35       8512.09       158.17 o                         
   3   2   8       8768.92       9002.01       333.14 o                         
   4   2   8          0.98          7.47         2.12 o                         
   5   2   8       3996.02       3944.60       113.02 o                         
   6   2   8          1.78          5.99         2.78 o                         
   7   2   8        243.76        243.97        11.15 o                         
   8   2   8        552.57        492.93        21.14 o                         
   9   2   8        235.61        184.72         8.18 o                         
  10   2   8          0.03          4.58         4.09 o                         
  11   2   8       1940.53       2029.45        46.03 o                         
  12   2   8         22.78         17.52         5.04 o                         
  13   2   8       2984.53       3010.26       153.09 o                         
  -9   3   8       1137.25       1110.62        53.58 o                         
  -8   3   8        977.69       1011.35        33.17 o                         
  -7   3   8        220.16        222.05         6.93 o                         
  -6   3   8          3.38          4.69         1.18 o                         
  -5   3   8       4231.18       4065.95        66.75 o                         
  -4   3   8       2691.59       2889.24       106.64 o                         
  -3   3   8       6893.18       6766.28       171.87 o                         
  -2   3   8      11987.23      11733.34       370.81 o                         
  -1   3   8         27.42         34.92         5.15 o                         
   0   3   8       7824.20       7250.12       387.20 o                         
   1   3   8        123.80        120.52        38.84 o                         
   2   3   8      10979.71      11600.74       677.87 o                         
   3   3   8       5959.81       6025.92       115.91 o                         
   4   3   8        870.72       1024.81        52.62 o                         
   5   3   8       5941.29       6031.28       141.73 o                         
   6   3   8        480.51        456.64        40.71 o                         
   7   3   8         55.23         62.25        11.19 o                         
   8   3   8        817.39        866.45        24.38 o                         
   9   3   8         61.88         61.26         3.57 o                         
  10   3   8       4630.45       4893.87       195.64 o                         
  11   3   8       1038.35       1093.35        27.87 o                         
  12   3   8       2156.72       2072.18        65.59 o                         
  13   3   8       1117.90       1114.55        67.99 o                         
 -11   4   8       1056.70       1004.77        28.23 o                         
 -10   4   8       2312.53       2443.90       242.37 o                         
  -9   4   8          1.92          6.62         2.28 o                         
  -8   4   8       2176.67       2168.63        51.43 o                         
  -7   4   8       1789.99       1824.71        31.52 o                         
  -5   4   8       4693.52       4211.24        67.76 o                         
  -4   4   8      14436.05      13547.76       221.29 o                         
  -3   4   8          2.23         16.45         1.39 o                         
  -2   4   8       1042.09       1400.12        57.38 o                         
  -1   4   8       2415.62       2428.29       107.98 o                         
   0   4   8        144.19        237.40         5.00 o                         
   2   4   8       7504.40       7470.02       316.74 o                         
   3   4   8       5909.72       5667.20       106.44 o                         
   4   4   8       5546.94       5889.35       112.86 o                         
   5   4   8        467.54        543.13        12.59 o                         
   6   4   8        300.99        337.56         8.82 o                         
   7   4   8        235.98        298.51        13.22 o                         
   8   4   8        877.60        878.55        32.68 o                         
   9   4   8       1594.00       1789.68        57.81 o                         
  10   4   8        128.54        115.97         5.32 o                         
  11   4   8        547.73        650.22        44.83 o                         
  12   4   8       1493.61       1464.46        71.47 o                         
 -12   5   8       2430.98       2282.12        76.67 o                         
 -11   5   8       5140.35       5508.44       333.37 o                         
 -10   5   8       2912.90       3061.43        78.79 o                         
  -9   5   8         21.91         23.39         2.88 o                         
  -8   5   8        850.29        881.02        25.28 o                         
  -7   5   8        722.08        800.42        15.42 o                         
  -6   5   8        312.39        339.75        11.11 o                         
  -5   5   8      22023.93      23093.98       402.76 o                         
  -4   5   8        920.20        947.40        32.11 o                         
  -3   5   8       4499.02       4418.91        72.34 o                         
  -2   5   8       6720.96       6785.57       145.00 o                         
  -1   5   8       2348.98       2377.89        58.99 o                         
   0   5   8       5695.00       5377.66       160.47 o                         
   1   5   8       8859.99       8325.91       501.29 o                         
   2   5   8        826.32        815.04        15.81 o                         
   3   5   8       6044.56       6195.38       154.24 o                         
   4   5   8          1.29          5.35         2.20 o                         
   5   5   8         31.87         44.18         2.84 o                         
   6   5   8        209.59        254.53         7.45 o                         
   7   5   8        102.46        125.21         4.93 o                         
   8   5   8        277.95        244.39         9.12 o                         
   9   5   8        715.86        747.81        20.65 o                         
  10   5   8         40.12         29.93         5.64 o                         
  11   5   8         20.47         23.95         6.94 o                         
  12   5   8         79.60         83.35         6.52 o                         
 -13   6   8         48.81         27.32         6.04 o                         
 -12   6   8          2.80          2.56         4.67 o                         
 -11   6   8       1398.41       1349.48        40.25 o                         
 -10   6   8        403.46        389.54        30.13 o                         
  -9   6   8       2014.16       2081.42        37.06 o                         
  -8   6   8          2.54          4.65         1.65 o                         
  -7   6   8        669.21        746.83        14.41 o                         
  -6   6   8       2011.37       2009.04        33.79 o                         
  -5   6   8        501.92        512.71        10.75 o                         
  -4   6   8         37.80         26.71         2.37 o                         
  -3   6   8         23.50         37.31         3.16 o                         
  -2   6   8        181.34        151.09         3.79 o                         
  -1   6   8        547.30        474.45         9.26 o                         
   0   6   8       4892.12       4641.92       115.83 o                         
   1   6   8       4526.05       4093.98       231.31 o                         
   2   6   8      10309.16      10217.28       361.48 o                         
   3   6   8       1594.55       1625.15        37.30 o                         
   4   6   8        795.35        807.05        28.84 o                         
   5   6   8        571.46        645.98        18.50 o                         
   6   6   8        143.39        165.33         7.45 o                         
   7   6   8       2235.70       2377.15        58.35 o                         
   8   6   8       2152.40       2085.63        63.21 o                         
   9   6   8       6541.16       6630.16       153.99 o                         
  10   6   8       1677.69       1728.25        99.57 o                         
  11   6   8       1477.00       1483.57        86.47 o                         
  12   6   8         56.43         53.44         9.22 o                         
 -13   7   8          9.12          4.76         7.50 o                         
 -12   7   8         40.59         42.41         5.70 o                         
 -11   7   8        267.55        253.72        21.85 o                         
 -10   7   8          4.14          5.30         3.12 o                         
  -9   7   8         86.62        112.62         8.30 o                         
  -8   7   8        212.56        220.23         5.39 o                         
  -7   7   8          3.71         11.71         2.20 o                         
  -6   7   8        657.78        616.86        11.44 o                         
  -5   7   8         81.41         73.80         2.71 o                         
  -4   7   8       1230.88       1146.38        20.93 o                         
  -3   7   8        495.53        445.31        10.08 o                         
  -2   7   8       1821.26       1977.71        61.20 o                         
  -1   7   8         21.53         28.39         2.54 o                         
   0   7   8       3991.79       3931.37       136.33 o                         
   1   7   8          1.82          7.42         3.11 o                         
   2   7   8       4037.45       3876.01        96.09 o                         
   3   7   8       1579.04       1596.43        28.52 o                         
   4   7   8         19.36         18.06         4.59 o                         
   5   7   8       2003.75       2001.39        40.90 o                         
   6   7   8       2521.42       2536.10        51.93 o                         
   7   7   8        186.27        162.44         5.56 o                         
   8   7   8        127.97        114.13         5.29 o                         
   9   7   8         38.55         52.20         4.70 o                         
  10   7   8        350.71        427.66        14.17 o                         
  11   7   8          4.17          5.15         7.99 o                         
  12   7   8         11.45         20.99         6.46 o                         
 -13   8   8         30.45         28.03         7.16 o                         
 -12   8   8        586.79        580.27        19.09 o                         
 -11   8   8       3852.49       3927.30        83.27 o                         
 -10   8   8        676.36        751.56        15.67 o                         
  -9   8   8       5497.05       5687.88        95.05 o                         
  -8   8   8        970.03        998.12        18.12 o                         
  -7   8   8          6.18         13.04         2.79 o                         
  -6   8   8        977.53       1021.47        19.38 o                         
  -5   8   8         28.21         21.82         2.41 o                         
  -4   8   8       1085.00       1191.02        20.90 o                         
  -3   8   8      12316.74      13095.68       205.96 o                         
  -2   8   8       5146.19       5307.44        88.29 o                         
   0   8   8       5764.58       5712.93       192.41 o                         
   1   8   8      11286.99      10812.82       301.94 o                         
   2   8   8        932.88        895.96        30.78 o                         
   3   8   8        100.80        104.52        11.50 o                         
   4   8   8        128.22        141.75         4.49 o                         
   5   8   8       2175.25       2387.26        42.45 o                         
   6   8   8        485.06        525.22        14.09 o                         
   7   8   8       8467.75       9020.04       170.03 o                         
   8   8   8       1234.71       1260.58        34.72 o                         
   9   8   8       4476.34       4867.63       104.21 o                         
  10   8   8        342.78        286.58         9.75 o                         
  11   8   8        500.95        552.64        17.97 o                         
 -12   9   8        550.46        503.21        13.80 o                         
 -11   9   8        774.90        702.25        16.48 o                         
 -10   9   8        494.72        495.41        10.83 o                         
  -9   9   8       1195.74       1213.83        25.48 o                         
  -8   9   8       2745.16       2772.90        46.73 o                         
  -7   9   8       4379.74       4456.89        73.88 o                         
  -6   9   8       3600.35       3705.95        61.62 o                         
  -5   9   8       6665.98       6987.41       112.21 o                         
  -4   9   8        147.43        144.70         4.35 o                         
  -3   9   8       4484.50       4632.11        77.42 o                         
  -2   9   8        335.95        337.29        17.26 o                         
  -1   9   8       3870.38       3739.13        61.32 o                         
   0   9   8       3065.08       2972.09        58.48 o                         
   1   9   8       3644.30       3508.57        59.41 o                         
   2   9   8        171.13        148.02         4.91 o                         
   3   9   8        330.12        373.55         8.76 o                         
   4   9   8       2436.77       2308.31        61.58 o                         
   5   9   8        203.60        257.03         6.79 o                         
   6   9   8          7.63          5.13         2.51 o                         
   7   9   8       1265.92       1413.89        32.31 o                         
   8   9   8          9.40         14.08         3.58 o                         
   9   9   8        159.64        174.68         7.04 o                         
  10   9   8        459.70        457.23        18.82 o                         
  11   9   8         84.35         67.22         9.56 o                         
 -12  10   8       1298.80       1330.54        31.22 o                         
 -11  10   8        694.65        654.26        18.85 o                         
 -10  10   8        592.98        617.20        19.42 o                         
  -9  10   8       2038.79       2121.10        38.08 o                         
  -8  10   8        284.64        318.71         7.43 o                         
  -7  10   8       1121.13       1127.27        25.33 o                         
  -6  10   8        524.92        595.27        12.20 o                         
  -5  10   8        657.64        696.29        14.74 o                         
  -4  10   8        449.47        481.18        10.32 o                         
  -3  10   8        113.38        124.30         4.12 o                         
  -2  10   8       3247.28       3239.27        54.89 o                         
  -1  10   8       9103.92       9234.80       150.14 o                         
   0  10   8       1586.56       1538.02        31.48 o                         
   1  10   8       1924.27       1932.51        40.09 o                         
   2  10   8          8.24         25.06         4.23 o                         
   3  10   8       3924.57       3827.08        65.47 o                         
   4  10   8        716.82        697.62        14.53 o                         
   5  10   8        726.08        709.03        14.59 o                         
   6  10   8       1947.33       1899.37        34.30 o                         
   7  10   8       1989.34       2151.17        46.01 o                         
   8  10   8        597.54        587.36        13.95 o                         
   9  10   8         36.83         33.13         4.52 o                         
  10  10   8         50.60         54.98         6.66 o                         
 -11  11   8        179.13        158.30        11.30 o                         
 -10  11   8        210.15        213.65         7.23 o                         
  -9  11   8        125.27        126.90         7.21 o                         
  -8  11   8        867.32        933.20        18.96 o                         
  -7  11   8         68.59         74.38         4.23 o                         
  -6  11   8       3060.48       3127.11        53.38 o                         
  -5  11   8        717.58        669.94        12.82 o                         
  -4  11   8       4988.31       5010.69        83.58 o                         
  -3  11   8       1330.45       1331.57        24.28 o                         
  -2  11   8        345.59        374.59         8.59 o                         
  -1  11   8       1367.36       1306.92        28.99 o                         
   0  11   8        171.27        159.58         6.82 o                         
   1  11   8       7788.69       7470.45       120.91 o                         
   2  11   8       4513.25       4621.88        89.24 o                         
   3  11   8        120.26        136.91         4.38 o                         
   4  11   8       8199.03       8313.54       135.15 o                         
   5  11   8        912.96        963.94        30.56 o                         
   6  11   8       1513.82       1578.36        29.40 o                         
   7  11   8        112.93        119.61         4.99 o                         
   8  11   8        872.39        949.62        21.41 o                         
   9  11   8        661.37        623.92        36.17 o                         
  10  11   8       1256.57       1356.78        49.50 o                         
 -10  12   8        986.81       1064.85        21.08 o                         
  -9  12   8         22.99         18.40         3.84 o                         
  -8  12   8        141.51        146.42         5.17 o                         
  -7  12   8        630.71        682.50        14.01 o                         
  -6  12   8         15.37         19.49         3.46 o                         
  -5  12   8       2245.01       2278.38        40.48 o                         
  -4  12   8       1115.52       1133.53        21.13 o                         
  -3  12   8       1063.31       1035.83        20.25 o                         
  -2  12   8       2234.42       2264.31        40.92 o                         
  -1  12   8        111.68        106.22         4.53 o                         
   0  12   8         13.96         10.38         3.27 o                         
   1  12   8        190.94        194.37        11.61 o                         
   2  12   8        365.63        359.91        11.24 o                         
   3  12   8       1146.35       1133.98        21.30 o                         
   4  12   8       1307.71       1342.05        25.42 o                         
   5  12   8       2290.85       2332.54        41.87 o                         
   6  12   8       2238.68       2191.72        39.36 o                         
   7  12   8       1423.09       1503.74        34.51 o                         
   8  12   8          9.66         21.88         4.75 o                         
   9  12   8        222.51        239.49        17.55 o                         
 -10  13   8        362.13        347.79         9.89 o                         
  -9  13   8        885.07        841.95        20.73 o                         
  -8  13   8        464.99        462.44        12.57 o                         
  -7  13   8        740.21        705.39        14.40 o                         
  -6  13   8        760.60        744.80        14.87 o                         
  -5  13   8        649.88        676.73        14.33 o                         
  -4  13   8       1948.90       1960.49        34.07 o                         
  -3  13   8        909.79        953.12        23.65 o                         
  -2  13   8       2146.60       2134.05        37.54 o                         
  -1  13   8       2048.41       2040.91        39.03 o                         
   0  13   8       1340.51       1330.72        37.46 o                         
   1  13   8       3303.31       3273.32        71.06 o                         
   2  13   8       2481.92       2523.90        44.96 o                         
   3  13   8        487.08        488.25        11.09 o                         
   4  13   8       2857.17       2804.13        48.68 o                         
   5  13   8         10.45         18.43         3.12 o                         
   6  13   8       1645.56       1583.68        45.56 o                         
   7  13   8        367.39        422.88         9.62 o                         
   8  13   8       1011.03       1001.86        22.55 o                         
  -9  14   8        707.33        717.84        15.21 o                         
  -8  14   8       1784.71       1844.12        31.85 o                         
  -7  14   8       2004.66       2105.80        37.21 o                         
  -6  14   8       1598.80       1667.94        36.04 o                         
  -5  14   8       1120.37       1043.46        20.00 o                         
  -4  14   8         28.44         25.15         3.89 o                         
  -3  14   8        827.12        791.80        15.99 o                         
  -2  14   8        227.61        208.50         6.17 o                         
  -1  14   8        595.10        607.32        12.49 o                         
   0  14   8       2930.28       2985.56        51.24 o                         
   1  14   8        540.45        558.60        11.72 o                         
   2  14   8       1702.21       1695.75        30.80 o                         
   3  14   8        670.94        681.54        13.69 o                         
   4  14   8         20.39         24.35         3.43 o                         
   5  14   8        134.56        135.73         5.60 o                         
   6  14   8          5.87          8.29         3.92 o                         
   7  14   8          0.81          2.80         3.99 o                         
  -8  15   8          7.16          5.40         5.63 o                         
  -7  15   8        260.62        282.87         8.58 o                         
  -6  15   8         18.72         21.20         4.17 o                         
  -5  15   8        253.43        257.45         8.83 o                         
  -4  15   8        226.55        237.42         7.05 o                         
  -3  15   8         25.31         26.88         4.26 o                         
  -2  15   8         26.45         27.18         4.15 o                         
  -1  15   8         55.51         50.85         4.43 o                         
   0  15   8          8.02         13.12         3.70 o                         
   1  15   8       1198.74       1185.48        23.89 o                         
   2  15   8        913.57        859.95        69.85 o                         
   3  15   8         41.62         40.17         3.65 o                         
   4  15   8        745.56        767.57        17.61 o                         
   5  15   8        515.39        539.07        15.50 o                         
   6  15   8         29.11         39.27         5.45 o                         
  -6  16   8         52.30         54.90         5.54 o                         
  -5  16   8       1599.65       1564.54        29.37 o                         
  -4  16   8        192.65        192.32         6.88 o                         
  -3  16   8        887.49        828.68        16.29 o                         
  -2  16   8        354.02        328.52         8.97 o                         
  -1  16   8          5.41          5.38         3.55 o                         
   0  16   8         66.18         49.16        13.46 o                         
   1  16   8         94.83         97.38         4.60 o                         
   2  16   8          1.76         -6.86         5.54 o                         
   3  16   8       1512.61       1431.01        49.14 o                         
   4  16   8         16.90         12.12         3.86 o                         
   5  16   8         89.85         73.79         6.42 o                         
  -4  17   8        140.06        149.37         6.79 o                         
  -3  17   8       1464.95       1417.49        37.64 o                         
  -2  17   8        496.51        513.52        11.94 o                         
  -1  17   8         89.76         77.18         5.45 o                         
   0  17   8       3788.03       2619.98       833.68 o                         
   1  17   8         73.06         77.10         6.11 o                         
   2  17   8       2194.67       1788.91       275.45 o                         
  -7   1   9       1189.88       1069.45        35.86 o                         
  -6   1   9          7.81          6.60         0.75 o                         
  -5   1   9        726.17        719.21        22.13 o                         
  -4   1   9       3754.99       3780.45        98.34 o                         
  -3   1   9        926.14        955.19        97.71 o                         
  -2   1   9       3815.06       3585.43       152.08 o                         
  -1   1   9       8536.22       8891.67       304.33 o                         
   0   1   9      12511.04      11693.76       380.47 o                         
   3   1   9       2884.21       2747.40       100.87 o                         
   4   1   9       5441.16       5763.80       195.73 o                         
   5   1   9        149.99        172.83         9.83 o                         
   6   1   9       7481.87       7439.23       169.72 o                         
   7   1   9       1440.94       1381.84        34.80 o                         
   8   1   9       8771.93       8714.89       237.00 o                         
   9   1   9          4.81          4.92         3.01 o                         
  10   1   9       2357.55       2341.77        47.86 o                         
  11   1   9        380.86        425.12        12.63 o                         
  12   1   9         52.18         49.79         5.97 o                         
  13   1   9         88.81        107.04         7.20 o                         
  -8   2   9       3983.36       4143.58       138.45 o                         
  -7   2   9        563.85        648.06        23.85 o                         
  -6   2   9      10446.80      10854.01       347.28 o                         
  -5   2   9       1420.24       1314.82        32.17 o                         
  -4   2   9       6592.21       6059.10       360.59 o                         
  -3   2   9         14.23         55.12        30.38 o                         
  -2   2   9        139.83        257.68         7.59 o                         
  -1   2   9         73.50         61.77         3.29 o                         
   0   2   9       9571.27       9484.50       440.47 o                         
   2   2   9      13083.91      13730.19       635.94 o                         
   3   2   9          2.28          4.04         2.58 o                         
   4   2   9        290.28        303.24        38.46 o                         
   5   2   9       1415.76       1566.44        44.74 o                         
   6   2   9        933.84        895.36        23.75 o                         
   7   2   9        786.04        760.65        20.59 o                         
   8   2   9        802.31        787.17        17.78 o                         
   9   2   9       2841.26       2936.10        59.63 o                         
  10   2   9          6.64          6.79         3.57 o                         
  11   2   9        296.66        310.26        22.04 o                         
  12   2   9         85.88         56.91         6.04 o                         
 -10   3   9        950.11        981.57        39.13 o                         
  -9   3   9       1277.45       1109.71        69.07 o                         
  -8   3   9       1580.15       1572.22        37.88 o                         
  -7   3   9         45.93         51.18         1.93 o                         
  -6   3   9         36.81         27.01         1.56 o                         
  -5   3   9      21228.49      20327.93       634.08 o                         
  -4   3   9        445.02        391.33        17.88 o                         
  -2   3   9       1076.75       1000.91        55.67 o                         
  -1   3   9      12464.62      11588.13       441.73 o                         
   0   3   9        585.86        726.29        58.04 o                         
   1   3   9         44.49        134.27        18.61 o                         
   2   3   9        480.17        319.98        20.39 o                         
   3   3   9       2855.28       2535.47       102.99 o                         
   4   3   9       3350.58       3250.57        63.69 o                         
   5   3   9      17643.03      18562.24       419.46 o                         
   6   3   9       1654.66       1781.07        97.94 o                         
   7   3   9       8718.37       8918.29       203.30 o                         
   8   3   9        808.11        842.58        23.77 o                         
   9   3   9        167.39        149.26        12.64 o                         
  10   3   9       1736.83       1819.40        78.57 o                         
  11   3   9       1676.74       1660.41        50.36 o                         
  12   3   9        281.83        289.95        16.67 o                         
 -11   4   9         81.85         74.34        12.42 o                         
 -10   4   9       1044.79       1096.74        31.33 o                         
  -9   4   9         18.47         37.83         2.92 o                         
  -8   4   9        450.49        460.10        14.33 o                         
  -7   4   9       1591.84       1572.54        35.26 o                         
  -6   4   9       3956.31       3824.65        62.59 o                         
  -5   4   9       1780.14       1754.45        31.22 o                         
  -4   4   9        137.35        186.10         4.59 o                         
  -3   4   9       2749.58       2947.91        91.11 o                         
  -2   4   9       6515.67       6301.92       149.70 o                         
  -1   4   9       6445.20       6208.32       223.01 o                         
   0   4   9        625.32        671.15        32.28 o                         
   1   4   9       8444.52       7514.92       422.98 o                         
   2   4   9       1020.07       1114.15        24.18 o                         
   3   4   9       9105.91       9103.42       239.48 o                         
   4   4   9       2472.44       2577.75       105.44 o                         
   5   4   9        689.29        751.32        26.94 o                         
   6   4   9        726.51        782.06        41.74 o                         
   7   4   9        568.43        584.72        32.96 o                         
   8   4   9         28.29         25.47         5.36 o                         
   9   4   9       4144.99       4172.03       129.05 o                         
  10   4   9         33.21         26.52         5.50 o                         
  11   4   9       2981.39       3054.98        61.69 o                         
  12   4   9        131.99        122.52         7.25 o                         
 -12   5   9        322.46        361.22        46.22 o                         
 -11   5   9       1621.08       1613.66       119.18 o                         
 -10   5   9        163.64        193.21         8.07 o                         
  -9   5   9         27.27         23.66         4.74 o                         
  -8   5   9          9.42         11.87         1.85 o                         
  -7   5   9       1750.30       1888.95        32.14 o                         
  -6   5   9        491.97        495.43         9.55 o                         
  -5   5   9        522.56        572.56        14.68 o                         
  -4   5   9       2733.11       2776.15        46.94 o                         
  -3   5   9      16106.28      16887.65       305.85 o                         
  -2   5   9       1284.90       1081.49        18.79 o                         
  -1   5   9       2769.18       2655.31        45.30 o                         
   0   5   9        769.68        724.90        13.84 o                         
   1   5   9       3122.23       3138.92       251.40 o                         
   2   5   9       2280.03       2234.27        48.38 o                         
   3   5   9          0.74          5.76         3.11 o                         
   4   5   9       3796.67       3966.69        77.48 o                         
   5   5   9       3638.01       3788.63        73.51 o                         
   6   5   9       3480.95       3509.26        67.00 o                         
   7   5   9        507.45        553.92        26.02 o                         
   8   5   9       1250.15       1284.66        90.33 o                         
   9   5   9        865.12        803.25        22.51 o                         
  10   5   9        794.53        804.76        23.53 o                         
  11   5   9        357.65        296.32        15.96 o                         
  12   5   9       1011.12        996.65        25.67 o                         
 -13   6   9         21.97          5.90         6.57 o                         
 -12   6   9        206.97        141.32         9.54 o                         
 -11   6   9       3508.84       3442.05        89.73 o                         
 -10   6   9        321.64        302.61        13.89 o                         
  -9   6   9        274.42        293.48         6.96 o                         
  -8   6   9        418.28        412.40         8.68 o                         
  -7   6   9       4507.60       4562.83        74.09 o                         
  -6   6   9        124.23        125.85         3.72 o                         
  -5   6   9       1399.24       1438.34        25.61 o                         
  -4   6   9        326.68        332.10         7.23 o                         
  -3   6   9       9015.40       9550.29       154.68 o                         
  -2   6   9       1164.69       1233.60        29.19 o                         
  -1   6   9      15333.00      15406.87       330.83 o                         
   0   6   9       2902.78       2889.64        47.97 o                         
   1   6   9       1173.77       1125.72       113.00 o                         
   2   6   9         72.89        103.73         3.29 o                         
   3   6   9        114.77        106.28         5.17 o                         
   4   6   9        961.86        990.32        24.45 o                         
   5   6   9       1947.56       2081.05        60.59 o                         
   6   6   9        476.14        480.90        13.07 o                         
   7   6   9       5368.84       5594.45       107.06 o                         
   8   6   9        670.46        645.08        15.33 o                         
   9   6   9       2600.24       2630.01       123.15 o                         
  10   6   9        530.17        591.45        26.24 o                         
  11   6   9        369.80        334.68        12.98 o                         
  12   6   9         42.85         53.20         7.59 o                         
 -13   7   9        715.31        636.82        37.63 o                         
 -12   7   9       1072.92       1088.70        63.08 o                         
 -11   7   9       1967.51       2058.02        52.89 o                         
 -10   7   9         54.10         49.62         3.38 o                         
  -9   7   9       8066.62       8465.49       140.34 o                         
  -8   7   9       1180.88       1238.77        26.95 o                         
  -7   7   9      13776.87      14395.12       224.42 o                         
  -6   7   9       1269.75       1382.74        38.67 o                         
  -5   7   9       4449.92       4564.94        73.68 o                         
  -4   7   9        483.77        451.66         8.82 o                         
  -3   7   9       2297.52       2298.08        38.87 o                         
  -2   7   9         72.17         80.84         3.16 o                         
  -1   7   9      18786.02      18422.96       290.58 o                         
   0   7   9        593.61        669.53        13.26 o                         
   1   7   9      12967.87      12021.83       286.91 o                         
   2   7   9        231.14        252.64        17.35 o                         
   3   7   9        391.03        384.62         9.56 o                         
   4   7   9         46.85         64.93         3.00 o                         
   5   7   9        123.67        164.91         7.29 o                         
   6   7   9        606.20        695.04        16.52 o                         
   7   7   9       3491.11       3767.95        74.55 o                         
   8   7   9          4.84          5.86         3.76 o                         
   9   7   9       2422.94       2435.18        49.51 o                         
  10   7   9        340.35        288.53        11.20 o                         
  11   7   9         52.69         56.35         7.51 o                         
 -13   8   9         39.00         25.59         5.82 o                         
 -12   8   9         36.84         33.29         5.77 o                         
 -11   8   9        273.24        301.92        24.77 o                         
 -10   8   9        186.34        180.62         5.72 o                         
  -9   8   9        315.07        267.24         6.46 o                         
  -8   8   9       3084.14       3134.12        61.95 o                         
  -7   8   9        230.88        252.90        10.11 o                         
  -6   8   9       1158.68       1230.03        22.65 o                         
  -5   8   9       1993.28       1975.20        34.35 o                         
  -4   8   9          5.07          9.46         2.16 o                         
  -3   8   9       1013.52       1053.39        19.81 o                         
  -2   8   9         19.41         24.65         2.75 o                         
  -1   8   9       2258.63       2285.63        87.29 o                         
   0   8   9       3816.07       3602.20        71.07 o                         
   1   8   9        450.87        430.20        13.10 o                         
   2   8   9       4525.38       4409.48       177.26 o                         
   3   8   9       8559.46       8513.04       215.28 o                         
   4   8   9        367.04        342.37        13.85 o                         
   5   8   9        785.81        795.02        16.72 o                         
   6   8   9       1481.22       1496.45        31.38 o                         
   7   8   9        108.29        102.98         5.17 o                         
   8   8   9        957.32       1015.23        23.15 o                         
   9   8   9       1369.49       1403.04        48.87 o                         
  10   8   9         79.67         83.79         5.81 o                         
  11   8   9        737.32        744.19        37.00 o                         
 -12   9   9       2185.06       2077.12        58.66 o                         
 -11   9   9        623.27        621.23        17.11 o                         
 -10   9   9         95.38        102.53         5.92 o                         
  -9   9   9        434.28        464.69        10.07 o                         
  -8   9   9        598.46        622.28        20.76 o                         
  -7   9   9        451.03        517.36        10.55 o                         
  -6   9   9       2935.52       2889.29        48.07 o                         
  -5   9   9       2879.60       3082.96        70.53 o                         
  -4   9   9       8803.89       8926.35       143.28 o                         
  -3   9   9       4323.67       4507.54        74.72 o                         
  -2   9   9        370.12        391.85         8.44 o                         
  -1   9   9       1381.02       1457.53        35.61 o                         
   0   9   9       4523.91       4490.28        76.38 o                         
   1   9   9       1785.51       1775.05        71.36 o                         
   2   9   9        264.62        279.83         9.58 o                         
   3   9   9       2458.88       2471.88        44.79 o                         
   4   9   9       2697.54       2695.97        71.33 o                         
   5   9   9        512.17        571.24        12.62 o                         
   6   9   9          4.73          8.19         3.65 o                         
   7   9   9         36.31         29.02         4.16 o                         
   8   9   9        129.84        121.15         7.72 o                         
   9   9   9         19.83         26.64         4.38 o                         
  10   9   9        502.84        516.51        14.55 o                         
  11   9   9        439.13        453.78        35.42 o                         
 -12  10   9        524.03        482.16        24.09 o                         
 -11  10   9          0.14         -2.80         4.04 o                         
 -10  10   9          5.08          5.83         3.74 o                         
  -9  10   9        892.70        926.58        22.54 o                         
  -8  10   9        380.93        390.34         9.10 o                         
  -7  10   9       2798.85       2823.83        47.25 o                         
  -6  10   9          2.70          8.92         2.95 o                         
  -5  10   9       1319.61       1303.03        22.72 o                         
  -4  10   9        428.05        473.99        10.07 o                         
  -3  10   9         41.78         38.24         2.65 o                         
  -2  10   9          1.99          4.25         2.55 o                         
  -1  10   9        237.42        246.69        10.78 o                         
   0  10   9        191.44        187.73         5.95 o                         
   1  10   9       2558.99       2445.85        43.20 o                         
   2  10   9        361.81        357.44         9.39 o                         
   3  10   9       3285.02       3103.51        64.21 o                         
   4  10   9        597.09        614.59        13.25 o                         
   5  10   9       2690.92       2717.14        52.77 o                         
   6  10   9        108.56        127.64         7.47 o                         
   7  10   9       3844.85       3874.92        97.56 o                         
   8  10   9        565.48        610.74        15.37 o                         
   9  10   9       3047.42       2981.45        59.87 o                         
  10  10   9         23.24         33.50         6.37 o                         
 -11  11   9       1661.24       1728.98        76.43 o                         
 -10  11   9        924.99        971.57        20.18 o                         
  -9  11   9        140.65        153.52         6.87 o                         
  -8  11   9          6.19         10.05         4.71 o                         
  -7  11   9       1012.61       1046.41        19.72 o                         
  -6  11   9       1809.33       1896.49        33.28 o                         
  -5  11   9       5691.29       5886.64       105.66 o                         
  -4  11   9        645.21        704.07        13.41 o                         
  -3  11   9       2495.18       2411.75        41.18 o                         
  -2  11   9        230.48        233.80        11.08 o                         
  -1  11   9         58.15         73.47         6.83 o                         
   0  11   9       1638.86       1579.94        32.45 o                         
   1  11   9         18.97         18.96         2.47 o                         
   2  11   9       5308.39       5224.89        86.20 o                         
   3  11   9       2722.10       2775.12        48.01 o                         
   4  11   9        161.72        175.88         5.46 o                         
   5  11   9       2325.87       2301.44        42.30 o                         
   6  11   9        275.92        237.93         9.20 o                         
   7  11   9          7.01          6.97         3.96 o                         
   8  11   9        458.24        514.27        14.00 o                         
   9  11   9         11.16         15.65         5.54 o                         
 -10  12   9        171.57        152.47         6.69 o                         
  -9  12   9       1143.10       1118.99        24.12 o                         
  -8  12   9       1252.57       1287.21        23.79 o                         
  -7  12   9        106.44        100.19         4.22 o                         
  -6  12   9       9043.71       9423.12       150.36 o                         
  -5  12   9         17.09         21.19         2.99 o                         
  -4  12   9      10454.59      10620.80       173.09 o                         
  -3  12   9       1309.52       1329.51        31.17 o                         
  -2  12   9       1875.17       2004.89        36.88 o                         
  -1  12   9       1113.17       1147.77        22.54 o                         
   0  12   9       1900.71       2037.62        52.26 o                         
   1  12   9       1218.51       1130.18        21.48 o                         
   2  12   9       6143.51       6289.77       104.35 o                         
   3  12   9       1069.56       1032.00        26.16 o                         
   4  12   9       1809.77       1779.70        32.95 o                         
   5  12   9       1355.24       1421.10        42.70 o                         
   6  12   9        393.00        418.97         9.80 o                         
   7  12   9         45.23         52.83         4.31 o                         
   8  12   9        384.10        413.61        20.60 o                         
   9  12   9       1381.87       1381.37        30.59 o                         
 -10  13   9          2.17          3.35         5.41 o                         
  -9  13   9        200.80        223.69         7.88 o                         
  -8  13   9         89.39         90.64         4.97 o                         
  -7  13   9        839.40        839.86        16.78 o                         
  -6  13   9       1846.57       1899.87        34.22 o                         
  -5  13   9         23.47         26.91         3.70 o                         
  -4  13   9       1407.65       1454.09        26.15 o                         
  -3  13   9       5855.83       5947.49        96.53 o                         
  -2  13   9          8.35          8.47         2.99 o                         
  -1  13   9       1125.43       1113.61        21.99 o                         
   0  13   9        599.85        588.32        15.89 o                         
   1  13   9        856.66        844.35        17.90 o                         
   2  13   9       1872.33       1787.56        32.24 o                         
   3  13   9         49.10         54.08         4.11 o                         
   4  13   9         70.44         78.64         4.13 o                         
   5  13   9       2557.40       2663.47        61.14 o                         
   6  13   9          3.25          3.83         3.39 o                         
   7  13   9         19.17         22.13         4.33 o                         
   8  13   9        429.90        402.91        10.94 o                         
  -9  14   9         83.92         75.83         6.08 o                         
  -8  14   9        155.56        139.12         8.30 o                         
  -7  14   9        696.26        729.82        16.87 o                         
  -6  14   9         13.42         15.85         4.45 o                         
  -5  14   9        306.93        282.01         7.96 o                         
  -4  14   9        510.32        499.99        10.92 o                         
  -3  14   9        306.88        319.04         8.32 o                         
  -2  14   9       2381.99       2363.48        43.22 o                         
  -1  14   9       1076.39       1070.29        20.03 o                         
   0  14   9        213.83        235.47         6.56 o                         
   1  14   9         19.45         19.15         3.13 o                         
   2  14   9        617.08        558.49        93.02 o                         
   3  14   9         10.99         14.27         3.98 o                         
   4  14   9          3.48          2.09         3.29 o                         
   5  14   9        130.81        115.14         6.30 o                         
   6  14   9        592.58        552.95        18.77 o                         
   7  14   9         20.48         23.84         4.32 o                         
  -7  15   9        742.95        754.40        16.24 o                         
  -6  15   9         72.61         58.90         4.54 o                         
  -5  15   9        183.34        181.78         6.04 o                         
  -4  15   9         24.19         16.20         4.19 o                         
  -3  15   9        802.35        819.83        19.85 o                         
  -2  15   9       2151.73       2032.55        37.83 o                         
  -1  15   9        310.40        288.93         7.93 o                         
   0  15   9       1247.71       1225.41        22.88 o                         
   1  15   9        845.62        799.69        15.13 o                         
   2  15   9          7.33          0.39         6.89 o                         
   3  15   9         13.70         14.84         4.02 o                         
   4  15   9        877.83        896.00        25.09 o                         
   5  15   9         62.91         61.43         4.70 o                         
   6  15   9       3664.55       3754.74        64.37 o                         
  -6  16   9       1467.72       1496.26        29.05 o                         
  -5  16   9         81.08         87.07         7.57 o                         
  -4  16   9        165.54        148.89         6.01 o                         
  -3  16   9        206.35        209.12         7.04 o                         
  -2  16   9        958.21        938.26        18.81 o                         
  -1  16   9        111.46        114.07         5.43 o                         
   0  16   9       3129.81       3131.23        53.91 o                         
   1  16   9         78.73         78.31         5.19 o                         
   2  16   9        620.68        613.31        50.73 o                         
   3  16   9        717.26        670.90        15.36 o                         
   4  16   9         17.04         17.36         5.43 o                         
  -3  17   9         35.14         30.15         5.61 o                         
  -2  17   9        225.77        220.39         6.97 o                         
  -1  17   9        964.36        885.06        18.21 o                         
   0  17   9       1179.49       1010.31        70.01 o                         
   1  17   9        370.60        334.34        14.36 o                         
   2  17   9         46.70         33.00         5.36 o                         
  -5   0  10       5436.69       5426.64       127.03 o                         
  -4   0  10       5001.63       4175.82       139.85 o                         
   3   0  10       4534.58       4185.52       145.51 o                         
   4   0  10       7573.44       7428.45       242.69 o                         
   5   0  10        384.17        347.24        15.38 o                         
   7   0  10       3888.77       3723.81       125.73 o                         
   8   0  10      13081.96      12550.19       391.46 o                         
   9   0  10       1943.15       1865.22        66.03 o                         
  10   0  10        427.21        405.23        19.39 o                         
  11   0  10         51.37         63.89         6.36 o                         
  12   0  10        728.91        660.84        20.90 o                         
  -7   1  10        349.55        356.38        15.00 o                         
  -6   1  10        530.37        516.11        11.78 o                         
  -5   1  10         26.76         13.81         1.65 o                         
  -4   1  10       5905.33       6249.66       145.51 o                         
  -3   1  10       5543.59       5354.22       532.12 o                         
  -2   1  10       9220.01       8736.66       347.88 o                         
  -1   1  10       2918.63       2668.56        90.79 o                         
   0   1  10       4383.80       3982.52       133.60 o                         
   2   1  10       6389.49       5811.85       202.26 o                         
   3   1  10       4004.20       3882.84       137.89 o                         
   4   1  10       1827.45       1728.50        61.43 o                         
   5   1  10          1.93          4.78         3.51 o                         
   6   1  10        663.58        713.43        19.73 o                         
   7   1  10       1727.99       1786.38        43.98 o                         
   8   1  10       3990.74       4135.25        96.71 o                         
   9   1  10        653.38        630.86        22.50 o                         
  10   1  10        810.93        907.85        35.16 o                         
  11   1  10        989.90        976.14        25.25 o                         
  12   1  10        129.69        142.45        14.52 o                         
  -8   2  10         98.15        104.66         4.99 o                         
  -7   2  10        981.27       1006.47        38.91 o                         
  -6   2  10       2020.08       1943.89        52.63 o                         
  -5   2  10       2133.95       2149.04        53.06 o                         
  -4   2  10       3204.62       3203.35        77.48 o                         
  -3   2  10       3132.03       3074.08        87.65 o                         
  -2   2  10          2.00          5.57         1.50 o                         
  -1   2  10        188.61        126.19         4.36 o                         
   0   2  10         21.07         25.16         5.67 o                         
   2   2  10       4556.78       4306.36       104.24 o                         
   3   2  10       6520.04       6733.44       159.86 o                         
   4   2  10       1053.88       1094.47        31.08 o                         
   5   2  10       1971.73       1943.15        77.46 o                         
   6   2  10        132.37        149.22         5.73 o                         
   7   2  10         33.15         39.90         2.95 o                         
   8   2  10        337.04        323.88        30.73 o                         
   9   2  10         67.25         68.50         4.49 o                         
  10   2  10       1425.18       1472.33        32.25 o                         
  11   2  10        812.88        820.65        40.18 o                         
  12   2  10         80.61         73.02         6.16 o                         
 -10   3  10        312.44        257.72        12.89 o                         
  -9   3  10       1283.16       1260.19        43.80 o                         
  -8   3  10          5.28         18.63         4.99 o                         
  -7   3  10       1661.39       1649.06        34.24 o                         
  -6   3  10        982.30        914.79        45.53 o                         
  -5   3  10         25.52         44.50         5.27 o                         
  -4   3  10        345.60        315.73         6.45 o                         
  -3   3  10        322.27        388.67        12.61 o                         
  -2   3  10       1982.71       2001.43        81.66 o                         
  -1   3  10       2766.13       3020.32       175.63 o                         
   0   3  10      17089.99      17428.95       640.81 o                         
   1   3  10       6603.75       7350.34       238.19 o                         
   2   3  10      10629.82      10460.93       194.03 o                         
   3   3  10        933.17       1017.30        25.50 o                         
   4   3  10        601.86        610.84        48.05 o                         
   5   3  10         24.82         35.60         3.66 o                         
   6   3  10       1353.48       1456.29        41.50 o                         
   7   3  10          4.97          9.36         3.25 o                         
   8   3  10       6791.64       7307.91       519.18 o                         
   9   3  10        680.79        714.88        36.63 o                         
  10   3  10       2576.17       2702.16        54.97 o                         
  11   3  10        865.61        955.61        46.69 o                         
  12   3  10        103.54        108.26        11.19 o                         
 -11   4  10       1300.58       1256.12        52.23 o                         
 -10   4  10       2227.77       1883.54       262.71 o                         
  -9   4  10         71.75         99.24        23.34 o                         
  -8   4  10        106.03         93.35         4.20 o                         
  -7   4  10         43.43         44.97         2.30 o                         
  -6   4  10       2355.77       2386.95        40.61 o                         
  -5   4  10         37.19         64.05         4.63 o                         
  -4   4  10      12643.88      12884.89       202.74 o                         
  -3   4  10       2816.82       2871.73       100.20 o                         
  -2   4  10      19770.90      19574.33       535.46 o                         
  -1   4  10        332.32        356.65        13.75 o                         
   0   4  10      14287.26      14306.75       337.62 o                         
   1   4  10       2964.55       2827.76       152.43 o                         
   2   4  10       1279.45       1570.68        55.71 o                         
   3   4  10        694.91        863.31        24.13 o                         
   4   4  10       3762.58       4049.37        77.80 o                         
   5   4  10        284.40        290.34        18.05 o                         
   6   4  10       5068.81       5257.62       179.77 o                         
   7   4  10       1524.47       1463.78        39.93 o                         
   8   4  10        142.07        158.87        14.14 o                         
   9   4  10       2028.64       2074.30       100.61 o                         
  10   4  10        112.90        123.98         6.69 o                         
  11   4  10        984.17        929.22        31.93 o                         
  12   4  10        170.52        149.26         9.48 o                         
 -12   5  10         33.87         28.60         8.20 o                         
 -11   5  10       2958.17       3018.14        77.18 o                         
 -10   5  10        433.04        415.81        14.82 o                         
  -9   5  10       2806.32       2871.70        67.66 o                         
  -8   5  10        219.32        210.24         5.51 o                         
  -7   5  10      13873.88      14080.73       221.75 o                         
  -6   5  10       2723.88       2658.56        81.42 o                         
  -5   5  10      13864.73      14523.33       284.42 o                         
  -4   5  10        164.88        183.86        11.06 o                         
  -3   5  10       7961.25       7945.58       128.22 o                         
  -2   5  10       2012.52       2366.57        90.13 o                         
  -1   5  10       6859.52       6435.45       274.99 o                         
   0   5  10        172.12         94.57         4.53 o                         
   1   5  10       8251.85       7391.67       421.44 o                         
   2   5  10       3636.75       3566.37        87.07 o                         
   3   5  10       4760.00       4745.54       181.02 o                         
   4   5  10        106.08        103.95         4.19 o                         
   5   5  10       6405.14       6850.18       130.80 o                         
   6   5  10         31.31         39.07         3.24 o                         
   7   5  10       7101.84       7244.07       165.72 o                         
   8   5  10       3169.25       3473.92        85.81 o                         
   9   5  10        172.88        155.70         7.41 o                         
  10   5  10        996.64       1109.86        30.16 o                         
  11   5  10          2.24          3.05         4.01 o                         
  12   5  10        149.23        131.79        18.40 o                         
 -13   6  10          3.68          5.13         5.80 o                         
 -12   6  10        192.54        200.33         8.84 o                         
 -11   6  10         20.61         19.50         4.15 o                         
 -10   6  10       1361.43       1326.51        34.82 o                         
  -9   6  10         53.41         45.53         3.85 o                         
  -8   6  10          2.78          9.82         3.29 o                         
  -7   6  10          3.61          4.35         1.76 o                         
  -6   6  10       1147.10       1135.21        35.84 o                         
  -5   6  10       1245.86       1285.50        22.54 o                         
  -4   6  10       1193.40       1119.90        20.06 o                         
  -3   6  10        450.61        552.42        12.71 o                         
  -2   6  10       2616.23       2477.54        40.69 o                         
  -1   6  10       1617.71       1513.23        36.24 o                         
   0   6  10        235.92        213.20         5.05 o                         
   1   6  10       8980.77       8420.23       381.15 o                         
   2   6  10        169.02        141.27         4.74 o                         
   3   6  10        592.76        587.82        14.21 o                         
   4   6  10        549.89        582.97        14.14 o                         
   5   6  10         78.76         94.30         8.06 o                         
   6   6  10       1638.83       1608.70        34.75 o                         
   7   6  10       2335.70       2536.75        52.06 o                         
   8   6  10        202.69        198.36         7.88 o                         
   9   6  10       4804.45       5255.68       124.52 o                         
  10   6  10         43.05         48.27         7.74 o                         
  11   6  10        585.96        587.83        19.95 o                         
 -13   7  10        264.26        234.69        17.86 o                         
 -12   7  10        577.88        549.36        21.44 o                         
 -11   7  10       1940.23       1854.34        47.00 o                         
 -10   7  10        468.87        487.50        14.28 o                         
  -9   7  10        339.04        351.63        10.07 o                         
  -8   7  10       6044.73       6231.09       102.67 o                         
  -7   7  10        213.30        233.09         9.42 o                         
  -6   7  10       2747.68       2671.63        45.92 o                         
  -5   7  10         14.02         26.04         2.32 o                         
  -4   7  10          0.29          3.32         1.85 o                         
  -3   7  10        791.07        823.84        17.40 o                         
  -2   7  10        240.32        313.32         8.65 o                         
  -1   7  10        295.37        262.03        18.52 o                         
   0   7  10         28.96         24.22         3.01 o                         
   1   7  10        214.72        230.49         7.48 o                         
   2   7  10         93.42         94.69        10.73 o                         
   3   7  10         17.77         24.47         2.68 o                         
   4   7  10        656.95        668.13        16.41 o                         
   5   7  10        818.93        884.78        21.31 o                         
   6   7  10        531.72        568.65        13.64 o                         
   7   7  10         96.40        111.94         4.86 o                         
   8   7  10         10.93          7.03         3.41 o                         
   9   7  10        353.92        378.00        12.60 o                         
  10   7  10         12.83         15.65         6.25 o                         
  11   7  10        117.59        133.47         9.20 o                         
 -13   8  10        419.88        383.94        34.45 o                         
 -12   8  10          1.19          0.84         5.74 o                         
 -11   8  10        351.30        348.83        16.14 o                         
 -10   8  10        124.37        130.49         5.47 o                         
  -9   8  10        824.15        824.21        16.39 o                         
  -8   8  10        287.08        295.61         6.77 o                         
  -7   8  10        518.29        598.53        19.25 o                         
  -6   8  10        283.28        264.79         6.48 o                         
  -5   8  10       1168.31       1235.03        22.70 o                         
  -4   8  10        170.01        223.40         6.32 o                         
  -3   8  10       3253.92       3369.56       100.84 o                         
  -2   8  10       2118.22       2213.00        86.29 o                         
  -1   8  10      12620.10      13012.78       209.36 o                         
   0   8  10        356.28        391.66        26.00 o                         
   1   8  10        797.43        834.35        21.32 o                         
   2   8  10          5.24          9.40         2.66 o                         
   3   8  10        764.24        781.54        16.10 o                         
   4   8  10          0.13          3.74         2.45 o                         
   5   8  10        745.32        778.38        18.00 o                         
   6   8  10         57.34         60.31         4.26 o                         
   7   8  10       6218.48       6329.48       119.83 o                         
   8   8  10          0.07          5.28         3.53 o                         
   9   8  10       2642.46       2479.05        50.24 o                         
  10   8  10         46.47         33.52         6.98 o                         
  11   8  10        238.61        196.30        10.98 o                         
 -12   9  10        157.22        177.61         9.84 o                         
 -11   9  10       1266.95       1209.67        45.93 o                         
 -10   9  10         59.82         51.46         3.89 o                         
  -9   9  10       2308.97       2478.66        43.80 o                         
  -8   9  10        475.89        437.40         9.22 o                         
  -7   9  10       4028.70       3952.80        65.64 o                         
  -6   9  10          3.16          5.11         2.69 o                         
  -5   9  10       2532.82       2692.29        45.91 o                         
  -4   9  10         47.64         43.65         3.99 o                         
  -3   9  10       4894.64       5045.48        82.68 o                         
  -2   9  10          2.88          3.40         2.08 o                         
  -1   9  10      12688.44      12698.26       221.02 o                         
   0   9  10       1467.16       1393.03        25.77 o                         
   1   9  10       9678.23       9756.34       214.37 o                         
   2   9  10       1856.65       1795.67        37.49 o                         
   3   9  10        602.26        609.67        12.46 o                         
   4   9  10         61.85         77.09         5.43 o                         
   5   9  10        327.97        318.38         8.96 o                         
   6   9  10          4.97          7.49         3.28 o                         
   7   9  10       3165.22       3184.85        63.29 o                         
   8   9  10       1197.01       1226.33        26.21 o                         
   9   9  10        471.73        461.85        36.75 o                         
  10   9  10        681.40        677.13        18.16 o                         
 -12  10  10       1977.61       1828.37        43.62 o                         
 -11  10  10          0.21         -4.06         4.21 o                         
 -10  10  10       1306.62       1339.03        55.64 o                         
  -9  10  10        538.55        552.99        14.75 o                         
  -8  10  10       1447.01       1525.61        27.75 o                         
  -7  10  10        286.25        288.58         7.28 o                         
  -6  10  10       6262.03       6184.21        99.93 o                         
  -5  10  10       5025.98       5008.73        82.74 o                         
  -4  10  10       4726.00       4809.36        99.32 o                         
  -3  10  10        263.13        267.53         9.58 o                         
  -2  10  10       1605.80       1579.81        38.34 o                         
  -1  10  10        151.94        142.05         4.84 o                         
   0  10  10       1019.06        994.92        24.42 o                         
   1  10  10       2701.89       2501.81        77.06 o                         
   2  10  10          6.01          7.28         2.73 o                         
   3  10  10       2503.77       2493.72        43.93 o                         
   4  10  10         55.64         66.85         3.48 o                         
   5  10  10         27.03         30.08         2.98 o                         
   6  10  10       1028.89       1122.58        24.81 o                         
   7  10  10        161.17        144.05         6.31 o                         
   8  10  10        180.00        187.85         6.76 o                         
   9  10  10          6.84          6.73         4.77 o                         
  10  10  10         84.02         89.06         6.55 o                         
 -11  11  10       2111.55       1952.20        71.80 o                         
 -10  11  10        145.61        175.55        15.29 o                         
  -9  11  10        478.50        452.76        14.54 o                         
  -8  11  10        218.94        227.39         6.78 o                         
  -7  11  10         90.92        110.36         4.31 o                         
  -6  11  10         46.44         49.79         3.66 o                         
  -5  11  10       1526.11       1547.48        26.78 o                         
  -4  11  10         12.49         12.66         3.18 o                         
  -3  11  10       7272.12       7583.42       124.21 o                         
  -2  11  10        100.83         92.21         7.99 o                         
  -1  11  10        909.87        977.57        18.96 o                         
   0  11  10          1.97          1.40         2.19 o                         
   1  11  10        979.65        897.19        17.01 o                         
   2  11  10         96.54        108.65         4.70 o                         
   3  11  10        239.69        238.92        20.75 o                         
   4  11  10         27.16         28.35         3.31 o                         
   5  11  10       1635.17       1633.84        51.40 o                         
   6  11  10         11.74          5.68         3.44 o                         
   7  11  10         15.91         17.13         4.10 o                         
   8  11  10        465.34        434.62        13.99 o                         
   9  11  10         32.71         30.79         6.20 o                         
 -10  12  10       1639.68       1654.55        30.69 o                         
  -9  12  10        220.97        194.28         9.74 o                         
  -8  12  10         15.17         10.33         3.57 o                         
  -7  12  10         13.89         11.97         3.86 o                         
  -6  12  10        964.82        950.73        34.94 o                         
  -5  12  10         13.49         21.70         3.31 o                         
  -4  12  10       1070.82       1083.51        29.07 o                         
  -3  12  10         11.72         11.04         3.46 o                         
  -2  12  10       3421.19       3384.28        58.73 o                         
  -1  12  10          7.18          4.92         2.98 o                         
   0  12  10         11.91          9.67         3.35 o                         
   1  12  10         30.17         34.51         3.26 o                         
   2  12  10         68.00         65.70         8.68 o                         
   3  12  10        997.94        928.42        17.93 o                         
   4  12  10        455.90        477.90        15.40 o                         
   5  12  10        857.02        828.71        17.14 o                         
   6  12  10        244.59        258.81         6.97 o                         
   7  12  10        133.16        119.18         6.63 o                         
   8  12  10         11.71          4.21         4.51 o                         
  -9  13  10        605.04        674.08        22.52 o                         
  -8  13  10        330.62        360.07         9.16 o                         
  -7  13  10        496.75        530.06        11.98 o                         
  -6  13  10         21.36         14.29         4.10 o                         
  -5  13  10        287.77        255.37         7.22 o                         
  -4  13  10        848.82        876.40        18.16 o                         
  -3  13  10        141.25        128.38         8.14 o                         
  -2  13  10        958.59        920.91        17.22 o                         
  -1  13  10        679.82        693.67        14.80 o                         
   0  13  10        261.84        238.08        10.18 o                         
   1  13  10        523.20        516.35        12.06 o                         
   2  13  10        445.41        373.52        81.96 o                         
   3  13  10         11.95          9.71         3.44 o                         
   4  13  10       1385.85       1389.15        26.15 o                         
   5  13  10         81.52         70.83         4.63 o                         
   6  13  10       1944.67       1858.45        39.14 o                         
   7  13  10        260.21        226.54         7.92 o                         
   8  13  10       1678.35       1749.28        44.50 o                         
  -8  14  10       6323.10       6201.55       100.69 o                         
  -7  14  10        332.52        337.17        12.94 o                         
  -6  14  10       5448.49       5494.98        92.70 o                         
  -5  14  10        291.93        331.41         8.63 o                         
  -4  14  10        796.25        781.50        16.51 o                         
  -3  14  10       1371.66       1376.44        26.41 o                         
  -2  14  10       1624.25       1655.27        29.41 o                         
  -1  14  10        343.46        341.40         9.55 o                         
   0  14  10       6349.81       6460.01       154.02 o                         
   1  14  10        165.23        174.02         6.08 o                         
   2  14  10       2163.64       1709.01       401.55 o                         
   3  14  10        115.26        125.76         4.74 o                         
   4  14  10         28.56         27.87         4.20 o                         
   5  14  10        190.27        231.64        11.49 o                         
   6  14  10         38.82         38.71         4.27 o                         
   7  14  10        140.04        154.65         8.51 o                         
  -7  15  10        796.80        819.86        16.79 o                         
  -6  15  10          0.88          4.42         4.25 o                         
  -5  15  10        175.35        165.20         7.33 o                         
  -4  15  10        243.51        228.89         7.16 o                         
  -3  15  10        172.32        154.52         8.56 o                         
  -2  15  10         61.44         65.25         4.62 o                         
  -1  15  10       1206.71       1167.43        21.27 o                         
   0  15  10        380.73        363.98        10.36 o                         
   1  15  10        719.05        663.01        14.00 o                         
   2  15  10         46.32         32.92         3.88 o                         
   3  15  10         74.97         58.24         5.58 o                         
   4  15  10        192.89        173.48        11.74 o                         
   5  15  10          4.21          2.98         4.06 o                         
  -5  16  10       1095.94       1076.08        21.57 o                         
  -4  16  10        939.59        919.41        18.20 o                         
  -3  16  10         43.17         33.77         5.56 o                         
  -2  16  10        218.02        200.45         8.85 o                         
  -1  16  10        868.50        840.09        17.45 o                         
   0  16  10        766.55        721.53        15.07 o                         
   1  16  10         13.93         11.23         4.44 o                         
   2  16  10       3278.50       3152.68        70.32 o                         
   3  16  10        990.18        901.59        21.23 o                         
   4  16  10        390.79        399.37        13.09 o                         
  -3  17  10         17.09         19.23         4.44 o                         
  -2  17  10        108.92        101.51         5.65 o                         
  -1  17  10        325.36        312.83         8.93 o                         
   0  17  10        608.88        519.69        13.67 o                         
   1  17  10         32.05         30.56         5.75 o                         
  -8   1  11          0.07          4.95         0.84 o                         
  -7   1  11       1135.53       1176.56        41.64 o                         
  -6   1  11        613.04        574.02        16.26 o                         
  -5   1  11       1151.70       1135.47        27.45 o                         
  -4   1  11       2384.29       2226.61        54.66 o                         
  -3   1  11       1124.63        973.55        29.96 o                         
  -2   1  11        210.79        211.25        15.87 o                         
  -1   1  11        157.14        159.73         8.96 o                         
   0   1  11       7937.12       7474.88       242.62 o                         
   2   1  11       1006.49       1036.04        42.15 o                         
   3   1  11        675.54        522.25        21.21 o                         
   4   1  11       4851.04       4645.29       151.16 o                         
   5   1  11       1532.52       1652.11        59.21 o                         
   6   1  11        241.75        277.10         9.59 o                         
   7   1  11       1139.91       1209.67        30.06 o                         
   8   1  11       4953.01       5039.54       130.97 o                         
   9   1  11        213.93        245.72         7.78 o                         
  10   1  11        419.33        415.99        11.70 o                         
  11   1  11        118.19        146.04         8.50 o                         
  12   1  11        122.85        138.45         6.95 o                         
  -7   2  11       6711.70       6720.37       124.96 o                         
  -6   2  11      10739.28      11113.42       308.96 o                         
  -5   2  11       2850.95       2669.72       142.19 o                         
  -4   2  11      12981.96      13238.06       295.02 o                         
  -3   2  11       1532.62       1562.61        92.04 o                         
  -1   2  11       9484.49       9235.81       218.06 o                         
   0   2  11      11735.48      11092.46       253.48 o                         
   2   2  11       2667.61       2260.36        70.15 o                         
   3   2  11       3634.76       3737.84        94.47 o                         
   4   2  11       4128.03       4416.04       164.42 o                         
   5   2  11          7.00          8.94         3.58 o                         
   6   2  11       8957.22       9271.96       241.67 o                         
   7   2  11       3163.33       3255.38        63.36 o                         
   8   2  11       2229.60       2507.59       184.84 o                         
   9   2  11       4381.62       4494.10       108.45 o                         
  10   2  11         53.77         36.89         6.27 o                         
  11   2  11        197.98        229.45        29.73 o                         
  12   2  11        656.20        625.24        17.99 o                         
 -10   3  11         47.03         38.35         3.55 o                         
  -9   3  11       2500.06       2470.96        82.29 o                         
  -8   3  11        275.57        294.28        13.14 o                         
  -7   3  11       2046.35       2131.81        53.50 o                         
  -6   3  11        853.76        932.23        19.85 o                         
  -5   3  11       4590.18       4595.84        85.99 o                         
  -4   3  11         28.95         35.62         2.34 o                         
  -3   3  11       3206.46       3068.57       110.43 o                         
  -2   3  11       1194.15       1276.11        50.39 o                         
  -1   3  11       3739.45       3409.56       131.96 o                         
   0   3  11       1419.09       1433.35        31.33 o                         
   1   3  11       1094.02       1309.11        45.97 o                         
   2   3  11       5455.33       4952.28       120.98 o                         
   3   3  11         52.27         72.47         7.90 o                         
   4   3  11         16.42         18.88         3.95 o                         
   5   3  11       5859.02       5724.44       148.19 o                         
   6   3  11        134.37        148.20         9.64 o                         
   7   3  11       2904.11       2953.20       157.38 o                         
   8   3  11       1261.19       1197.63        49.35 o                         
   9   3  11         28.42         18.66         5.80 o                         
  10   3  11       1078.26       1068.47        45.53 o                         
  11   3  11         17.40         12.57         5.04 o                         
  12   3  11        775.74        762.72        46.87 o                         
 -11   4  11       1511.30       1485.42        57.39 o                         
 -10   4  11       2303.65       2080.06        86.33 o                         
  -9   4  11        907.36        918.75        25.84 o                         
  -8   4  11       2191.76       2172.69        67.70 o                         
  -7   4  11        472.89        488.76        17.00 o                         
  -6   4  11       1780.47       1880.15        31.85 o                         
  -5   4  11         73.57         72.39         2.58 o                         
  -4   4  11       1674.44       1655.76        53.47 o                         
  -3   4  11       2690.53       2832.19        96.68 o                         
  -2   4  11          1.38         22.17         1.72 o                         
  -1   4  11        369.37        381.29         7.83 o                         
   0   4  11         97.65         51.33         3.28 o                         
   1   4  11       4172.40       4501.55       232.15 o                         
   2   4  11       2499.54       2476.46        49.16 o                         
   3   4  11          9.02         16.30         3.38 o                         
   4   4  11       5635.19       5825.78       119.27 o                         
   5   4  11       1520.51       1528.67        87.63 o                         
   6   4  11       1615.50       1602.92        42.23 o                         
   7   4  11         26.06         26.61         8.24 o                         
   8   4  11        234.04        263.06         9.65 o                         
   9   4  11        542.22        589.81        17.17 o                         
  10   4  11        492.43        541.48        14.08 o                         
  11   4  11        115.78         90.07         6.41 o                         
  12   4  11        271.75        278.87        14.98 o                         
 -12   5  11        967.95        929.21        43.02 o                         
 -11   5  11       2218.61       2092.78       111.30 o                         
 -10   5  11        190.80        223.19        21.72 o                         
  -9   5  11        168.46        181.50         6.72 o                         
  -8   5  11        499.48        475.93        11.20 o                         
  -7   5  11       3173.46       3263.56        59.88 o                         
  -6   5  11        775.36        828.78        44.18 o                         
  -5   5  11       2113.13       2283.07        39.07 o                         
  -4   5  11        338.48        397.92        17.20 o                         
  -3   5  11        792.18        692.77        33.38 o                         
  -2   5  11         22.32         17.67         1.85 o                         
  -1   5  11         68.18         75.23        10.55 o                         
   0   5  11         32.83         23.95         2.72 o                         
   1   5  11      11945.01      12314.82       229.77 o                         
   2   5  11        557.59        542.69        30.78 o                         
   3   5  11       5688.67       5755.79       111.95 o                         
   4   5  11         30.56         40.67         3.02 o                         
   5   5  11        531.70        580.51        18.09 o                         
   6   5  11       2090.58       2111.39        49.74 o                         
   7   5  11        449.34        457.42        18.95 o                         
   8   5  11        646.82        692.84        51.36 o                         
   9   5  11       1053.31       1131.28        39.67 o                         
  10   5  11        905.28        890.47        26.07 o                         
  11   5  11        935.13       1032.90        65.96 o                         
 -12   6  11         46.55         62.64        11.29 o                         
 -11   6  11          0.81          1.56         3.29 o                         
 -10   6  11        935.70       1014.13        27.20 o                         
  -9   6  11         53.69         55.95         3.25 o                         
  -8   6  11       4364.36       4385.85        71.97 o                         
  -7   6  11        497.73        490.34         9.86 o                         
  -6   6  11         84.01         85.93         4.92 o                         
  -5   6  11        872.28        947.18        17.13 o                         
  -4   6  11         69.41         81.53         6.41 o                         
  -3   6  11       1346.97       1314.01        25.33 o                         
  -2   6  11      13557.26      13250.28       209.11 o                         
  -1   6  11       8505.28       8715.34       142.10 o                         
   0   6  11      10748.72      10556.05       224.55 o                         
   1   6  11       2148.34       2087.69        43.08 o                         
   2   6  11        896.31        841.05        32.72 o                         
   3   6  11        914.01        979.84        21.75 o                         
   4   6  11        567.20        570.16        14.64 o                         
   5   6  11       1830.77       1938.66        41.50 o                         
   6   6  11       1459.43       1517.82        33.24 o                         
   7   6  11       2422.47       2605.39        53.86 o                         
   8   6  11        137.02        168.60         9.17 o                         
   9   6  11       1899.15       1965.76        63.03 o                         
  10   6  11        775.07        737.40        32.73 o                         
  11   6  11        389.56        444.49        14.49 o                         
 -13   7  11       1101.13       1057.66        49.08 o                         
 -12   7  11          2.54          3.43         4.65 o                         
 -11   7  11       1796.24       1750.08        52.21 o                         
 -10   7  11       1686.17       1743.34        69.86 o                         
  -9   7  11      10249.64      10766.20       263.86 o                         
  -8   7  11        406.00        457.15        26.46 o                         
  -7   7  11      12789.50      13005.45       204.74 o                         
  -6   7  11        415.02        430.32        22.07 o                         
  -5   7  11       2458.08       2665.28        44.98 o                         
  -4   7  11        438.76        393.82         8.10 o                         
  -3   7  11       3535.61       3825.52        63.93 o                         
  -2   7  11       3996.51       3992.49        66.92 o                         
   0   7  11       3655.33       3644.75       115.38 o                         
   1   7  11      14141.79      14353.24       410.79 o                         
   2   7  11       1434.64       1407.61        32.45 o                         
   3   7  11         37.07         55.53         3.54 o                         
   4   7  11        466.52        461.53        14.66 o                         
   5   7  11       1618.27       1702.52        36.17 o                         
   6   7  11       3275.54       3370.16        68.76 o                         
   7   7  11       4096.58       4391.77        85.68 o                         
   8   7  11       2277.84       2343.99        82.38 o                         
   9   7  11       1470.09       1502.08        41.01 o                         
  10   7  11         79.66         71.95         5.91 o                         
  11   7  11        220.31        201.71        16.56 o                         
 -12   8  11        111.47        112.14        14.17 o                         
 -11   8  11         25.35         21.89         4.40 o                         
 -10   8  11         33.31         41.11         3.23 o                         
  -9   8  11       1164.01       1237.21        23.24 o                         
  -8   8  11       1022.94       1130.40        30.72 o                         
  -7   8  11        172.44        190.14         9.29 o                         
  -6   8  11         28.67         40.01         2.92 o                         
  -5   8  11       2477.54       2514.77        45.88 o                         
  -4   8  11        241.83        238.79         6.72 o                         
  -3   8  11        407.07        407.96         8.58 o                         
  -2   8  11        447.54        425.31         9.03 o                         
  -1   8  11       2610.79       2741.44        58.40 o                         
   0   8  11          9.56         11.96         2.41 o                         
   1   8  11         12.27         14.85         2.52 o                         
   2   8  11        350.21        334.19         9.68 o                         
   3   8  11       1306.11       1289.98        31.58 o                         
   4   8  11        156.91        191.33        13.73 o                         
   5   8  11        887.34        975.30        23.04 o                         
   6   8  11       1945.41       1981.24        41.38 o                         
   7   8  11        282.82        341.26        10.02 o                         
   8   8  11        127.27        106.59         7.39 o                         
   9   8  11        118.66        120.81         5.76 o                         
  10   8  11        582.89        625.65        19.97 o                         
 -12   9  11        929.42        904.60        27.22 o                         
 -11   9  11        331.11        259.69        12.76 o                         
 -10   9  11        930.09        904.61        31.87 o                         
  -9   9  11         28.23         34.35         4.14 o                         
  -8   9  11       5839.83       5804.89        94.59 o                         
  -7   9  11       1187.36       1144.86        20.77 o                         
  -6   9  11          3.82          8.18         2.38 o                         
  -5   9  11       3066.50       2879.64        79.82 o                         
  -4   9  11       3641.75       3629.09        68.95 o                         
  -3   9  11         42.66         49.58         3.16 o                         
  -2   9  11          1.84          2.68         2.43 o                         
  -1   9  11       2790.00       2739.51        48.10 o                         
   0   9  11        997.26        986.52        18.70 o                         
   1   9  11          2.28         10.73         3.47 o                         
   2   9  11        206.79        199.24         6.39 o                         
   3   9  11       2899.42       2903.13        51.15 o                         
   4   9  11        926.87        904.12        18.51 o                         
   5   9  11        306.03        285.78         8.67 o                         
   6   9  11         31.76         29.83         3.91 o                         
   7   9  11        103.76         81.00         4.95 o                         
   8   9  11        323.40        316.50         9.78 o                         
   9   9  11        988.59        948.89        23.26 o                         
  10   9  11          0.77          6.17         6.39 o                         
 -11  10  11        548.46        510.02        24.95 o                         
 -10  10  11        131.21        147.84         5.84 o                         
  -9  10  11        107.92        107.99         4.60 o                         
  -8  10  11          4.80          0.54         3.13 o                         
  -7  10  11        685.04        702.93        13.97 o                         
  -6  10  11         12.08         16.15         2.53 o                         
  -5  10  11         57.79         81.90         6.00 o                         
  -4  10  11          1.72          0.94         2.53 o                         
  -3  10  11         73.21         94.08         6.60 o                         
  -2  10  11        226.03        233.88        11.46 o                         
  -1  10  11       2893.68       2902.24        61.55 o                         
   0  10  11         22.85         33.45         2.60 o                         
   1  10  11       3261.83       2052.29       830.19 o                         
   2  10  11        326.78        300.56         9.71 o                         
   3  10  11         75.48         54.96         3.62 o                         
   4  10  11         25.43         27.30         3.17 o                         
   5  10  11        255.77        201.48         6.94 o                         
   6  10  11        566.44        593.53        14.54 o                         
   7  10  11       1246.60       1312.32        27.27 o                         
   8  10  11        474.65        445.41        11.69 o                         
   9  10  11       2004.29       2068.56        43.24 o                         
 -11  11  11       2313.11       2233.29        73.41 o                         
 -10  11  11       2052.71       2025.09        38.91 o                         
  -9  11  11        313.15        285.88        11.89 o                         
  -8  11  11         43.14         34.03         6.18 o                         
  -7  11  11        305.21        280.33         7.58 o                         
  -6  11  11       2417.71       2475.51        81.35 o                         
  -5  11  11       4750.33       4817.00        78.00 o                         
  -4  11  11       1185.63       1193.47        21.79 o                         
  -3  11  11       4772.90       4942.32        83.73 o                         
  -2  11  11        109.48        112.46         4.29 o                         
  -1  11  11        590.07        664.17        27.31 o                         
   0  11  11        452.48        469.78        10.85 o                         
   1  11  11         26.34         21.93         5.93 o                         
   2  11  11       4856.33       3672.16       986.28 o                         
   3  11  11        324.53        313.90         9.93 o                         
   4  11  11       1207.29       1161.96        22.69 o                         
   5  11  11        893.03        892.04        21.18 o                         
   6  11  11         98.48         87.47         5.13 o                         
   7  11  11         37.41         34.66         5.23 o                         
   8  11  11        446.90        393.16        10.83 o                         
   9  11  11         48.04         45.78         5.29 o                         
 -10  12  11        122.35        147.51         9.97 o                         
  -9  12  11        211.09        248.65         7.81 o                         
  -8  12  11        439.32        425.65        12.02 o                         
  -7  12  11        875.41        898.51        17.67 o                         
  -6  12  11       4005.61       4168.25        69.14 o                         
  -5  12  11        796.10        819.87        15.75 o                         
  -4  12  11       3071.17       3088.49        51.70 o                         
  -3  12  11        719.32        746.28        15.24 o                         
  -2  12  11       2045.30       2021.53        36.94 o                         
  -1  12  11        152.65        146.14         5.12 o                         
   0  12  11       1917.47       1868.19        41.97 o                         
   1  12  11       1055.96       1029.29        20.05 o                         
   2  12  11       2999.14       2186.62       713.51 o                         
   3  12  11        775.67        732.87        14.92 o                         
   4  12  11       2417.91       2454.89        43.39 o                         
   5  12  11          2.29          6.64         3.90 o                         
   6  12  11        841.07        776.79        15.88 o                         
   7  12  11        249.75        262.01         9.08 o                         
   8  12  11        366.25        357.79        10.64 o                         
  -9  13  11          4.38         10.39         4.58 o                         
  -8  13  11        428.34        454.62        11.31 o                         
  -7  13  11       1852.54       1901.67        34.63 o                         
  -6  13  11        157.38        171.76         6.05 o                         
  -5  13  11         94.50        103.79         4.97 o                         
  -4  13  11       1173.71       1181.21        23.11 o                         
  -3  13  11       4125.05       4129.71        69.20 o                         
  -2  13  11         14.28         12.34         3.92 o                         
  -1  13  11          0.40          1.03         3.28 o                         
   0  13  11       1661.87       1621.37        30.80 o                         
   1  13  11        907.43        828.34        16.60 o                         
   2  13  11        276.75        235.70        36.34 o                         
   3  13  11        149.31        141.04         5.63 o                         
   4  13  11        816.53        791.53        15.58 o                         
   5  13  11        648.51        600.71        13.90 o                         
   6  13  11        137.90        145.35        11.40 o                         
   7  13  11        285.83        259.54         9.38 o                         
  -8  14  11       1829.79       1834.17        37.70 o                         
  -7  14  11         34.51         35.35         4.46 o                         
  -6  14  11        176.91        183.91         6.61 o                         
  -5  14  11        109.60        103.38        11.35 o                         
  -4  14  11        632.67        577.11        15.41 o                         
  -3  14  11        876.10        780.27        23.29 o                         
  -2  14  11        974.30        920.57        18.04 o                         
  -1  14  11        394.65        339.77         8.54 o                         
   0  14  11        275.87        264.77         8.44 o                         
   1  14  11          1.17          5.37         3.35 o                         
   2  14  11          7.06         14.67         3.83 o                         
   3  14  11         43.39         45.47         4.69 o                         
   4  14  11         26.05         24.18         4.02 o                         
   5  14  11       1051.30       1107.65        22.76 o                         
   6  14  11        313.45        292.01         8.22 o                         
  -7  15  11         34.24         28.84         5.80 o                         
  -6  15  11        656.16        657.88        14.38 o                         
  -5  15  11          1.64          3.59         4.15 o                         
  -4  15  11         50.52         59.13         5.62 o                         
  -3  15  11        185.35        175.13         5.99 o                         
  -2  15  11        888.17        899.38        18.41 o                         
  -1  15  11        457.26        443.17        11.96 o                         
   0  15  11        151.71        129.97        12.84 o                         
   1  15  11        313.58        312.90         9.34 o                         
   2  15  11         96.13         83.08         5.15 o                         
   3  15  11         48.70         39.57         4.25 o                         
   4  15  11       1157.86       1083.26        33.90 o                         
   5  15  11        353.26        326.48         9.15 o                         
  -5  16  11        592.60        596.49        13.99 o                         
  -4  16  11        128.20        114.33         6.02 o                         
  -3  16  11        344.46        335.95         8.56 o                         
  -2  16  11       1069.55       1004.57        19.55 o                         
  -1  16  11         81.44         82.04         4.92 o                         
   0  16  11       1531.25       1445.16        29.91 o                         
   1  16  11         11.50         11.07         5.11 o                         
   2  16  11        386.27        361.80        19.42 o                         
   3  16  11        133.55        115.92        10.69 o                         
  -1  17  11       1538.87       1417.51        26.42 o                         
  -7   0  12       6559.97       6843.85       157.38 o                         
  -6   0  12       1563.86       1676.17        41.13 o                         
  -5   0  12         43.52         69.47         3.65 o                         
  -4   0  12        278.52        164.72         9.03 o                         
   3   0  12       1176.57       1109.73        45.48 o                         
   4   0  12        221.03        193.73        10.92 o                         
   5   0  12       3209.68       3074.14       106.45 o                         
   6   0  12       7743.41       7405.86       240.76 o                         
   7   0  12      12797.18      13109.29       411.94 o                         
   8   0  12       4269.78       4311.81       139.47 o                         
   9   0  12       3541.51       3628.67       121.24 o                         
  10   0  12        244.13        208.66        12.29 o                         
  11   0  12        265.07        286.10        11.45 o                         
  12   0  12         51.67         20.19         8.29 o                         
  -8   1  12       1298.89       1265.39        32.77 o                         
  -7   1  12       1351.42       1365.00        27.79 o                         
  -6   1  12          2.65          2.37         1.27 o                         
  -5   1  12        508.14        531.29        37.26 o                         
  -4   1  12        491.45        506.53        15.05 o                         
  -3   1  12       4185.19       3894.43       447.32 o                         
  -2   1  12         50.90         58.60         6.29 o                         
   0   1  12       1357.23       1336.33        47.55 o                         
   2   1  12         33.18         45.27         5.09 o                         
   3   1  12        936.98        806.84        34.00 o                         
   4   1  12        935.15        973.84        36.95 o                         
   5   1  12        548.53        546.14        16.49 o                         
   6   1  12       1416.01       1460.12        43.92 o                         
   7   1  12       1313.75       1251.73        34.27 o                         
   8   1  12        209.79        185.76         7.67 o                         
   9   1  12        222.93        235.91        12.75 o                         
  10   1  12         15.87         11.62         4.50 o                         
  11   1  12        391.37        372.07        12.68 o                         
  12   1  12        507.34        441.59        19.11 o                         
  -9   2  12       3290.93       3181.71        75.09 o                         
  -8   2  12        145.26        139.99         6.95 o                         
  -7   2  12       2455.17       2671.04       153.25 o                         
  -6   2  12       4709.69       4835.08       110.87 o                         
  -5   2  12        151.02        163.87        16.30 o                         
  -4   2  12        169.20        152.54         5.77 o                         
  -3   2  12        168.70        237.84        30.34 o                         
  -2   2  12       6104.43       6596.11       158.49 o                         
  -1   2  12      22570.13      23531.83       745.03 o                         
   0   2  12        375.14        445.54        13.13 o                         
   1   2  12      12213.25      11842.46       381.45 o                         
   2   2  12       4957.28       4732.12       116.52 o                         
   3   2  12       1350.34       1360.46        52.89 o                         
   4   2  12          9.09          5.24         2.56 o                         
   5   2  12       2980.25       2957.27        92.19 o                         
   6   2  12       1686.17       1726.23        63.80 o                         
   7   2  12         31.32         37.48         3.22 o                         
   8   2  12       1227.58       1245.85        27.38 o                         
   9   2  12        574.33        623.80        26.45 o                         
  10   2  12       2725.97       2801.31        59.64 o                         
  11   2  12         50.04         50.02         5.76 o                         
  12   2  12          1.38         -2.34         6.02 o                         
 -10   3  12       4015.03       3609.04       122.64 o                         
  -9   3  12          2.29          6.53         3.30 o                         
  -8   3  12        432.41        470.77        19.35 o                         
  -7   3  12          4.26          6.64         2.60 o                         
  -6   3  12         14.50         13.33         2.04 o                         
  -5   3  12        140.27        122.50         4.61 o                         
  -4   3  12      20193.77      19281.10       603.24 o                         
  -3   3  12        676.34        780.39        21.67 o                         
  -2   3  12      13106.05      13268.71       448.48 o                         
  -1   3  12        964.09       1142.79        32.78 o                         
   0   3  12       2155.51       2215.90        57.02 o                         
   1   3  12        964.55       1062.54        29.25 o                         
   2   3  12         40.54         37.11         5.11 o                         
   3   3  12          5.94          3.93         2.75 o                         
   4   3  12       2483.10       2552.05        63.76 o                         
   5   3  12       1823.03       1906.72        98.92 o                         
   6   3  12         47.68         33.74         4.06 o                         
   7   3  12       1315.56       1263.41       103.87 o                         
   8   3  12       2184.58       2085.45        88.86 o                         
   9   3  12         58.61         47.12         4.43 o                         
  10   3  12         99.79         90.69        19.77 o                         
  11   3  12        102.63         63.31         5.40 o                         
  12   3  12        250.07        280.77        10.98 o                         
 -11   4  12        558.73        530.51        26.06 o                         
 -10   4  12       3180.88       3101.60       108.63 o                         
  -9   4  12         31.13         36.91         4.46 o                         
  -8   4  12       1155.35       1226.29        25.20 o                         
  -7   4  12       2946.24       2959.92        61.26 o                         
  -6   4  12        235.30        281.94        13.00 o                         
  -5   4  12       3699.59       3516.12        57.42 o                         
  -4   4  12       3109.28       3259.03        54.37 o                         
  -3   4  12        966.82       1055.83        21.73 o                         
  -2   4  12       6594.04       6764.46       125.81 o                         
  -1   4  12       2077.48       2230.28        45.29 o                         
   0   4  12       1865.91       2153.78        44.03 o                         
   1   4  12      14331.85      13941.23       313.70 o                         
   2   4  12        144.10        161.76        14.89 o                         
   3   4  12       4953.95       5401.15       105.22 o                         
   4   4  12        423.50        414.09        12.35 o                         
   5   4  12        181.29        182.28        16.47 o                         
   6   4  12       1082.47       1125.19        41.30 o                         
   7   4  12       1590.82       1650.98       103.13 o                         
   8   4  12        322.17        375.26        40.44 o                         
   9   4  12       1651.72       1800.56        64.13 o                         
  10   4  12        256.65        298.37         9.96 o                         
  11   4  12        385.49        400.45        26.34 o                         
 -12   5  12          5.44          4.92         5.62 o                         
 -11   5  12       1242.75       1250.71        61.43 o                         
 -10   5  12         91.68         75.54         7.76 o                         
  -9   5  12       6687.58       7300.70       175.00 o                         
  -8   5  12       4014.17       4189.62       187.96 o                         
  -7   5  12       9876.10      10628.95       254.46 o                         
  -6   5  12       8718.06       9117.74       172.53 o                         
  -5   5  12       2394.72       2451.69        61.05 o                         
  -4   5  12        466.11        555.22        10.54 o                         
  -3   5  12       7303.52       7377.27       149.77 o                         
  -2   5  12        617.08        665.45        31.51 o                         
  -1   5  12       8481.49       8169.55       260.84 o                         
   0   5  12      10211.19      10418.00       217.97 o                         
   1   5  12        746.81        770.70        25.27 o                         
   2   5  12       6272.79       6141.14       191.06 o                         
   3   5  12       6304.27       6457.25       120.90 o                         
   4   5  12       1360.12       1367.20        30.52 o                         
   5   5  12       8170.27       8832.19       199.95 o                         
   6   5  12       2132.88       2210.67        55.80 o                         
   7   5  12        845.35        950.38        25.74 o                         
   8   5  12       4269.45       4469.37       187.60 o                         
   9   5  12         23.34         37.67         5.79 o                         
  10   5  12       1059.50       1111.75        44.92 o                         
  11   5  12       1036.29       1142.22        92.60 o                         
 -13   6  12        992.55        780.82        34.56 o                         
 -12   6  12         75.47         70.06        10.91 o                         
 -11   6  12       1924.98       1936.29       128.95 o                         
 -10   6  12        330.51        306.89        15.08 o                         
  -9   6  12        112.94        122.45         4.53 o                         
  -8   6  12        616.54        640.03        22.33 o                         
  -7   6  12          3.39          9.21         2.49 o                         
  -6   6  12       1207.68       1151.95        20.71 o                         
  -5   6  12       3688.89       3808.76        63.59 o                         
  -4   6  12        365.63        436.45        16.96 o                         
  -3   6  12       5436.55       5545.77        90.20 o                         
  -2   6  12       1953.52       2028.88        45.85 o                         
  -1   6  12         58.60         58.14         2.66 o                         
   0   6  12        625.59        652.35        21.50 o                         
   1   6  12       1706.87       1700.76        43.24 o                         
   2   6  12        863.80        832.20        22.67 o                         
   3   6  12       1944.49       1933.78        40.50 o                         
   4   6  12          7.11         20.41         3.23 o                         
   5   6  12       2310.39       2454.37        50.76 o                         
   6   6  12        756.48        806.12        31.60 o                         
   7   6  12        593.91        604.78        40.81 o                         
   8   6  12        671.12        694.40        32.50 o                         
   9   6  12        475.68        440.36        26.69 o                         
  10   6  12         76.61         89.09         8.11 o                         
  11   6  12          4.81          9.71         6.41 o                         
 -13   7  12        142.70        109.03         9.35 o                         
 -12   7  12         77.96         65.22        10.36 o                         
 -11   7  12        694.09        698.76        21.73 o                         
 -10   7  12         12.18         10.95         3.34 o                         
  -9   7  12       1097.86       1173.47        24.27 o                         
  -8   7  12        314.70        330.11        21.03 o                         
  -7   7  12        573.06        589.05        11.88 o                         
  -6   7  12       1227.64       1165.61        27.03 o                         
  -5   7  12        179.41        166.99         4.67 o                         
  -4   7  12          9.67         30.78         6.64 o                         
  -3   7  12       6074.42       6397.19       103.74 o                         
  -2   7  12         37.74         39.53         2.40 o                         
  -1   7  12       6018.68       6127.33       100.68 o                         
   0   7  12         12.06         12.04         1.90 o                         
   1   7  12        139.71        157.71         5.48 o                         
   2   7  12        366.94        394.95        23.14 o                         
   3   7  12        165.25        187.41         6.37 o                         
   4   7  12        198.21        219.87         7.09 o                         
   5   7  12       2492.35       2622.46        53.42 o                         
   6   7  12         12.74         18.65         4.00 o                         
   7   7  12       1760.80       1802.88        49.75 o                         
   8   7  12        284.78        269.29        10.84 o                         
   9   7  12         30.97         41.46         5.27 o                         
  10   7  12        493.42        433.35        22.11 o                         
  11   7  12        228.58        199.03        11.54 o                         
 -12   8  12        244.66        256.56        12.08 o                         
 -11   8  12        140.47        126.88         7.66 o                         
 -10   8  12       1870.82       1741.52       101.95 o                         
  -9   8  12         14.55         12.42         2.81 o                         
  -8   8  12       4005.85       4114.69        68.49 o                         
  -7   8  12        684.72        701.92        25.29 o                         
  -6   8  12          7.80          5.26         2.52 o                         
  -5   8  12        253.42        292.68         6.56 o                         
  -4   8  12        566.53        566.66        11.03 o                         
  -3   8  12        315.14        276.97         6.57 o                         
  -2   8  12        336.85        384.25         8.35 o                         
  -1   8  12        181.30        159.42         4.59 o                         
   0   8  12       1178.79       1174.76        21.61 o                         
   1   8  12        298.45        248.07         6.97 o                         
   2   8  12        292.09        303.54        11.78 o                         
   3   8  12         80.27         68.02         5.12 o                         
   4   8  12       3925.12       4107.43        79.26 o                         
   5   8  12         17.05         24.04         3.15 o                         
   6   8  12       2252.74       2493.65        51.70 o                         
   7   8  12        784.58        843.19        20.40 o                         
   8   8  12        328.67        344.04        10.38 o                         
   9   8  12        740.65        761.29        40.88 o                         
  10   8  12         44.75         57.17         7.75 o                         
 -12   9  12        113.37         85.26         7.72 o                         
 -11   9  12       1594.59       1573.36        55.52 o                         
 -10   9  12         28.09         28.84         3.54 o                         
  -9   9  12       2831.39       2902.01        53.60 o                         
  -8   9  12        351.19        364.50         8.72 o                         
  -7   9  12       1119.17       1198.04        22.75 o                         
  -6   9  12       1620.62       1690.61        30.06 o                         
  -5   9  12        835.67        832.31        16.02 o                         
  -4   9  12         78.59        105.97         3.98 o                         
  -3   9  12       9754.23       9720.45       184.63 o                         
  -2   9  12        330.20        352.65         9.39 o                         
  -1   9  12      10693.51      10679.04       174.08 o                         
   0   9  12       5709.36       5704.68        98.00 o                         
   1   9  12        763.64        784.63        37.03 o                         
   2   9  12       3510.84       3267.49        88.68 o                         
   3   9  12        621.75        651.76        14.17 o                         
   4   9  12       1441.86       1431.31        29.97 o                         
   5   9  12       3185.02       3442.44        68.15 o                         
   6   9  12       1642.44       1706.42        46.64 o                         
   7   9  12       2517.10       2678.13        61.53 o                         
   8   9  12       1043.33       1029.49        50.41 o                         
   9   9  12        198.98        215.84         9.46 o                         
  10   9  12        483.44        460.46        18.31 o                         
 -11  10  12         14.88         13.82         4.37 o                         
 -10  10  12        594.52        652.20        14.40 o                         
  -9  10  12        252.94        240.35         9.13 o                         
  -8  10  12        664.62        680.64        17.90 o                         
  -7  10  12        941.87        939.45        26.81 o                         
  -6  10  12       1644.66       1622.55        34.14 o                         
  -5  10  12       2617.01       2576.18        52.51 o                         
  -4  10  12       2932.61       3030.47        51.01 o                         
  -3  10  12          2.78          2.98         2.97 o                         
  -2  10  12       1276.09       1344.23        37.71 o                         
  -1  10  12        580.50        564.60        21.43 o                         
   0  10  12       1076.99       1086.48        21.05 o                         
   1  10  12       1058.36       1060.35        23.68 o                         
   2  10  12       1742.04       1670.23        39.18 o                         
   3  10  12       2166.42       2166.34        43.61 o                         
   4  10  12       4164.68       4102.50        68.70 o                         
   5  10  12       1997.34       2110.80        64.24 o                         
   6  10  12       3371.36       3352.26        86.23 o                         
   7  10  12       1323.52       1382.76        69.97 o                         
   8  10  12        113.05        111.95         5.72 o                         
   9  10  12          7.12         11.01         4.73 o                         
 -11  11  12        559.64        526.33        12.23 o                         
 -10  11  12        296.03        266.60         8.45 o                         
  -9  11  12          1.26          2.82         3.85 o                         
  -8  11  12       1152.92       1130.71        20.99 o                         
  -7  11  12         13.51          8.24         2.96 o                         
  -6  11  12         92.44        103.08         4.65 o                         
  -5  11  12       1718.82       1729.77        30.62 o                         
  -4  11  12        110.25        108.13        10.26 o                         
  -3  11  12       2020.82       1966.30        34.47 o                         
  -2  11  12        485.49        487.71        10.20 o                         
  -1  11  12        951.37        966.19        19.24 o                         
   0  11  12        407.87        408.32         9.73 o                         
   1  11  12        806.75        663.45       177.13 o                         
   2  11  12        828.89        660.44       162.94 o                         
   3  11  12        191.65        205.34         6.47 o                         
   4  11  12        640.74        634.39        21.89 o                         
   5  11  12        563.41        596.09        13.73 o                         
   6  11  12         10.45          4.10         4.60 o                         
   7  11  12       1392.97       1472.44        30.47 o                         
   8  11  12          2.50          6.58         5.61 o                         
   9  11  12        716.00        745.75        18.00 o                         
 -10  12  12        236.72        243.16         8.79 o                         
  -9  12  12         16.64         21.54         4.09 o                         
  -8  12  12        111.03        111.20         5.38 o                         
  -7  12  12         70.54         89.09         4.60 o                         
  -6  12  12          1.88          3.79         2.92 o                         
  -5  12  12         26.47         25.92         3.79 o                         
  -4  12  12         85.38         82.66         4.27 o                         
  -3  12  12          8.32         11.21         3.14 o                         
  -2  12  12          2.10          6.15         3.39 o                         
  -1  12  12        183.86        166.74         5.30 o                         
   0  12  12         19.69         18.08         3.35 o                         
   1  12  12        308.45        289.54         8.07 o                         
   2  12  12          8.00          3.67         3.47 o                         
   3  12  12        649.22        649.73        18.82 o                         
   4  12  12         50.34         62.82         4.00 o                         
   5  12  12        217.67        232.15         6.87 o                         
   6  12  12         45.14         38.07         3.96 o                         
   7  12  12         12.15          8.65         4.85 o                         
   8  12  12        123.68        114.13         7.28 o                         
  -9  13  12       1143.22       1161.37        22.78 o                         
  -8  13  12         61.67         53.84         5.05 o                         
  -7  13  12       1511.80       1539.79        29.08 o                         
  -6  13  12        112.34        121.05         7.58 o                         
  -5  13  12        177.43        159.31         5.88 o                         
  -4  13  12         19.44         18.27         3.89 o                         
  -3  13  12          5.16          4.95         3.90 o                         
  -2  13  12        145.82        138.93         5.36 o                         
  -1  13  12         55.31         59.99         4.89 o                         
   0  13  12        132.00        132.43         4.81 o                         
   1  13  12          1.25          1.16         3.20 o                         
   2  13  12          6.87         10.10         3.10 o                         
   3  13  12         27.76         19.37         3.25 o                         
   4  13  12        163.48        177.63        13.01 o                         
   5  13  12        148.23        136.30         8.91 o                         
   6  13  12        326.33        353.75        10.59 o                         
   7  13  12        379.58        419.18        12.48 o                         
  -8  14  12       2901.84       2893.44        89.82 o                         
  -7  14  12         63.08         62.11         5.72 o                         
  -6  14  12       3813.98       3843.73        64.97 o                         
  -5  14  12        110.59         92.31         6.62 o                         
  -4  14  12       1435.07       1396.26        28.99 o                         
  -3  14  12       1486.03       1466.79        27.74 o                         
  -2  14  12       1180.70       1174.13        22.27 o                         
  -1  14  12       1907.16       1865.07        32.99 o                         
   0  14  12       2780.55       2754.49        48.82 o                         
   1  14  12        969.79        941.02        19.39 o                         
   2  14  12       1872.95       1841.55        34.01 o                         
   3  14  12        256.60        233.20         8.33 o                         
   4  14  12       1057.71       1051.08        32.45 o                         
   5  14  12        675.58        644.97        14.08 o                         
   6  14  12       1038.75        998.27        19.78 o                         
  -7  15  12        157.64        141.79         7.18 o                         
  -6  15  12        139.73        129.63         6.06 o                         
  -5  15  12        497.80        528.22        13.89 o                         
  -4  15  12        240.84        219.70         9.50 o                         
  -3  15  12         43.97         39.94         4.55 o                         
  -2  15  12         62.57         60.60         4.00 o                         
  -1  15  12        146.05        142.85         5.45 o                         
   0  15  12         33.74         30.92         4.82 o                         
   1  15  12        106.35        120.01         5.97 o                         
   2  15  12          2.49          0.88         3.97 o                         
   3  15  12          5.00          9.86         4.90 o                         
   4  15  12        140.65        143.32         7.51 o                         
  -5  16  12        164.70        151.92         6.17 o                         
  -4  16  12        766.46        743.22        15.43 o                         
  -3  16  12         95.89         85.60         5.96 o                         
  -2  16  12          1.61          3.13         3.82 o                         
  -1  16  12       2025.16       1892.21        33.97 o                         
   0  16  12        450.62        418.40        15.31 o                         
   1  16  12       1416.54       1326.51        25.61 o                         
   2  16  12       2718.34       2663.27        49.91 o                         
  -8   1  13        288.59        255.82         7.97 o                         
  -7   1  13       6474.63       6979.58       133.08 o                         
  -6   1  13        402.56        432.10        17.39 o                         
  -5   1  13       1101.97       1061.58        29.46 o                         
  -4   1  13       5434.73       5362.11       204.99 o                         
  -3   1  13         12.51         11.70         5.16 o                         
  -2   1  13        326.47        380.60        24.69 o                         
  -1   1  13       1342.95       1299.81        50.40 o                         
   0   1  13        294.53        215.12        12.12 o                         
   2   1  13          8.73         10.68         3.06 o                         
   3   1  13        122.63         91.77         7.20 o                         
   4   1  13         56.99         88.86         6.08 o                         
   5   1  13         19.60         24.38         2.73 o                         
   6   1  13        793.30        724.08        20.39 o                         
   7   1  13         21.94         19.78         5.87 o                         
   8   1  13        769.15        706.10        20.35 o                         
   9   1  13        281.32        251.02         8.64 o                         
  10   1  13         53.26         44.91         5.03 o                         
  11   1  13         37.82         30.28         5.62 o                         
  -9   2  13       2240.20       2156.66        53.56 o                         
  -8   2  13       4305.63       4238.83       176.38 o                         
  -7   2  13       6891.87       7139.98       132.38 o                         
  -6   2  13         31.48         38.14         2.91 o                         
  -5   2  13       1583.41       1783.98        45.14 o                         
  -4   2  13         10.35         15.14         3.46 o                         
  -3   2  13        297.74        350.92        13.66 o                         
  -2   2  13      13597.43      14410.51       328.23 o                         
  -1   2  13       8120.10       7464.29       180.42 o                         
   0   2  13       2173.54       2267.70        56.35 o                         
   1   2  13       4356.02       3895.21       122.28 o                         
   2   2  13         28.68         50.74        17.17 o                         
   3   2  13        567.75        535.03        56.16 o                         
   4   2  13       2904.66       3030.60        75.49 o                         
   5   2  13       3333.78       3414.86        85.42 o                         
   6   2  13       3003.39       2997.23        74.20 o                         
   7   2  13       4142.42       4189.95        81.30 o                         
   8   2  13        539.35        508.92        21.09 o                         
   9   2  13       2278.56       2242.88        47.81 o                         
  10   2  13         76.69         58.61         5.29 o                         
  11   2  13       1264.91       1230.87        39.27 o                         
 -10   3  13        766.21        724.41        30.70 o                         
  -9   3  13       2638.65       2674.49        91.56 o                         
  -8   3  13       2923.95       2738.86        99.83 o                         
  -7   3  13        619.29        695.46        20.09 o                         
  -6   3  13       7248.01       7475.18       167.71 o                         
  -5   3  13       2893.45       2802.74        93.42 o                         
  -4   3  13        316.95        284.21         9.73 o                         
  -3   3  13      12419.32      12688.73       288.44 o                         
  -2   3  13        320.35        421.60        30.89 o                         
  -1   3  13       4229.38       4079.66       104.56 o                         
   0   3  13       4738.53       4799.69       121.48 o                         
   1   3  13        287.03        257.06        18.53 o                         
   2   3  13      14183.07      14573.82       453.73 o                         
   3   3  13       1242.80       1354.19        35.87 o                         
   4   3  13       1559.20       1616.30        42.64 o                         
   5   3  13       5586.54       5681.81       238.09 o                         
   6   3  13        914.42        917.76        27.62 o                         
   7   3  13        406.62        431.02        15.34 o                         
   8   3  13       2780.43       2938.46        59.08 o                         
   9   3  13        249.62        246.54         8.31 o                         
  10   3  13       1674.49       1856.21       101.64 o                         
  11   3  13         15.47         10.69         5.56 o                         
 -11   4  13       2236.62       2015.51        80.04 o                         
 -10   4  13        549.52        520.78        20.12 o                         
  -9   4  13       2810.38       2950.47        97.46 o                         
  -8   4  13        561.99        532.23        16.19 o                         
  -7   4  13       2192.01       2312.11        72.75 o                         
  -6   4  13        513.71        549.11        19.26 o                         
  -5   4  13       1545.91       1680.68        39.26 o                         
  -4   4  13        976.32       1091.68        28.83 o                         
  -3   4  13        781.83        800.36        26.94 o                         
  -2   4  13       1067.72       1194.83        56.06 o                         
  -1   4  13        376.65        456.44        11.08 o                         
   0   4  13       1171.76       1328.83        28.24 o                         
   1   4  13          3.34         14.07         5.67 o                         
   2   4  13        233.88        339.97        13.70 o                         
   3   4  13       2637.99       2790.17        66.82 o                         
   4   4  13        270.05        283.23        48.84 o                         
   5   4  13        627.88        675.66        19.32 o                         
   6   4  13        910.28        886.55        26.24 o                         
   7   4  13        242.34        222.35        14.61 o                         
   8   4  13        955.55        897.75        45.83 o                         
   9   4  13          9.84         10.21         3.71 o                         
  10   4  13         11.86         11.89         5.13 o                         
  11   4  13       1168.66       1147.77        45.64 o                         
 -12   5  13        180.76        135.39         9.10 o                         
 -11   5  13       4184.37       4005.03       146.60 o                         
 -10   5  13       1509.24       1422.80        61.81 o                         
  -9   5  13       2486.80       2535.96        55.01 o                         
  -8   5  13        454.02        524.07        33.08 o                         
  -7   5  13         99.50         96.92         7.18 o                         
  -6   5  13        508.89        453.20        10.03 o                         
  -5   5  13         21.83         29.03         2.18 o                         
  -4   5  13        496.08        445.34         9.23 o                         
  -3   5  13       6304.15       6462.89       105.08 o                         
  -2   5  13          0.01          1.13         1.50 o                         
  -1   5  13       4308.44       4295.32        84.73 o                         
   0   5  13        276.84        338.23        10.36 o                         
   1   5  13       1201.44       1422.33        59.27 o                         
   2   5  13       1183.54       1187.57        30.49 o                         
   3   5  13       3904.48       4109.69        79.51 o                         
   4   5  13       1063.99       1096.58        25.49 o                         
   5   5  13        206.39        221.90         8.36 o                         
   6   5  13          0.54          5.55         4.10 o                         
   7   5  13       2506.81       2616.33        64.87 o                         
   8   5  13        134.38        112.79        16.54 o                         
   9   5  13        165.78        163.95         8.93 o                         
  10   5  13         57.48         90.65         7.25 o                         
  11   5  13       2487.86       2476.53       112.56 o                         
 -13   6  13        220.65        178.10        13.38 o                         
 -12   6  13         56.09         64.73         8.78 o                         
 -11   6  13        641.52        623.13        23.22 o                         
 -10   6  13       3558.23       3388.79       315.07 o                         
  -9   6  13        452.94        486.90        19.93 o                         
  -8   6  13       1740.98       1830.64        54.96 o                         
  -7   6  13          2.20          6.18         2.16 o                         
  -6   6  13        455.84        486.84        13.16 o                         
  -5   6  13        177.60        204.98         6.54 o                         
  -4   6  13         21.57         26.29         3.13 o                         
  -3   6  13       3039.81       3139.91        94.96 o                         
  -2   6  13       4163.92       4336.24       103.20 o                         
  -1   6  13        634.95        666.54        21.82 o                         
   0   6  13       1909.43       2073.57        37.35 o                         
   1   6  13         45.28         45.87         4.51 o                         
   2   6  13          9.45         15.04         3.92 o                         
   3   6  13        104.89         91.45         5.03 o                         
   4   6  13         50.79         45.44         4.01 o                         
   5   6  13        284.77        260.00         7.64 o                         
   6   6  13         50.34         53.41        13.24 o                         
   7   6  13        262.48        227.91        19.79 o                         
   8   6  13         77.40         89.15        19.32 o                         
   9   6  13         75.91         57.92         6.93 o                         
  10   6  13         17.81         21.42         7.19 o                         
  11   6  13        204.97        184.65         9.28 o                         
 -13   7  13          5.95          9.94        10.89 o                         
 -12   7  13        445.43        403.25        15.46 o                         
 -11   7  13        202.42        186.91        36.56 o                         
 -10   7  13       1761.87       1712.78        48.44 o                         
  -9   7  13       5421.63       5504.79       104.80 o                         
  -8   7  13       5927.02       6057.63        99.00 o                         
  -7   7  13       3776.25       3791.17        62.95 o                         
  -6   7  13       3799.38       4026.75        67.59 o                         
  -5   7  13        617.99        592.87        12.05 o                         
  -4   7  13       1909.15       1938.49        32.32 o                         
  -3   7  13       1049.30       1136.90        23.18 o                         
  -2   7  13       7035.11       6851.21       111.21 o                         
  -1   7  13       2887.74       2972.37        49.56 o                         
   0   7  13      11058.29      11077.55       200.49 o                         
   1   7  13       3090.82       3190.11       124.91 o                         
   2   7  13       4748.38       5034.30       141.05 o                         
   3   7  13       1198.87       1176.04        35.10 o                         
   4   7  13       1995.84       2229.41        47.16 o                         
   5   7  13       1886.56       1926.21        42.04 o                         
   6   7  13       5336.81       5904.64       114.26 o                         
   7   7  13        901.96        906.72        38.97 o                         
   8   7  13       3645.18       3986.77       128.60 o                         
   9   7  13        111.88         98.29         8.45 o                         
  10   7  13        585.52        562.17        33.10 o                         
 -12   8  13        133.69        140.24        15.28 o                         
 -11   8  13         37.60         38.55         5.11 o                         
 -10   8  13       1627.05       1644.65        51.13 o                         
  -9   8  13        669.84        617.60        12.88 o                         
  -8   8  13       2789.11       2834.22        66.59 o                         
  -7   8  13        542.40        569.01        13.26 o                         
  -6   8  13        371.38        359.72         7.73 o                         
  -5   8  13        111.07        109.70         7.29 o                         
  -4   8  13        125.12        141.46         4.39 o                         
  -3   8  13       2525.02       2573.74        57.06 o                         
  -2   8  13       4813.16       4902.72        80.92 o                         
  -1   8  13       2822.40       2894.95        48.94 o                         
   0   8  13       1797.41       1793.07        31.94 o                         
   1   8  13        969.42        900.13        30.85 o                         
   2   8  13         40.32         50.57        13.54 o                         
   3   8  13        327.25        313.27         8.33 o                         
   4   8  13         60.33         64.74         4.42 o                         
   5   8  13       4721.39       4848.53        95.72 o                         
   6   8  13         46.40         62.67         4.36 o                         
   7   8  13       1642.45       1674.82        56.54 o                         
   8   8  13         99.43        103.21         8.99 o                         
   9   8  13        328.66        319.78        12.77 o                         
  10   8  13        115.73         98.00         8.60 o                         
 -12   9  13        124.22        116.14        23.18 o                         
 -11   9  13          1.84          3.16         3.48 o                         
 -10   9  13       1416.17       1397.00        37.04 o                         
  -9   9  13          0.44         -0.84         3.19 o                         
  -8   9  13       7577.79       7766.70       125.33 o                         
  -7   9  13        694.48        714.91        14.49 o                         
  -6   9  13       5417.62       5431.97        88.55 o                         
  -5   9  13        360.00        380.24         8.36 o                         
  -4   9  13        135.59        103.08         4.09 o                         
  -3   9  13         77.51         81.07         3.74 o                         
  -2   9  13         13.27         11.38         2.60 o                         
  -1   9  13        386.99        377.33        11.27 o                         
   0   9  13       4219.83       4359.10       126.68 o                         
   1   9  13       4097.49       4039.16        73.70 o                         
   2   9  13       5191.79       2550.92      1479.70 o                         
   3   9  13        878.98        839.44        16.37 o                         
   4   9  13        394.80        430.59        11.36 o                         
   5   9  13       1547.55       1561.37        32.05 o                         
   6   9  13        139.87        158.10         8.70 o                         
   7   9  13         41.49         30.97         4.08 o                         
   8   9  13       2384.60       2405.04        50.58 o                         
   9   9  13       1912.14       1946.15       114.18 o                         
 -11  10  13       2337.76       2360.40        50.09 o                         
 -10  10  13        398.04        367.77         9.94 o                         
  -9  10  13        388.54        393.43         9.40 o                         
  -8  10  13        571.23        569.09        12.06 o                         
  -7  10  13         29.58         23.52         2.95 o                         
  -6  10  13       1681.75       1649.39        29.28 o                         
  -5  10  13       1531.30       1525.01        37.05 o                         
  -4  10  13        191.00        199.77         5.73 o                         
  -3  10  13       2305.40       2411.30        41.61 o                         
  -2  10  13        654.06        632.97        20.12 o                         
  -1  10  13         11.05         25.59         2.80 o                         
   0  10  13          1.89          2.70         2.99 o                         
   1  10  13        207.38        209.70         6.34 o                         
   2  10  13       1314.75       1023.15       219.93 o                         
   3  10  13        265.64        261.74         8.26 o                         
   4  10  13        254.79        245.65         8.65 o                         
   5  10  13        624.48        668.57        16.64 o                         
   6  10  13        356.91        383.71        10.28 o                         
   7  10  13          0.47          2.08         4.36 o                         
   8  10  13        184.87        179.61        10.38 o                         
   9  10  13        258.77        216.41         9.37 o                         
 -10  11  13        531.46        537.37        13.55 o                         
  -9  11  13        306.35        319.07         8.68 o                         
  -8  11  13         15.24         16.67         3.78 o                         
  -7  11  13        139.12        135.29         5.32 o                         
  -6  11  13        949.76        980.40        19.81 o                         
  -5  11  13       2098.20       2073.46        35.58 o                         
  -4  11  13        345.15        314.69         7.24 o                         
  -3  11  13       3926.34       3983.03        68.13 o                         
  -2  11  13        203.03        197.64         8.67 o                         
  -1  11  13        979.01        954.15        18.13 o                         
   0  11  13        873.62        850.29        17.29 o                         
   1  11  13          6.62          5.29         3.44 o                         
   2  11  13       1586.11       1597.20        36.20 o                         
   3  11  13         40.63         47.36         3.92 o                         
   4  11  13        719.59        800.15        16.84 o                         
   5  11  13        814.90        831.51        19.06 o                         
   6  11  13        340.99        395.76        11.52 o                         
   7  11  13         98.67         85.69         6.52 o                         
   8  11  13        436.01        432.64        12.42 o                         
 -10  12  13        140.45        148.59         8.60 o                         
  -9  12  13        395.69        418.17        10.88 o                         
  -8  12  13       1061.74       1085.47        21.27 o                         
  -7  12  13       2025.78       2108.59        43.35 o                         
  -6  12  13       3265.43       3299.20        72.03 o                         
  -5  12  13       1305.66       1313.59        23.17 o                         
  -4  12  13       2497.59       2513.74        42.41 o                         
  -3  12  13       1097.64       1149.34        23.16 o                         
  -2  12  13       1094.61       1096.01        20.95 o                         
  -1  12  13       7361.53       7520.20       121.71 o                         
   0  12  13        447.49        468.25        13.31 o                         
   1  12  13       6037.97       6018.04       118.23 o                         
   2  12  13       1460.85       1494.27        27.96 o                         
   3  12  13       1437.33       1416.24        27.09 o                         
   4  12  13       1993.57       2045.99        36.86 o                         
   5  12  13       2622.72       2691.60        58.26 o                         
   6  12  13         38.50         48.20         4.66 o                         
   7  12  13       2549.16       2571.16        52.45 o                         
  -9  13  13          1.75          3.15         5.34 o                         
  -8  13  13        274.01        284.60         8.54 o                         
  -7  13  13        573.44        529.93        11.55 o                         
  -6  13  13        302.68        300.84         8.62 o                         
  -5  13  13        812.54        810.20        15.59 o                         
  -4  13  13       3264.11       3217.73        65.80 o                         
  -3  13  13        305.73        271.88        11.69 o                         
  -2  13  13        302.77        310.49         8.10 o                         
  -1  13  13       1659.39       1644.59        29.58 o                         
   0  13  13        214.74        199.50         6.16 o                         
   1  13  13         93.12         68.13        19.01 o                         
   2  13  13       1343.46       1321.57        25.36 o                         
   3  13  13       1006.12        995.95        33.76 o                         
   4  13  13       3741.03       3810.52        65.29 o                         
   5  13  13        122.66        133.95         8.74 o                         
   6  13  13          0.45          1.21         4.00 o                         
  -8  14  13        555.64        560.27        13.63 o                         
  -7  14  13         66.17         72.88         5.34 o                         
  -6  14  13         21.19         21.71         6.85 o                         
  -5  14  13         11.00          7.88         5.23 o                         
  -4  14  13         20.92         15.46         3.99 o                         
  -3  14  13        877.94        857.34        16.96 o                         
  -2  14  13        482.16        477.97        10.51 o                         
  -1  14  13        223.03        231.00         7.63 o                         
   0  14  13        596.60        576.30        12.43 o                         
   1  14  13        121.56        104.12        14.75 o                         
   2  14  13          4.84          8.50         3.49 o                         
   3  14  13        688.74        651.13        18.55 o                         
   4  14  13        217.88        218.72         7.30 o                         
   5  14  13        121.19        104.80         8.46 o                         
  -6  15  13       1238.11       1184.85        23.51 o                         
  -5  15  13        324.13        297.69        17.43 o                         
  -4  15  13        154.17        153.53         6.63 o                         
  -3  15  13        349.76        339.86         8.48 o                         
  -2  15  13         26.86         26.51         4.37 o                         
  -1  15  13        304.88        267.65         8.00 o                         
   0  15  13       1182.00       1143.88        23.64 o                         
   1  15  13        745.14        696.72        16.78 o                         
   2  15  13        668.48        618.07        13.67 o                         
   3  15  13         52.19         56.18         4.95 o                         
   4  15  13          4.20         -0.36         4.02 o                         
  -4  16  13        869.71        857.52        17.56 o                         
  -3  16  13       1620.24       1559.71        28.49 o                         
  -2  16  13       1829.41       1809.45        33.00 o                         
  -1  16  13       1460.84       1436.70        26.41 o                         
   0  16  13        480.18        462.61        13.16 o                         
   1  16  13       1019.66        991.82        28.54 o                         
   2  16  13        164.43        176.56         8.72 o                         
  -8   0  14       7262.35       7214.63       163.24 o                         
  -7   0  14       2771.91       2990.51        74.63 o                         
  -6   0  14         21.94         14.79         2.21 o                         
  -5   0  14         24.71         30.56         2.63 o                         
  -4   0  14        351.37        349.25        12.71 o                         
   2   0  14       2490.30       2137.59        78.00 o                         
   3   0  14       2570.42       2495.41        84.61 o                         
   4   0  14        580.36        562.68        22.41 o                         
   5   0  14       4718.58       4475.30       148.35 o                         
   6   0  14        494.00        493.88        22.34 o                         
   7   0  14       9647.39       9463.59       298.92 o                         
   8   0  14          7.66         15.80         6.46 o                         
   9   0  14       5205.75       5194.66       176.80 o                         
  10   0  14        146.51        172.09        13.59 o                         
  11   0  14       2438.64       2360.37        57.95 o                         
  -8   1  14        143.61        135.27         3.84 o                         
  -7   1  14       2863.32       3014.01        88.08 o                         
  -6   1  14        633.00        651.88        27.76 o                         
  -5   1  14        102.22        114.82        16.51 o                         
  -4   1  14        632.49        659.62        17.94 o                         
  -3   1  14        970.17       1019.76        28.81 o                         
  -2   1  14       1037.64       1040.24        93.81 o                         
  -1   1  14       1522.73       1428.21        59.74 o                         
   0   1  14       2776.33       2586.06        90.58 o                         
   1   1  14        438.02        397.22        19.63 o                         
   2   1  14        112.05         94.41         7.45 o                         
   3   1  14        247.85        214.17        12.19 o                         
   4   1  14        518.76        473.89        19.88 o                         
   5   1  14        165.40        176.48         6.58 o                         
   6   1  14        441.17        444.53        27.46 o                         
   7   1  14         96.71         90.93         6.78 o                         
   8   1  14        294.27        268.68        12.87 o                         
   9   1  14         78.54         55.04         5.67 o                         
  10   1  14         22.93         29.60         5.25 o                         
  11   1  14         72.64         82.16         6.16 o                         
  -9   2  14       1115.64       1186.72        35.02 o                         
  -8   2  14        229.97        208.22         6.10 o                         
  -7   2  14       1249.30       1275.46        69.17 o                         
  -6   2  14       2752.83       2788.38        68.79 o                         
  -5   2  14          2.24          4.21         2.14 o                         
  -4   2  14       1727.53       1687.06        76.60 o                         
  -3   2  14         23.92         21.40         3.60 o                         
  -2   2  14       8328.66       8495.81       201.73 o                         
  -1   2  14       1374.62       1341.98        61.50 o                         
   0   2  14        533.34        586.34        30.10 o                         
   1   2  14       2635.44       2441.26        58.60 o                         
   2   2  14        556.02        532.83        21.78 o                         
   3   2  14        154.45        157.92         7.69 o                         
   4   2  14          8.93          7.82         2.87 o
[truncated: 257,905 more chars]
